# Supplementary material for: Gene ontology analysis of expanded porcine blastocysts from gilts fed organic or inorganic selenium combined with pyridoxine
Source: BMC Genomics. 2018 Nov 21;19:836. doi: 10.1186/s12864-018-5237-1 (PMC6249785; doi:10.1186/s12864-018-5237-1)
Supplement: Supplementary file 1 — Table S1. List of unique genes symbols from re-annotated EMPV1 used as background for Gene Ontology Enrichment Analysis. (XLSX 817 kb) [file 12864_2018_5237_MOESM1_ESM.xlsx]

## Sheet: sheet1
Gene Symbol	GenBank Accession	RNA types	Description
MARCH1	XM_021064342.1	transcript variant X6, mRNA	PREDICTED: Sus scrofa mitochondrial amidoxime reducing component 1 (MARC1), transcript variant X6, mRNA
MARCH10	XM_005653890.3	mRNA	PREDICTED: Sus scrofa membrane associated ring-CH-type finger 10 (MARCH10), mRNA
MARCH11	XM_021076811.1	mRNA	PREDICTED: Sus scrofa membrane associated ring-CH-type finger 11 (MARCH11), mRNA
MARCH2	XR_002336193.1	transcript variant X1, ncRNA	PREDICTED: Sus scrofa mitochondrial amidoxime reducing component 2 (MARC2), transcript variant X1, ncRNA
MARCH3	NM_001244831.1	mRNA	Sus scrofa membrane associated ring-CH-type finger 3 (MARCH3), mRNA
MARCH4	XM_003133648.5	mRNA	PREDICTED: Sus scrofa membrane associated ring-CH-type finger 4 (MARCH4), mRNA
MARCH5	XM_001927572.5	mRNA	PREDICTED: Sus scrofa membrane associated ring-CH-type finger 5 (MARCH5), mRNA
MARCH6	NP_001124007.1		E3 ubiquitin-protein ligase MARCH6
MARCH7	XM_001928215.6	transcript variant X5, mRNA	PREDICTED: Sus scrofa membrane associated ring-CH-type finger 7 (MARCH7), transcript variant X5, mRNA
MARCH8	XM_013983462.2	transcript variant X4, mRNA	PREDICTED: Sus scrofa membrane associated ring-CH-type finger 8 (MARCH8), transcript variant X4, mRNA
MARCH9	XM_021091899.1	mRNA	PREDICTED: Sus scrofa membrane associated ring-CH-type finger 9 (MARCH9), mRNA
SEPT1	NM_001244989.1	mRNA	Sus scrofa septin 1 (SEPT1), mRNA
SEPT10	XM_021087090.1	transcript variant X2, mRNA	PREDICTED: Sus scrofa septin 10 (SEPT10), transcript variant X2, mRNA
SEPT11	XM_021101474.1	transcript variant X12, mRNA	PREDICTED: Sus scrofa septin 11 (SEPT11), transcript variant X12, mRNA
SEPT12	XM_021085714.1	transcript variant X1, mRNA	PREDICTED: Sus scrofa septin 12 (SEPT12), transcript variant X1, mRNA
SEPT14	XM_021086366.1	transcript variant X2, mRNA	PREDICTED: Sus scrofa septin 14 (SEPT14), transcript variant X2, mRNA
SEPT2	XM_021074600.1	transcript variant X7, mRNA	PREDICTED: Sus scrofa septin 2 (SEPT2), transcript variant X7, mRNA
SEPT3	XM_021091438.1	transcript variant X3, mRNA	PREDICTED: Sus scrofa septin 3 (SEPT3), transcript variant X3, mRNA
SEPT4	XM_021067277.1	transcript variant X5, mRNA	PREDICTED: Sus scrofa septin 4 (SEPT4), transcript variant X5, mRNA
SEPT6	XM_013986374.2	transcript variant X4, mRNA	PREDICTED: Sus scrofa septin 6 (SEPT6), transcript variant X4, mRNA
SEPT7	XM_013990841.1	transcript variant X7, mRNA	PREDICTED: Sus scrofa septin 7 (SEPT7), transcript variant X7, mRNA
SEPT8	XM_013995122.2	transcript variant X2, mRNA	PREDICTED: Sus scrofa septin 8 (SEPT8), transcript variant X2, mRNA
SEPT9	XM_005653856.3	mRNA	PREDICTED: Sus scrofa septin 9 (SEPT9), mRNA
7SK
A1BG	XM_003128132.6	mRNA	PREDICTED: Sus scrofa alpha-1-B glycoprotein (A1BG), mRNA
A1CF	XM_021072461.1	transcript variant X4, mRNA	PREDICTED: Sus scrofa APOBEC1 complementation factor (A1CF), transcript variant X4, mRNA
A2LD1
A2M	XM_021092376.1	transcript variant X2, mRNA	PREDICTED: Sus scrofa alpha-2-macroglobulin (A2M), transcript variant X2, mRNA
A2ML1	XM_021092386.1	mRNA	PREDICTED: Sus scrofa alpha-2-macroglobulin like 1 (A2ML1), mRNA
AAAS	XM_003355403.4	mRNA	PREDICTED: Sus scrofa aladin WD repeat nucleoporin (AAAS), mRNA
AACS	XM_021072487.1	mRNA	PREDICTED: Sus scrofa acetoacetyl-CoA synthetase (AACS), mRNA
AADACL1
AADACL3	XM_003127596.4	mRNA	PREDICTED: Sus scrofa arylacetamide deacetylase like 3 (AADACL3), mRNA
AADACL4	XM_003127603.4	mRNA	PREDICTED: Sus scrofa arylacetamide deacetylase like 4 (AADACL4), mRNA
AADAT	XM_021073251.1	mRNA	PREDICTED: Sus scrofa aminoadipate aminotransferase (AADAT), mRNA
AAED1	XM_003130857.4	transcript variant X3, mRNA	PREDICTED: Sus scrofa AhpC/TSA antioxidant enzyme domain containing 1 (AAED1), transcript variant X3, mRNA
AAGAB	XM_021100396.1	transcript variant X5, mRNA	PREDICTED: Sus scrofa alpha- and gamma-adaptin binding protein (AAGAB), transcript variant X5, mRNA
AAK1	XM_021087410.1	transcript variant X6, mRNA	PREDICTED: Sus scrofa AP2 associated kinase 1 (AAK1), transcript variant X6, mRNA
AAMP	XM_021076200.1	mRNA	PREDICTED: Sus scrofa angio associated migratory cell protein (AAMP), mRNA
AANAT
AARS	XM_021093791.1	mRNA	PREDICTED: Sus scrofa alanyl-tRNA synthetase (AARS), mRNA
AARS2	XM_001929593.5	mRNA	PREDICTED: Sus scrofa alanyl-tRNA synthetase 2, mitochondrial (AARS2), mRNA
AASDH	XM_021101371.1	transcript variant X9, mRNA	PREDICTED: Sus scrofa aminoadipate-semialdehyde dehydrogenase (AASDH), transcript variant X9, mRNA
AASDHPPT	XM_003129822.5	transcript variant X1, mRNA	PREDICTED: Sus scrofa aminoadipate-semialdehyde dehydrogenase-phosphopantetheinyl transferase (AASDHPPT), transcript variant X1, mRNA
AASS	XM_013985640.2	transcript variant X5, mRNA	PREDICTED: Sus scrofa aminoadipate-semialdehyde synthase (AASS), transcript variant X5, mRNA
AATF	XM_003131707.4	transcript variant X1, mRNA	PREDICTED: Sus scrofa apoptosis antagonizing transcription factor (AATF), transcript variant X1, mRNA
AATK	XM_021066479.1	mRNA	PREDICTED: Sus scrofa apoptosis associated tyrosine kinase (AATK), mRNA
ABAT	NM_214263.1	mRNA	Sus scrofa 4-aminobutyrate aminotransferase (ABAT), mRNA
ABCA1	NM_001317080.1	mRNA	Sus scrofa ATP binding cassette subfamily A member 1 (ABCA1), mRNA
ABCA3	XM_021086765.1	transcript variant X4, mRNA	PREDICTED: Sus scrofa ATP binding cassette subfamily A member 3 (ABCA3), transcript variant X4, mRNA
ABCA4	XM_021090184.1	mRNA	PREDICTED: Sus scrofa ATP binding cassette subfamily A member 4 (ABCA4), mRNA
ABCA5	XM_021068111.1	transcript variant X9, mRNA	PREDICTED: Sus scrofa ATP binding cassette subfamily A member 5 (ABCA5), transcript variant X9, mRNA
ABCA6	XM_021068083.1	transcript variant X4, mRNA	PREDICTED: Sus scrofa ATP binding cassette subfamily A member 6 (ABCA6), transcript variant X4, mRNA
ABCA9
ABCB1	XM_003130205.5	transcript variant X1, mRNA	PREDICTED: Sus scrofa ATP-binding cassette, sub-family B (MDR/TAP), member 1 (ABCB1), transcript variant X1, mRNA
ABCB10	XM_021072390.1	mRNA	PREDICTED: Sus scrofa ATP binding cassette subfamily B member 10 (ABCB10), mRNA
ABCB6	XM_005672225.3	mRNA	PREDICTED: Sus scrofa ATP binding cassette subfamily B member 6 (Langereis blood group) (ABCB6), mRNA
ABCB7	XM_021080712.1	transcript variant X3, mRNA	PREDICTED: Sus scrofa ATP binding cassette subfamily B member 7 (ABCB7), transcript variant X3, mRNA
ABCB8	XP_013846190.2		ATP-binding cassette sub-family B member 8, mitochondrial isoform X2
ABCB9	XM_021074072.1	transcript variant X1, mRNA	PREDICTED: Sus scrofa ATP binding cassette subfamily B member 9 (ABCB9), transcript variant X1, mRNA
ABCC1	XM_021086560.1	mRNA	PREDICTED: Sus scrofa ATP binding cassette subfamily C member 1 (ABCC1), mRNA
ABCC2	XM_021073710.1	mRNA	PREDICTED: Sus scrofa ATP binding cassette subfamily C member 2 (ABCC2), mRNA
ABCC3	XM_003131575.6	mRNA	PREDICTED: Sus scrofa ATP binding cassette subfamily C member 3 (ABCC3), mRNA
ABCC4	XM_021065787.1	transcript variant X2, mRNA	PREDICTED: Sus scrofa ATP binding cassette subfamily C member 4 (ABCC4), transcript variant X2, mRNA
ABCC5	XM_021069939.1	transcript variant X9, mRNA	PREDICTED: Sus scrofa ATP binding cassette subfamily C member 5 (ABCC5), transcript variant X9, mRNA
ABCC6	XM_021086559.1	mRNA	PREDICTED: Sus scrofa ATP binding cassette subfamily C member 6 (ABCC6), mRNA
ABCC8	XM_005661102.3	mRNA	PREDICTED: Sus scrofa ATP binding cassette subfamily C member 8 (ABCC8), mRNA
ABCD2	XM_021092531.1	mRNA	PREDICTED: Sus scrofa ATP binding cassette subfamily D member 2 (ABCD2), mRNA
ABCD3	NM_001244133.1	mRNA	Sus scrofa ATP binding cassette subfamily D member 3 (ABCD3), mRNA
ABCD4	XM_001929196.5	mRNA	PREDICTED: Sus scrofa ATP binding cassette subfamily D member 4 (ABCD4), mRNA
ABCE1	XM_003129170.6	transcript variant X2, mRNA	PREDICTED: Sus scrofa ATP binding cassette subfamily E member 1 (ABCE1), transcript variant X2, mRNA
ABCF2	XM_021079262.1	transcript variant X5, mRNA	PREDICTED: Sus scrofa ATP binding cassette subfamily F member 2 (ABCF2), transcript variant X5, mRNA
ABCG1	XM_021071021.1	mRNA	PREDICTED: Sus scrofa ATP binding cassette subfamily G member 1 (ABCG1), mRNA
ABCG2	NM_214010.1	mRNA	Sus scrofa ATP-binding cassette, sub-family G (WHITE), member 2 (ABCG2), mRNA
ABCG4	XM_013979468.2	transcript variant X1, mRNA	PREDICTED: Sus scrofa ATP binding cassette subfamily G member 4 (ABCG4), transcript variant X1, mRNA
ABCG5	XM_021087572.1	transcript variant X2, mRNA	PREDICTED: Sus scrofa ATP binding cassette subfamily G member 5 (ABCG5), transcript variant X2, mRNA
ABHD1	XM_005662673.3	transcript variant X4, mRNA	PREDICTED: Sus scrofa abhydrolase domain containing 1 (ABHD1), transcript variant X4, mRNA
ABHD11	XM_021086333.1	transcript variant X4, mRNA	PREDICTED: Sus scrofa abhydrolase domain containing 11 (ABHD11), transcript variant X4, mRNA
ABHD12B	XM_021101754.1	transcript variant X2, mRNA	PREDICTED: Sus scrofa abhydrolase domain containing 12B (ABHD12B), transcript variant X2, mRNA
ABHD13	XM_013980679.2	transcript variant X1, mRNA	PREDICTED: Sus scrofa abhydrolase domain containing 13 (ABHD13), transcript variant X1, mRNA
ABHD15	XM_013989996.2	mRNA	PREDICTED: Sus scrofa abhydrolase domain containing 15 (ABHD15), mRNA
ABHD17C	XM_003128448.4	mRNA	PREDICTED: Sus scrofa abhydrolase domain containing 17C (ABHD17C), mRNA
ABHD2	XM_001925989.7	mRNA	PREDICTED: Sus scrofa abhydrolase domain containing 2 (ABHD2), mRNA
ABHD3	XM_021096171.1	transcript variant X4, mRNA	PREDICTED: Sus scrofa abhydrolase domain containing 3 (ABHD3), transcript variant X4, mRNA
ABHD4	XM_021099270.1	transcript variant X5, mRNA	PREDICTED: Sus scrofa abhydrolase domain containing 4 (ABHD4), transcript variant X5, mRNA
Abhd5	NM_001012407.1	mRNA	Sus scrofa abhydrolase domain containing 5 (ABHD5), mRNA
ABHD6	XM_021069092.1	transcript variant X6, mRNA	PREDICTED: Sus scrofa abhydrolase domain containing 6 (ABHD6), transcript variant X6, mRNA
ABI1	XM_021064896.1	transcript variant X6, mRNA	PREDICTED: Sus scrofa abl interactor 1 (ABI1), transcript variant X6, mRNA
ABI3BP	XM_021070514.1	transcript variant X5, mRNA	PREDICTED: Sus scrofa ABI family member 3 binding protein (ABI3BP), transcript variant X5, mRNA
ABL1	XM_005660525.3	transcript variant X1, mRNA	PREDICTED: Sus scrofa ABL proto-oncogene 1, non-receptor tyrosine kinase (ABL1), transcript variant X1, mRNA
ABL2	XM_005667791.3	transcript variant X3, mRNA	PREDICTED: Sus scrofa ABL proto-oncogene 2, non-receptor tyrosine kinase (ABL2), transcript variant X3, mRNA
ABLIM1	XM_021073350.1	transcript variant X6, mRNA	PREDICTED: Sus scrofa actin binding LIM protein 1 (ABLIM1), transcript variant X6, mRNA
ABLIM2	XM_021100956.1	mRNA	PREDICTED: Sus scrofa actin binding LIM protein family member 2 (ABLIM2), mRNA
ABLIM3	XM_021084989.1	transcript variant X8, mRNA	PREDICTED: Sus scrofa actin binding LIM protein family member 3 (ABLIM3), transcript variant X8, mRNA
ABP1
ABR	XM_021066120.1	transcript variant X1, mRNA	PREDICTED: Sus scrofa active BCR-related (ABR), transcript variant X1, mRNA
ABRA	NM_001135960.2	mRNA	Sus scrofa actin binding Rho activating protein (ABRA), mRNA
ABRACL	XM_003353196.4	mRNA	PREDICTED: Sus scrofa ABRA C-terminal like (ABRACL), mRNA
ABT1	XM_001926306.7	mRNA	PREDICTED: Sus scrofa activator of basal transcription 1 (ABT1), mRNA
ABTB2	XM_003122881.5	mRNA	PREDICTED: Sus scrofa ankyrin repeat and BTB domain containing 2 (ABTB2), mRNA
ACA64
ACAA1	XM_003132103.4	transcript variant X1, mRNA	PREDICTED: Sus scrofa acetyl-CoA acyltransferase 1 (ACAA1), transcript variant X1, mRNA
ACAA2	NM_001167638.1	mRNA	Sus scrofa acetyl-CoA acyltransferase 2 (ACAA2), mRNA
ACACA	XM_021066228.1	transcript variant X2, mRNA	PREDICTED: Sus scrofa acetyl-CoA carboxylase alpha (ACACA), transcript variant X2, mRNA
ACACB	NM_001206399.1	mRNA	Sus scrofa acetyl-CoA carboxylase beta (ACACB), mRNA
ACAD10	XM_021073837.1	transcript variant X7, mRNA	PREDICTED: Sus scrofa acyl-CoA dehydrogenase family member 10 (ACAD10), transcript variant X7, mRNA
ACAD11	XM_001924765.5	mRNA	PREDICTED: Sus scrofa acyl-CoA dehydrogenase family member 11 (ACAD11), mRNA
ACAD8	XM_021102136.1	transcript variant X4, mRNA	PREDICTED: Sus scrofa acyl-CoA dehydrogenase family member 8 (ACAD8), transcript variant X4, mRNA
ACAD9	XM_021069406.1	transcript variant X2, mRNA	PREDICTED: Sus scrofa acyl-CoA dehydrogenase family member 9 (ACAD9), transcript variant X2, mRNA
ACADL	NM_213897.1	mRNA	Sus scrofa acyl-CoA dehydrogenase, long chain (ACADL), mRNA
ACADM	NM_214039.1	mRNA	Sus scrofa acyl-CoA dehydrogenase, C-4 to C-12 straight chain (ACADM), mRNA
ACADS	XM_005670708.3	transcript variant X1, mRNA	PREDICTED: Sus scrofa acyl-CoA dehydrogenase, C-2 to C-3 short chain (ACADS), transcript variant X1, mRNA
ACADSB	XM_001926297.4	mRNA	PREDICTED: Sus scrofa acyl-CoA dehydrogenase, short/branched chain (ACADSB), mRNA
ACADVL	XM_005655279.3	transcript variant X3, mRNA	PREDICTED: Sus scrofa acyl-CoA dehydrogenase, very long chain (ACADVL), transcript variant X3, mRNA
ACAN	NM_001164652.1	mRNA	Sus scrofa aggrecan (ACAN), mRNA
ACAP1	XM_021067819.1	transcript variant X2, mRNA	PREDICTED: Sus scrofa ArfGAP with coiled-coil, ankyrin repeat and PH domains 1 (ACAP1), transcript variant X2, mRNA
ACAP2	XM_021070082.1	transcript variant X7, mRNA	PREDICTED: Sus scrofa ArfGAP with coiled-coil, ankyrin repeat and PH domains 2 (ACAP2), transcript variant X7, mRNA
ACAP3	XM_005653336.3	transcript variant X1, mRNA	PREDICTED: Sus scrofa ArfGAP with coiled-coil, ankyrin repeat and PH domains 3 (ACAP3), transcript variant X1, mRNA
ACAT2	XM_001928345.4	mRNA	PREDICTED: Sus scrofa acetyl-CoA acetyltransferase 2 (ACAT2), mRNA
ACBD4	XM_013980882.2	transcript variant X8, mRNA	PREDICTED: Sus scrofa acyl-CoA binding domain containing 4 (ACBD4), transcript variant X8, mRNA
ACBD6	XM_003357562.4	transcript variant X4, mRNA	PREDICTED: Sus scrofa acyl-CoA binding domain containing 6 (ACBD6), transcript variant X4, mRNA
ACCN1
ACCN3
ACCN5
ACCS	XM_021083160.1	transcript variant X3, mRNA	PREDICTED: Sus scrofa 1-aminocyclopropane-1-carboxylate synthase homolog (inactive) (ACCS), transcript variant X3, mRNA
ACCSL	XM_021083163.1	transcript variant X2, mRNA	PREDICTED: Sus scrofa 1-aminocyclopropane-1-carboxylate synthase homolog (inactive) like (ACCSL), transcript variant X2, mRNA
ACE	NM_001083941.2	transcript variant 2, mRNA	Sus scrofa angiotensin I converting enzyme (peptidyl-dipeptidase A) 1 (ACE), transcript variant 2, mRNA
ACE2	XM_021079374.1	transcript variant X1, mRNA	PREDICTED: Sus scrofa angiotensin I converting enzyme 2 (ACE2), transcript variant X1, mRNA
ACER2	XM_001926911.5	mRNA	PREDICTED: Sus scrofa alkaline ceramidase 2 (ACER2), mRNA
ACER3	XM_021062556.1	transcript variant X3, mRNA	PREDICTED: Sus scrofa alkaline ceramidase 3 (ACER3), transcript variant X3, mRNA
ACIN1	XM_013978219.2	transcript variant X6, mRNA	PREDICTED: Sus scrofa apoptotic chromatin condensation inducer 1 (ACIN1), transcript variant X6, mRNA
ACKR2	XM_021068499.1	transcript variant X5, mRNA	PREDICTED: Sus scrofa atypical chemokine receptor 2 (ACKR2), transcript variant X5, mRNA
ACL	NM_001097430.1	mRNA	Sus scrofa atypical chemokine receptor 4 (ACKR4), mRNA
ACLY	XM_021066025.1	transcript variant X1, mRNA	PREDICTED: Sus scrofa ATP citrate lyase (ACLY), transcript variant X1, mRNA
ACMSD	XM_013983952.2	mRNA	PREDICTED: Sus scrofa aminocarboxymuconate semialdehyde decarboxylase (ACMSD), mRNA
ACN9
ACO2	NM_213954.1	mRNA	Sus scrofa aconitase 2 (ACO2), mRNA
ACOT12	XM_021084505.1	transcript variant X2, mRNA	PREDICTED: Sus scrofa acyl-CoA thioesterase 12 (ACOT12), transcript variant X2, mRNA
ACOT13	XM_005665628.3	transcript variant X1, mRNA	PREDICTED: Sus scrofa acyl-CoA thioesterase 13 (ACOT13), transcript variant X1, mRNA
ACOT4
ACOT6	XM_001929018.5	mRNA	PREDICTED: Sus scrofa acyl-CoA thioesterase 6 (ACOT6), mRNA
ACOT7	XM_021095251.1	transcript variant X2, mRNA	PREDICTED: Sus scrofa acyl-CoA thioesterase 7 (ACOT7), transcript variant X2, mRNA
ACOT8	XM_001928889.4	mRNA	PREDICTED: Sus scrofa acyl-CoA thioesterase 8 (ACOT8), mRNA
ACOT9	XM_005673498.3	transcript variant X3, mRNA	PREDICTED: Sus scrofa acyl-CoA thioesterase 9 (ACOT9), transcript variant X3, mRNA
ACOX1	XM_021066020.1	transcript variant X6, mRNA	PREDICTED: Sus scrofa acyl-CoA oxidase 1 (ACOX1), transcript variant X6, mRNA
ACOX2	XR_002337599.1	transcript variant X5, misc_RNA	PREDICTED: Sus scrofa acyl-CoA oxidase 2 (ACOX2), transcript variant X5, misc_RNA
ACOX3	XM_021100952.1	transcript variant X2, mRNA	PREDICTED: Sus scrofa acyl-CoA oxidase 3, pristanoyl (ACOX3), transcript variant X2, mRNA
ACOXL	XM_021087045.1	transcript variant X4, mRNA	PREDICTED: Sus scrofa acyl-CoA oxidase like (ACOXL), transcript variant X4, mRNA
ACP1	XM_021087954.1	transcript variant X4, mRNA	PREDICTED: Sus scrofa acid phosphatase 1, soluble (ACP1), transcript variant X4, mRNA
ACP2	NM_001244740.1	mRNA	Sus scrofa acid phosphatase 2, lysosomal (ACP2), mRNA
ACP5	XM_021081258.1	transcript variant X1, mRNA	PREDICTED: Sus scrofa acid phosphatase 5, tartrate resistant (ACP5), transcript variant X1, mRNA
ACP6	XM_021089952.1	transcript variant X2, mRNA	PREDICTED: Sus scrofa acid phosphatase 6, lysophosphatidic (ACP6), transcript variant X2, mRNA
ACPL2	XM_021094359.1	transcript variant X1, mRNA	PREDICTED: Sus scrofa acid phosphatase 7, tartrate resistant (putative) (ACP7), transcript variant X1, mRNA
ACPP	XM_021069456.1	mRNA	PREDICTED: Sus scrofa acid phosphatase, prostate (ACPP), mRNA
ACRBP	XM_003126533.4	mRNA	PREDICTED: Sus scrofa acrosin binding protein (ACRBP), mRNA
ACRC
ACRV1	NM_001195320.1	mRNA	Sus scrofa acrosomal vesicle protein 1 (ACRV1), mRNA
ACSBG1	XM_021098835.1	mRNA	PREDICTED: Sus scrofa acyl-CoA synthetase bubblegum family member 1 (ACSBG1), mRNA
ACSBG2
ACSF2	XM_021067162.1	transcript variant X2, mRNA	PREDICTED: Sus scrofa acyl-CoA synthetase family member 2 (ACSF2), transcript variant X2, mRNA
ACSL1	XM_021074708.1	transcript variant X8, mRNA	PREDICTED: Sus scrofa acyl-CoA synthetase long-chain family member 1 (ACSL1), transcript variant X8, mRNA
ACSL3	XM_021074569.1	transcript variant X3, mRNA	PREDICTED: Sus scrofa acyl-CoA synthetase long-chain family member 3 (ACSL3), transcript variant X3, mRNA
ACSL4	XM_021079540.1	transcript variant X4, mRNA	PREDICTED: Sus scrofa acyl-CoA synthetase long-chain family member 4 (ACSL4), transcript variant X4, mRNA
ACSL5	NM_001195321.1	mRNA	Sus scrofa acyl-CoA synthetase long-chain family member 5 (ACSL5), mRNA
ACSL6	XM_013995102.2	transcript variant X6, mRNA	PREDICTED: Sus scrofa acyl-CoA synthetase long-chain family member 6 (ACSL6), transcript variant X6, mRNA
ACSM2A
ACSM3	XM_003124568.5	transcript variant X1, mRNA	PREDICTED: Sus scrofa acyl-CoA synthetase medium-chain family member 3 (ACSM3), transcript variant X1, mRNA
ACSS1	XM_001927113.6	transcript variant X3, mRNA	PREDICTED: Sus scrofa acyl-CoA synthetase short-chain family member 1 (ACSS1), transcript variant X3, mRNA
ACSS2	NM_001143695.1	mRNA	Sus scrofa acyl-CoA synthetase short-chain family member 2 (ACSS2), mRNA
ACSS3	XM_021093056.1	transcript variant X2, mRNA	PREDICTED: Sus scrofa acyl-CoA synthetase short-chain family member 3 (ACSS3), transcript variant X2, mRNA
ACTA1	NM_001167795.1	mRNA	Sus scrofa actin, alpha 1, skeletal muscle (ACTA1), mRNA
ACTA2	NM_001164650.1	mRNA	Sus scrofa actin, alpha 2, smooth muscle, aorta (ACTA2), mRNA
ACTB	XM_021086047.1	transcript variant X2, mRNA	PREDICTED: Sus scrofa actin beta (ACTB), transcript variant X2, mRNA
ACTC1	NM_001170517.2	mRNA	Sus scrofa actin, alpha, cardiac muscle 1 (ACTC1), mRNA
ACTG1	XM_003357928.4	mRNA	PREDICTED: Sus scrofa actin gamma 1 (ACTG1), mRNA
ACTG2	XM_021087371.1	mRNA	PREDICTED: Sus scrofa actin, gamma 2, smooth muscle, enteric (ACTG2), mRNA
ACTL6A	XM_003132545.5	transcript variant X1, mRNA	PREDICTED: Sus scrofa actin like 6A (ACTL6A), transcript variant X1, mRNA
ACTL6B	XM_013995471.2	transcript variant X3, mRNA	PREDICTED: Sus scrofa actin like 6B (ACTL6B), transcript variant X3, mRNA
ACTL7A	XM_001924313.5	mRNA	PREDICTED: Sus scrofa actin like 7A (ACTL7A), mRNA
ACTL7B	XM_001924353.4	mRNA	PREDICTED: Sus scrofa actin like 7B (ACTL7B), mRNA
ACTL8	XM_021097835.1	mRNA	PREDICTED: Sus scrofa actin like 8 (ACTL8), mRNA
ACTL9	XM_003480800.4	mRNA	PREDICTED: Sus scrofa actin like 9 (ACTL9), mRNA
ACTN1	NM_001243061.1	mRNA	Sus scrofa actinin alpha 1 (ACTN1), mRNA
ACTN2	NM_001243666.1	mRNA	Sus scrofa actinin alpha 2 (ACTN2), mRNA
ACTN4	XM_021094344.1	transcript variant X4, mRNA	PREDICTED: Sus scrofa actinin alpha 4 (ACTN4), transcript variant X4, mRNA
ACTR1A	XM_001928877.5	transcript variant X2, mRNA	PREDICTED: Sus scrofa ARP1 actin related protein 1 homolog A (ACTR1A), transcript variant X2, mRNA
ACTR1B	XM_021087260.1	mRNA	PREDICTED: Sus scrofa ARP1 actin related protein 1 homolog B (ACTR1B), mRNA
ACTR2	XM_005662508.3	transcript variant X1, mRNA	PREDICTED: Sus scrofa ARP2 actin related protein 2 homolog (ACTR2), transcript variant X1, mRNA
ACTR3	XR_002339000.1	transcript variant X1, misc_RNA	PREDICTED: Sus scrofa ARP3 actin related protein 3 homolog (ACTR3), transcript variant X1, misc_RNA
ACTR5	XM_021077707.1	transcript variant X2, mRNA	PREDICTED: Sus scrofa ARP5 actin related protein 5 homolog (ACTR5), transcript variant X2, mRNA
ACTR6	XM_013998037.2	transcript variant X3, mRNA	PREDICTED: Sus scrofa ARP6 actin related protein 6 homolog (ACTR6), transcript variant X3, mRNA
ACTR8	XR_002337573.1	transcript variant X6, misc_RNA	PREDICTED: Sus scrofa ARP8 actin related protein 8 homolog (ACTR8), transcript variant X6, misc_RNA
ACTRT1
ACTRT2	XM_003127512.4	mRNA	PREDICTED: Sus scrofa actin related protein T2 (ACTRT2), mRNA
ACVR1	XM_021076457.1	transcript variant X12, mRNA	PREDICTED: Sus scrofa activin A receptor type 1 (ACVR1), transcript variant X12, mRNA
ACVR1B	XM_013988268.2	transcript variant X1, mRNA	PREDICTED: Sus scrofa activin A receptor type 1B (ACVR1B), transcript variant X1, mRNA
ACVR1C	XM_003133418.5	transcript variant X2, mRNA	PREDICTED: Sus scrofa activin A receptor type 1C (ACVR1C), transcript variant X2, mRNA
ACVR2A	NM_001204765.1	mRNA	Sus scrofa activin A receptor type 2A (ACVR2A), mRNA
ACVR2B	XM_021068594.1	transcript variant X2, mRNA	PREDICTED: Sus scrofa activin A receptor type 2B (ACVR2B), transcript variant X2, mRNA
ACVRL1	XM_021091673.1	transcript variant X3, mRNA	PREDICTED: Sus scrofa activin A receptor like type 1 (ACVRL1), transcript variant X3, mRNA
ACYP1	XM_005656376.3	transcript variant X26, mRNA	PREDICTED: Sus scrofa acylphosphatase 1 (ACYP1), transcript variant X26, mRNA
AD014	XM_021088229.1	transcript variant X3, mRNA	PREDICTED: Sus scrofa acylphosphatase 2 (ACYP2), transcript variant X3, mRNA
ADA	XM_021077978.1	mRNA	PREDICTED: Sus scrofa adenosine deaminase (ADA), mRNA
ADAD1	XM_005666892.2	transcript variant X2, mRNA	PREDICTED: Sus scrofa adenosine deaminase domain containing 1 (ADAD1), transcript variant X2, mRNA
ADAL	XM_013993097.2	transcript variant X3, mRNA	PREDICTED: Sus scrofa adenosine deaminase like (ADAL), transcript variant X3, mRNA
ADAM10	NP_001124003.1		disintegrin and metalloproteinase domain-containing protein 10 precursor
ADAM11	XM_021066857.1	transcript variant X4, mRNA	PREDICTED: Sus scrofa ADAM metallopeptidase domain 11 (ADAM11), transcript variant X4, mRNA
ADAM12	XP_020928253.1		disintegrin and metalloproteinase domain-containing protein 12 isoform X4
ADAM15	XM_001929342.5	transcript variant X9, mRNA	PREDICTED: Sus scrofa ADAM metallopeptidase domain 15 (ADAM15), transcript variant X9, mRNA
ADAM17	XM_021085853.1	transcript variant X1, mRNA	PREDICTED: Sus scrofa ADAM metallopeptidase domain 17 (ADAM17), transcript variant X1, mRNA
ADAM18
ADAM19	XM_013984891.2	transcript variant X2, mRNA	PREDICTED: Sus scrofa ADAM metallopeptidase domain 19 (ADAM19), transcript variant X2, mRNA
ADAM2	NM_213957.1	mRNA	Sus scrofa ADAM metallopeptidase domain 2 (ADAM2), mRNA
ADAM22	XM_003130119.5	transcript variant X15, mRNA	PREDICTED: Sus scrofa ADAM metallopeptidase domain 22 (ADAM22), transcript variant X15, mRNA
ADAM23	XM_021076149.1	transcript variant X4, mRNA	PREDICTED: Sus scrofa ADAM metallopeptidase domain 23 (ADAM23), transcript variant X4, mRNA
ADAM28	XR_307326.3	transcript variant X3, misc_RNA	PREDICTED: Sus scrofa ADAM metallopeptidase domain 28 (ADAM28), transcript variant X3, misc_RNA
ADAM29	XP_020929837.1		disintegrin and metalloproteinase domain-containing protein 29
ADAM30	XM_001926562.4	mRNA	PREDICTED: Sus scrofa ADAM metallopeptidase domain 30 (ADAM30), mRNA
ADAM32
ADAM5	XM_021074731.1	mRNA	PREDICTED: Sus scrofa a disintegrin and metallopeptidase domain 5 (ADAM5), mRNA
ADAM7	XM_021074374.1	mRNA	PREDICTED: Sus scrofa ADAM metallopeptidase domain 7 (ADAM7), mRNA
ADAM8	XM_021073932.1	mRNA	PREDICTED: Sus scrofa ADAM metallopeptidase domain 8 (ADAM8), mRNA
ADAM9	XM_021075120.1	transcript variant X2, mRNA	PREDICTED: Sus scrofa ADAM metallopeptidase domain 9 (ADAM9), transcript variant X2, mRNA
ADAMDEC1	XM_003132811.3	transcript variant X1, mRNA	PREDICTED: Sus scrofa ADAM like decysin 1 (ADAMDEC1), transcript variant X1, mRNA
ADAMTS1	NM_001144843.1	mRNA	Sus scrofa ADAM metallopeptidase with thrombospondin type 1 motif 1 (ADAMTS1), mRNA
ADAMTS12	XM_021076980.1	mRNA	PREDICTED: Sus scrofa ADAM metallopeptidase with thrombospondin type 1 motif 12 (ADAMTS12), mRNA
ADAMTS13	XP_013842543.1		A disintegrin and metalloproteinase with thrombospondin motifs 13 isoform X1
ADAMTS14	XM_013990433.2	mRNA	PREDICTED: Sus scrofa ADAM metallopeptidase with thrombospondin type 1 motif 14 (ADAMTS14), mRNA
ADAMTS15	XM_003130081.4	mRNA	PREDICTED: Sus scrofa ADAM metallopeptidase with thrombospondin type 1 motif 15 (ADAMTS15), mRNA
ADAMTS16	XM_021076731.1	mRNA	PREDICTED: Sus scrofa ADAM metallopeptidase with thrombospondin type 1 motif 16 (ADAMTS16), mRNA
ADAMTS17	XM_005659785.3	transcript variant X3, mRNA	PREDICTED: Sus scrofa ADAM metallopeptidase with thrombospondin type 1 motif 17 (ADAMTS17), transcript variant X3, mRNA
ADAMTS18	XM_021093765.1	mRNA	PREDICTED: Sus scrofa ADAM metallopeptidase with thrombospondin type 1 motif 18 (ADAMTS18), mRNA
ADAMTS19	XM_021084737.1	mRNA	PREDICTED: Sus scrofa ADAM metallopeptidase with thrombospondin type 1 motif 19 (ADAMTS19), mRNA
ADAMTS2	XM_003123651.6	transcript variant X2, mRNA	PREDICTED: Sus scrofa ADAM metallopeptidase with thrombospondin type 1 motif 2 (ADAMTS2), transcript variant X2, mRNA
ADAMTS4	XM_003481414.4	mRNA	PREDICTED: Sus scrofa ADAM metallopeptidase with thrombospondin type 1 motif 4 (ADAMTS4), mRNA
ADAMTS5	XM_021070864.1	transcript variant X1, mRNA	PREDICTED: Sus scrofa ADAM metallopeptidase with thrombospondin type 1 motif 5 (ADAMTS5), transcript variant X1, mRNA
ADAMTS6	XM_021076778.1	mRNA	PREDICTED: Sus scrofa ADAM metallopeptidase with thrombospondin type 1 motif 6 (ADAMTS6), mRNA
ADAMTS7	XM_021098838.1	transcript variant X1, mRNA	PREDICTED: Sus scrofa ADAM metallopeptidase with thrombospondin type 1 motif 7 (ADAMTS7), transcript variant X1, mRNA
ADAMTS8	XM_003130083.4	mRNA	PREDICTED: Sus scrofa ADAM metallopeptidase with thrombospondin type 1 motif 8 (ADAMTS8), mRNA
ADAMTS9	XM_021070781.1	transcript variant X8, mRNA	PREDICTED: Sus scrofa ADAM metallopeptidase with thrombospondin type 1 motif 9 (ADAMTS9), transcript variant X8, mRNA
ADAMTSL3	XM_021098874.1	transcript variant X2, mRNA	PREDICTED: Sus scrofa ADAMTS like 3 (ADAMTSL3), transcript variant X2, mRNA
ADAMTSL4	XM_021089897.1	transcript variant X7, mRNA	PREDICTED: Sus scrofa ADAMTS like 4 (ADAMTSL4), transcript variant X7, mRNA
ADAMTSL5	XM_013994836.2	transcript variant X4, mRNA	PREDICTED: Sus scrofa ADAMTS like 5 (ADAMTSL5), transcript variant X4, mRNA
ADAP2	XM_021066056.1	transcript variant X4, mRNA	PREDICTED: Sus scrofa ArfGAP with dual PH domains 2 (ADAP2), transcript variant X4, mRNA
ADAR	XM_021089756.1	mRNA	PREDICTED: Sus scrofa adenosine deaminase, RNA specific (ADAR), mRNA
ADARB1	XM_021071524.1	mRNA	PREDICTED: Sus scrofa adenosine deaminase, RNA specific B1 (ADARB1), mRNA
ADARB2	XM_021065069.1	transcript variant X2, mRNA	PREDICTED: Sus scrofa adenosine deaminase, RNA specific B2 (inactive) (ADARB2), transcript variant X2, mRNA
ADAT1	XM_021093767.1	transcript variant X6, mRNA	PREDICTED: Sus scrofa adenosine deaminase, tRNA specific 1 (ADAT1), transcript variant X6, mRNA
ADAT2	XM_001924236.5	mRNA	PREDICTED: Sus scrofa adenosine deaminase, tRNA specific 2 (ADAT2), mRNA
ADAT3	XM_021084211.1	mRNA	PREDICTED: Sus scrofa adenosine deaminase, tRNA specific 3 (ADAT3), mRNA
ADC
ADCK1	XM_021099562.1	transcript variant X5, mRNA	PREDICTED: Sus scrofa aarF domain containing kinase 1 (ADCK1), transcript variant X5, mRNA
ADCK2	XM_021078591.1	transcript variant X3, mRNA	PREDICTED: Sus scrofa aarF domain containing kinase 2 (ADCK2), transcript variant X3, mRNA
ADCK3
ADCK4
ADCK5	XM_013996404.1	transcript variant X5, mRNA	PREDICTED: Sus scrofa aarF domain containing kinase 5 (ADCK5), transcript variant X5, mRNA
ADCY1	XR_002340263.1	transcript variant X2, misc_RNA	PREDICTED: Sus scrofa adenylate cyclase 1 (ADCY1), transcript variant X2, misc_RNA
ADCY10	XM_021088594.1	transcript variant X1, mRNA	PREDICTED: Sus scrofa adenylate cyclase 10, soluble (ADCY10), transcript variant X1, mRNA
ADCY10P1
ADCY3	XM_021087777.1	transcript variant X2, mRNA	PREDICTED: Sus scrofa adenylate cyclase 3 (ADCY3), transcript variant X2, mRNA
ADCY4	XM_021099201.1	transcript variant X3, mRNA	PREDICTED: Sus scrofa adenylate cyclase 4 (ADCY4), transcript variant X3, mRNA
ADCY6	XM_021091586.1	mRNA	PREDICTED: Sus scrofa adenylate cyclase 6 (ADCY6), mRNA
ADCY8	XM_021088903.1	transcript variant X1, mRNA	PREDICTED: Sus scrofa adenylate cyclase 8 (ADCY8), transcript variant X1, mRNA
ADCY9	XM_021086711.1	transcript variant X3, mRNA	PREDICTED: Sus scrofa adenylate cyclase 9 (ADCY9), transcript variant X3, mRNA
ADCYAP1	XM_005665307.3	transcript variant X1, mRNA	PREDICTED: Sus scrofa adenylate cyclase activating polypeptide 1 (ADCYAP1), transcript variant X1, mRNA
ADCYAP1R1	XM_021078472.1	transcript variant X4, mRNA	PREDICTED: Sus scrofa ADCYAP receptor type I (ADCYAP1R1), transcript variant X4, mRNA
ADD1	XM_013978492.2	mRNA	PREDICTED: Sus scrofa adducin 1 (ADD1), mRNA
ADD3	XM_021073195.1	transcript variant X9, mRNA	PREDICTED: Sus scrofa adducin 3 (ADD3), transcript variant X9, mRNA
ADGRA3	XM_021101068.1	transcript variant X9, mRNA	PREDICTED: Sus scrofa adhesion G protein-coupled receptor A3 (ADGRA3), transcript variant X9, mRNA
ADGRE1	XM_021083968.1	transcript variant X17, mRNA	PREDICTED: Sus scrofa adhesion G protein-coupled receptor E1 (ADGRE1), transcript variant X17, mRNA
ADGRF4	XM_003354824.4	transcript variant X2, mRNA	PREDICTED: Sus scrofa adhesion G protein-coupled receptor F4 (ADGRF4), transcript variant X2, mRNA
ADGRG1	XM_021093333.1	transcript variant X5, mRNA	PREDICTED: Sus scrofa adhesion G protein-coupled receptor G1 (ADGRG1), transcript variant X5, mRNA
ADGRG6	XM_021087229.1	transcript variant X9, mRNA	PREDICTED: Sus scrofa adhesion G protein-coupled receptor G6 (ADGRG6), transcript variant X9, mRNA
ADGRL2	XR_002345120.1	transcript variant X39, misc_RNA	PREDICTED: Sus scrofa adhesion G protein-coupled receptor L2 (ADGRL2), transcript variant X39, misc_RNA
ADH4	NM_001315670.1	mRNA	Sus scrofa alcohol dehydrogenase 4 (class II), pi polypeptide (ADH4), mRNA
ADH5	NM_001244833.1	mRNA	Sus scrofa alcohol dehydrogenase 5 (class III), chi polypeptide (ADH5), mRNA
ADH7
ADHFE1	XM_003125603.4	mRNA	PREDICTED: Sus scrofa alcohol dehydrogenase, iron containing 1 (ADHFE1), mRNA
ADIG	XR_002339838.1	transcript variant X6, misc_RNA	PREDICTED: Sus scrofa adipogenin (ADIG), transcript variant X6, misc_RNA
ADIPOR1	XM_005668010.3	transcript variant X1, mRNA	PREDICTED: Sus scrofa adiponectin receptor 1 (ADIPOR1), transcript variant X1, mRNA
ADIPOR2	XM_021091197.1	transcript variant X2, mRNA	PREDICTED: Sus scrofa adiponectin receptor 2 (ADIPOR2), transcript variant X2, mRNA
ADIRF	NM_001243503.1	mRNA	Sus scrofa adipogenesis regulatory factor (ADIRF), mRNA
ADK	XM_021072588.1	transcript variant X2, mRNA	PREDICTED: Sus scrofa adenosine kinase (ADK), transcript variant X2, mRNA
ADM	NM_214107.1	mRNA	Sus scrofa adrenomedullin (ADM), mRNA
ADNP	XM_013985467.2	transcript variant X2, mRNA	PREDICTED: Sus scrofa activity dependent neuroprotector homeobox (ADNP), transcript variant X2, mRNA
ADNP2	XM_003122295.6	transcript variant X3, mRNA	PREDICTED: Sus scrofa ADNP homeobox 2 (ADNP2), transcript variant X3, mRNA
ADO	XM_005671024.3	mRNA	PREDICTED: Sus scrofa 2-aminoethanethiol dioxygenase (ADO), mRNA
ADORA1	XM_005653722.3	transcript variant X7, mRNA	PREDICTED: Sus scrofa adenosine A1 receptor (ADORA1), transcript variant X7, mRNA
ADORA2A	XM_003483462.4	mRNA	PREDICTED: Sus scrofa adenosine A2a receptor (ADORA2A), mRNA
ADORA3	NP_001289700.1		transmembrane and immunoglobulin domain containing 3 isoform 3
ADPGK	XM_021099100.1	transcript variant X2, mRNA	PREDICTED: Sus scrofa ADP dependent glucokinase (ADPGK), transcript variant X2, mRNA
ADPRH	XM_021068217.1	transcript variant X4, mRNA	PREDICTED: Sus scrofa ADP-ribosylarginine hydrolase (ADPRH), transcript variant X4, mRNA
ADPRHL2	XM_003127788.4	mRNA	PREDICTED: Sus scrofa ADP-ribosylhydrolase like 2 (ADPRHL2), mRNA
ADRA1A	XR_002338269.1	transcript variant X7, misc_RNA	PREDICTED: Sus scrofa adrenoceptor alpha 1A (ADRA1A), transcript variant X7, misc_RNA
ADRA1B	XM_021076921.1	transcript variant X2, mRNA	PREDICTED: Sus scrofa adrenoceptor alpha 1B (ADRA1B), transcript variant X2, mRNA
ADRA1D	NM_001123073.1	mRNA	Sus scrofa adrenoceptor alpha 1D (ADRA1D), mRNA
ADRA2A	NM_214400.1	mRNA	Sus scrofa adrenoceptor alpha 2A (ADRA2A), mRNA
ADRA2B	NM_001037148.1	mRNA	Sus scrofa adrenoceptor alpha 2B (ADRA2B), mRNA
ADRB1	NM_001123074.1	mRNA	Sus scrofa adrenoceptor beta 1 (ADRB1), mRNA
ADRB2	XM_021081158.1	transcript variant X1, mRNA	PREDICTED: Sus scrofa adrenoceptor beta 2 (ADRB2), transcript variant X1, mRNA
ADRB3	NM_001099927.1	mRNA	Sus scrofa adrenoceptor beta 3 (ADRB3), mRNA
ADRBK2
ADRM1	XP_020933879.1		proteasomal ubiquitin receptor ADRM1 isoform X2
ADSL	NM_001130733.1	mRNA	Sus scrofa adenylosuccinate lyase (ADSL), mRNA
ADSS	NM_001097508.1	mRNA	Sus scrofa adenylosuccinate synthase (ADSS), mRNA
AEBP1	XM_003134886.4	mRNA	PREDICTED: Sus scrofa AE binding protein 1 (AEBP1), mRNA
AEBP2	XM_021092257.1	transcript variant X2, mRNA	PREDICTED: Sus scrofa AE binding protein 2 (AEBP2), transcript variant X2, mRNA
AEN	XM_003121858.4	mRNA	PREDICTED: Sus scrofa apoptosis enhancing nuclease (AEN), mRNA
AFAP1	NM_001253821.1	mRNA	Sus scrofa actin filament associated protein 1 (AFAP1), mRNA
AFAP1L1	NM_001244817.1	mRNA	Sus scrofa actin filament associated protein 1 like 1 (AFAP1L1), mRNA
AFAP1L2	XM_013983751.2	mRNA	PREDICTED: Sus scrofa actin filament associated protein 1 like 2 (AFAP1L2), mRNA
AFF1	XM_021101787.1	transcript variant X8, mRNA	PREDICTED: Sus scrofa AF4/FMR2 family member 1 (AFF1), transcript variant X8, mRNA
AFF2	XM_013984028.2	transcript variant X4, mRNA	PREDICTED: Sus scrofa AF4/FMR2 family member 2 (AFF2), transcript variant X4, mRNA
AFF3	XM_021088191.1	transcript variant X9, mRNA	PREDICTED: Sus scrofa AF4/FMR2 family member 3 (AFF3), transcript variant X9, mRNA
AFF4	XM_021084750.1	transcript variant X4, mRNA	PREDICTED: Sus scrofa AF4/FMR2 family member 4 (AFF4), transcript variant X4, mRNA
AFG3L2	XM_021096024.1	mRNA	PREDICTED: Sus scrofa AFG3 like matrix AAA peptidase subunit 2 (AFG3L2), mRNA
AFM	XR_002346395.1	transcript variant X3, misc_RNA	PREDICTED: Sus scrofa afamin (AFM), transcript variant X3, misc_RNA
AFP	NM_214317.1	mRNA	Sus scrofa alpha fetoprotein (AFP), mRNA
AFTPH	XR_302431.3	transcript variant X5, misc_RNA	PREDICTED: Sus scrofa aftiphilin (AFTPH), transcript variant X5, misc_RNA
AGA	XM_001927332.7	mRNA	PREDICTED: Sus scrofa aspartylglucosaminidase (AGA), mRNA
AGAP1	XM_021075539.1	transcript variant X9, mRNA	PREDICTED: Sus scrofa ArfGAP with GTPase domain, ankyrin repeat and PH domain 1 (AGAP1), transcript variant X9, mRNA
AGAP2	XM_021091891.1	transcript variant X2, mRNA	PREDICTED: Sus scrofa ArfGAP with GTPase domain, ankyrin repeat and PH domain 2 (AGAP2), transcript variant X2, mRNA
AGAP3	XM_013990731.2	transcript variant X10, mRNA	PREDICTED: Sus scrofa ArfGAP with GTPase domain, ankyrin repeat and PH domain 3 (AGAP3), transcript variant X10, mRNA
AGBL1	XM_021062610.1	mRNA	PREDICTED: Sus scrofa ATP/GTP binding protein like 1 (AGBL1), mRNA
AGBL2	XM_021083073.1	transcript variant X9, mRNA	PREDICTED: Sus scrofa ATP/GTP binding protein like 2 (AGBL2), transcript variant X9, mRNA
AGBL3	XM_021079175.1	mRNA	PREDICTED: Sus scrofa ATP/GTP binding protein like 3 (AGBL3), mRNA
AGBL5	XM_021087715.1	transcript variant X3, mRNA	PREDICTED: Sus scrofa ATP/GTP binding protein like 5 (AGBL5), transcript variant X3, mRNA
AGER	XM_013977655.2	transcript variant X1, mRNA	PREDICTED: Sus scrofa advanced glycosylation end-product specific receptor (AGER), transcript variant X1, mRNA
AGFG1	XM_021075867.1	transcript variant X7, mRNA	PREDICTED: Sus scrofa ArfGAP with FG repeats 1 (AGFG1), transcript variant X7, mRNA
AGFG2	XM_013995456.2	transcript variant X2, mRNA	PREDICTED: Sus scrofa ArfGAP with FG repeats 2 (AGFG2), transcript variant X2, mRNA
AGGF1	XM_003123715.5	mRNA	PREDICTED: Sus scrofa angiogenic factor with G-patch and FHA domains 1 (AGGF1), mRNA
AGK	NM_001143699.1	mRNA	Sus scrofa acylglycerol kinase (AGK), mRNA
AGL	XR_002343734.1	transcript variant X4, misc_RNA	PREDICTED: Sus scrofa amylo-alpha-1, 6-glucosidase, 4-alpha-glucanotransferase (AGL), transcript variant X4, misc_RNA
AGMAT	XM_003127622.4	transcript variant X2, mRNA	PREDICTED: Sus scrofa agmatinase (AGMAT), transcript variant X2, mRNA
AGO1	XM_005665209.3	transcript variant X1, mRNA	PREDICTED: Sus scrofa argonaute 1, RISC catalytic component (AGO1), transcript variant X1, mRNA
AGPAT2	NM_001130534.1	mRNA	Sus scrofa 1-acylglycerol-3-phosphate O-acyltransferase 2 (AGPAT2), mRNA
AGPAT4	XM_005654348.3	transcript variant X3, mRNA	PREDICTED: Sus scrofa 1-acylglycerol-3-phosphate O-acyltransferase 4 (AGPAT4), transcript variant X3, mRNA
AGPAT5	XM_013983990.2	transcript variant X1, mRNA	PREDICTED: Sus scrofa 1-acylglycerol-3-phosphate O-acyltransferase 5 (AGPAT5), transcript variant X1, mRNA
AGPAT9
AGPHD1
AGPS	XM_021075129.1	transcript variant X3, mRNA	PREDICTED: Sus scrofa alkylglycerone phosphate synthase (AGPS), transcript variant X3, mRNA
AGR2	XM_005667660.3	transcript variant X1, mRNA	PREDICTED: Sus scrofa anterior gradient 2, protein disulphide isomerase family member (AGR2), transcript variant X1, mRNA
AGRP	XM_021093546.1	transcript variant X1, mRNA	PREDICTED: Sus scrofa agouti related neuropeptide (AGRP), transcript variant X1, mRNA
AGTPBP1	XM_005656806.3	transcript variant X2, mRNA	PREDICTED: Sus scrofa ATP/GTP binding protein 1 (AGTPBP1), transcript variant X2, mRNA
AGTR1	XM_003132469.4	mRNA	PREDICTED: Sus scrofa angiotensin II receptor type 1 (AGTR1), mRNA
AGTR2	XM_005673847.3	mRNA	PREDICTED: Sus scrofa angiotensin II receptor type 2 (AGTR2), mRNA
AGTRAP	XM_021095341.1	transcript variant X6, mRNA	PREDICTED: Sus scrofa angiotensin II receptor associated protein (AGTRAP), transcript variant X6, mRNA
AGXT	XM_003133834.5	mRNA	PREDICTED: Sus scrofa alanine-glyoxylate aminotransferase (AGXT), mRNA
AGXT2	NM_001244884.1	mRNA	Sus scrofa alanine--glyoxylate aminotransferase 2 (AGXT2), mRNA
AGXT2L1
AGXT2L2
AHCTF1	XM_021064443.1	transcript variant X3, mRNA	PREDICTED: Sus scrofa AT-hook containing transcription factor 1 (AHCTF1), transcript variant X3, mRNA
AHCYL1	XM_021088652.1	transcript variant X2, mRNA	PREDICTED: Sus scrofa adenosylhomocysteinase like 1 (AHCYL1), transcript variant X2, mRNA
AHCYL2	XM_021078827.1	transcript variant X3, mRNA	PREDICTED: Sus scrofa adenosylhomocysteinase like 2 (AHCYL2), transcript variant X3, mRNA
AHDC1	XM_021095642.1	mRNA	PREDICTED: Sus scrofa AT-hook DNA binding motif containing 1 (AHDC1), mRNA
AHI1	XM_003121183.6	mRNA	PREDICTED: Sus scrofa Abelson helper integration site 1 (AHI1), mRNA
AHNAK	XM_013994215.2	mRNA	PREDICTED: Sus scrofa AHNAK nucleoprotein (AHNAK), mRNA
AHR	NM_001303026.1	mRNA	Sus scrofa aryl hydrocarbon receptor (AHR), mRNA
AHSA1	XM_001928890.6	mRNA	PREDICTED: Sus scrofa activator of HSP90 ATPase activity 1 (AHSA1), mRNA
AHSA2	XM_021087502.1	transcript variant X1, mRNA	PREDICTED: Sus scrofa activator of HSP90 ATPase homolog 2 (AHSA2), transcript variant X1, mRNA
AICDA	XM_003126511.4	mRNA	PREDICTED: Sus scrofa activation induced cytidine deaminase (AICDA), mRNA
AIDA	XM_013980033.1	transcript variant X2, mRNA	PREDICTED: Sus scrofa axin interactor, dorsalization associated (AIDA), transcript variant X2, mRNA
AIF1	XM_013977627.2	transcript variant X1, mRNA	PREDICTED: Sus scrofa allograft inflammatory factor 1 (AIF1), transcript variant X1, mRNA
AIF1L	XM_003353688.4	mRNA	PREDICTED: Sus scrofa allograft inflammatory factor 1 like (AIF1L), mRNA
AIFM1	NM_001297632.1	mRNA	Sus scrofa apoptosis inducing factor mitochondria associated 1 (AIFM1), mRNA
AIFM2	XM_021073861.1	transcript variant X8, mRNA	PREDICTED: Sus scrofa apoptosis inducing factor, mitochondria associated 2 (AIFM2), transcript variant X8, mRNA
AIFM3	XM_021074031.1	transcript variant X3, mRNA	PREDICTED: Sus scrofa apoptosis inducing factor, mitochondria associated 3 (AIFM3), transcript variant X3, mRNA
AIG1	XM_021072459.1	transcript variant X4, mRNA	PREDICTED: Sus scrofa androgen induced 1 (AIG1), transcript variant X4, mRNA
AIM1
AIMP1	XM_021100269.1	transcript variant X3, mRNA	PREDICTED: Sus scrofa aminoacyl tRNA synthetase complex interacting multifunctional protein 1 (AIMP1), transcript variant X3, mRNA
AIMP2	NM_001244556.1	transcript variant 1, mRNA	Sus scrofa aminoacyl tRNA synthetase complex interacting multifunctional protein 2 (AIMP2), transcript variant 1, mRNA
AIP	XM_013994026.2	transcript variant X2, mRNA	PREDICTED: Sus scrofa aryl hydrocarbon receptor interacting protein (AIP), transcript variant X2, mRNA
AK1	XM_003122177.6	transcript variant X1, mRNA	PREDICTED: Sus scrofa adenylate kinase 1 (AK1), transcript variant X1, mRNA
AK3	XM_021064130.1	transcript variant X2, mRNA	PREDICTED: Sus scrofa adenylate kinase 3 (AK3), transcript variant X2, mRNA
AK3L1
AK4	XM_005656154.3	transcript variant X2, mRNA	PREDICTED: Sus scrofa adenylate kinase 4 (AK4), transcript variant X2, mRNA
AK5	XM_013996169.2	transcript variant X2, mRNA	PREDICTED: Sus scrofa adenylate kinase 5 (AK5), transcript variant X2, mRNA
AK6	XR_001301862.2	transcript variant X3, misc_RNA	PREDICTED: Sus scrofa adenylate kinase 6 (AK6), transcript variant X3, misc_RNA
AK7	XM_021099676.1	transcript variant X2, mRNA	PREDICTED: Sus scrofa adenylate kinase 7 (AK7), transcript variant X2, mRNA
AKAP11	XM_021065623.1	mRNA	PREDICTED: Sus scrofa A-kinase anchoring protein 11 (AKAP11), mRNA
AKAP12	XM_001927265.7	mRNA	PREDICTED: Sus scrofa A-kinase anchoring protein 12 (AKAP12), mRNA
AKAP13	XM_021099912.1	transcript variant X2, mRNA	PREDICTED: Sus scrofa A-kinase anchoring protein 13 (AKAP13), transcript variant X2, mRNA
AKAP17B	XM_021080243.1	transcript variant X4, mRNA	PREDICTED: Sus scrofa A kinase (PRKA) anchor protein 17B (AKAP17B), transcript variant X4, mRNA
AKAP2	XM_021087899.1	transcript variant X6, mRNA	PREDICTED: Sus scrofa A-kinase anchoring protein 2 (AKAP2), transcript variant X6, mRNA
AKAP3	XM_021090980.1	transcript variant X9, mRNA	PREDICTED: Sus scrofa A-kinase anchoring protein 3 (AKAP3), transcript variant X9, mRNA
AKAP4	XM_005657807.3	mRNA	PREDICTED: Sus scrofa A-kinase anchoring protein 4 (AKAP4), mRNA
AKAP5	XM_021099926.1	transcript variant X2, mRNA	PREDICTED: Sus scrofa A-kinase anchoring protein 5 (AKAP5), transcript variant X2, mRNA
AKAP6	XM_021099875.1	transcript variant X14, mRNA	PREDICTED: Sus scrofa A-kinase anchoring protein 6 (AKAP6), transcript variant X14, mRNA
AKAP7	XR_002342907.1	transcript variant X5, misc_RNA	PREDICTED: Sus scrofa A-kinase anchoring protein 7 (AKAP7), transcript variant X5, misc_RNA
AKAP8	XM_003123431.4	mRNA	PREDICTED: Sus scrofa A-kinase anchoring protein 8 (AKAP8), mRNA
AKAP8L	XM_005652898.3	transcript variant X2, mRNA	PREDICTED: Sus scrofa A-kinase anchoring protein 8 like (AKAP8L), transcript variant X2, mRNA
AKAP9	XM_021102180.1	transcript variant X3, mRNA	PREDICTED: Sus scrofa A-kinase anchoring protein 9 (AKAP9), transcript variant X3, mRNA
AKD1
AKIP1	XM_005667046.3	transcript variant X5, mRNA	PREDICTED: Sus scrofa A-kinase interacting protein 1 (AKIP1), transcript variant X5, mRNA
AKIRIN1	NM_001128455.1	mRNA	Sus scrofa akirin 1 (AKIRIN1), mRNA
AKIRIN2	XM_021074638.1	transcript variant X2, mRNA	PREDICTED: Sus scrofa akirin 2 (AKIRIN2), transcript variant X2, mRNA
AKNA	XM_021067933.1	transcript variant X8, mRNA	PREDICTED: Sus scrofa AT-hook transcription factor (AKNA), transcript variant X8, mRNA
AKNAD1	XM_021090095.1	mRNA	PREDICTED: Sus scrofa AKNA domain containing 1 (AKNAD1), mRNA
AKR1B1	XM_021078498.1	transcript variant X2, mRNA	PREDICTED: Sus scrofa aldo-keto reductase family 1 member B (AKR1B1), transcript variant X2, mRNA
AKR1C1	XM_013980354.2	transcript variant X4, mRNA	PREDICTED: Sus scrofa aldo-keto reductase family 1, member C1 (dihydrodiol dehydrogenase 1; 20-alpha (3-alpha)-hydroxysteroid dehydrogenase) (AKR1C1), transcript variant X4, mRNA
AKR1CL1	XM_021064068.1	transcript variant X2, mRNA	PREDICTED: Sus scrofa aldo-keto reductase family 1, member C-like 1 (AKR1CL1), transcript variant X2, mRNA
AKR1E2	XM_021064075.1	transcript variant X3, mRNA	PREDICTED: Sus scrofa aldo-keto reductase family 1 member E2 (AKR1E2), transcript variant X3, mRNA
AKR7A2	NM_001243822.1	mRNA	Sus scrofa aldo-keto reductase family 7 member A2 (AKR7A2), mRNA
AKT1S1	XM_005664751.3	transcript variant X5, mRNA	PREDICTED: Sus scrofa AKT1 substrate 1 (AKT1S1), transcript variant X5, mRNA
AKT2	XM_005655819.3	transcript variant X2, mRNA	PREDICTED: Sus scrofa AKT serine/threonine kinase 2 (AKT2), transcript variant X2, mRNA
AKT3	XM_013980051.2	transcript variant X6, mRNA	PREDICTED: Sus scrofa AKT serine/threonine kinase 3 (AKT3), transcript variant X6, mRNA
ALAS2	XM_003360338.4	transcript variant X3, mRNA	PREDICTED: Sus scrofa 5'-aminolevulinate synthase 2 (ALAS2), transcript variant X3, mRNA
ALB	XR_002346365.1	transcript variant X1, misc_RNA	PREDICTED: Sus scrofa albumin (ALB), transcript variant X1, misc_RNA
ALCAM	XM_021070498.1	transcript variant X3, mRNA	PREDICTED: Sus scrofa activated leukocyte cell adhesion molecule (ALCAM), transcript variant X3, mRNA
ALDH16A1	XM_021094742.1	transcript variant X9, mRNA	PREDICTED: Sus scrofa aldehyde dehydrogenase 16 family member A1 (ALDH16A1), transcript variant X9, mRNA
ALDH18A1	XM_005671336.3	transcript variant X2, mRNA	PREDICTED: Sus scrofa aldehyde dehydrogenase 18 family member A1 (ALDH18A1), transcript variant X2, mRNA
ALDH1A3	XM_021098574.1	mRNA	PREDICTED: Sus scrofa aldehyde dehydrogenase 1 family member A3 (ALDH1A3), mRNA
ALDH1L2	XM_001926587.6	mRNA	PREDICTED: Sus scrofa aldehyde dehydrogenase 1 family member L2 (ALDH1L2), mRNA
ALDH3A1	NM_001044611.2	mRNA	Sus scrofa aldehyde dehydrogenase 2 family (mitochondrial) (ALDH2), mRNA
ALDH3A2	XR_002337385.1	transcript variant X3, misc_RNA	PREDICTED: Sus scrofa aldehyde dehydrogenase 3 family member A2 (ALDH3A2), transcript variant X3, misc_RNA
ALDH3B1	XM_021080126.1	transcript variant X3, mRNA	PREDICTED: Sus scrofa aldehyde dehydrogenase 3 family member B1 (ALDH3B1), transcript variant X3, mRNA
ALDH5A1	NM_001244467.1	mRNA	Sus scrofa aldehyde dehydrogenase 5 family member A1 (ALDH5A1), mRNA
ALDH6A1	XM_021099499.1	transcript variant X2, mRNA	PREDICTED: Sus scrofa aldehyde dehydrogenase 6 family member A1 (ALDH6A1), transcript variant X2, mRNA
ALDH7A1	XM_013995069.2	mRNA	PREDICTED: Sus scrofa aldehyde dehydrogenase 7 family member A1 (ALDH7A1), mRNA
ALDH9A1	XM_021089487.1	transcript variant X2, mRNA	PREDICTED: Sus scrofa aldehyde dehydrogenase 9 family member A1 (ALDH9A1), transcript variant X2, mRNA
ALDOB	XM_021066854.1	mRNA	PREDICTED: Sus scrofa aldolase, fructose-bisphosphate B (ALDOB), mRNA
ALDOC	XM_005656989.3	transcript variant X1, mRNA	PREDICTED: Sus scrofa aldolase, fructose-bisphosphate C (ALDOC), transcript variant X1, mRNA
ALG10	XM_005664001.3	transcript variant X2, mRNA	PREDICTED: Sus scrofa ALG10, alpha-1,2-glucosyltransferase (ALG10), transcript variant X2, mRNA
ALG12	XM_021091351.1	transcript variant X2, mRNA	PREDICTED: Sus scrofa ALG12, alpha-1,6-mannosyltransferase (ALG12), transcript variant X2, mRNA
ALG13	XM_021080435.1	mRNA	PREDICTED: Sus scrofa ALG13, UDP-N-acetylglucosaminyltransferase subunit (ALG13), mRNA
ALG14	XM_013988175.2	transcript variant X4, mRNA	PREDICTED: Sus scrofa ALG14, UDP-N-acetylglucosaminyltransferase subunit (ALG14), transcript variant X4, mRNA
ALG2	XM_013993690.2	transcript variant X1, mRNA	PREDICTED: Sus scrofa ALG2, alpha-1,3/1,6-mannosyltransferase (ALG2), transcript variant X1, mRNA
ALG5	NM_001244320.2	mRNA	Sus scrofa ALG5, dolichyl-phosphate beta-glucosyltransferase (ALG5), mRNA
ALG6	XM_013988886.2	transcript variant X3, mRNA	PREDICTED: Sus scrofa ALG6, alpha-1,3-glucosyltransferase (ALG6), transcript variant X3, mRNA
ALG8	XM_013979181.2	transcript variant X1, mRNA	PREDICTED: Sus scrofa ALG8, alpha-1,3-glucosyltransferase (ALG8), transcript variant X1, mRNA
ALK	XM_021087669.1	mRNA	PREDICTED: Sus scrofa ALK receptor tyrosine kinase (ALK), mRNA
ALKBH1	XM_021099556.1	mRNA	PREDICTED: Sus scrofa alkB homolog 1, histone H2A dioxygenase (ALKBH1), mRNA
ALKBH2	XM_005670740.3	transcript variant X3, mRNA	PREDICTED: Sus scrofa alkB homolog 2, alpha-ketoglutarate dependent dioxygenase (ALKBH2), transcript variant X3, mRNA
ALKBH4	XM_003480995.4	mRNA	PREDICTED: Sus scrofa alkB homolog 4, lysine demethylase (ALKBH4), mRNA
ALKBH6	XM_021097221.1	transcript variant X2, mRNA	PREDICTED: Sus scrofa alkB homolog 6 (ALKBH6), transcript variant X2, mRNA
ALKBH7	XM_013994719.2	transcript variant X2, mRNA	PREDICTED: Sus scrofa alkB homolog 7 (ALKBH7), transcript variant X2, mRNA
ALLC	XM_021088413.1	mRNA	PREDICTED: Sus scrofa allantoicase (ALLC), mRNA
ALMS1	XM_021087373.1	transcript variant X4, mRNA	PREDICTED: Sus scrofa ALMS1, centrosome and basal body associated protein (ALMS1), transcript variant X4, mRNA
ALOX12	XM_021067800.1	transcript variant X1, mRNA	PREDICTED: Sus scrofa arachidonate 12-lipoxygenase, 12S type (ALOX12), transcript variant X1, mRNA
ALOX12B	XM_021067856.1	mRNA	PREDICTED: Sus scrofa arachidonate 12-lipoxygenase, 12R type (ALOX12B), mRNA
ALOX15	XM_013981286.2	transcript variant X1, mRNA	PREDICTED: Sus scrofa arachidonate 15-lipoxygenase (ALOX15), transcript variant X1, mRNA
ALOX15B
ALOX5AP	NM_001164001.1	mRNA	Sus scrofa arachidonate 5-lipoxygenase activating protein (ALOX5AP), mRNA
ALOXE3	XM_021067857.1	mRNA	PREDICTED: Sus scrofa arachidonate lipoxygenase 3 (ALOXE3), mRNA
ALPK1	XM_003129245.6	mRNA	PREDICTED: Sus scrofa alpha kinase 1 (ALPK1), mRNA
ALPK2	XR_002338854.1	transcript variant X4, misc_RNA	PREDICTED: Sus scrofa alpha kinase 2 (ALPK2), transcript variant X4, misc_RNA
ALPK3	XM_021098900.1	mRNA	PREDICTED: Sus scrofa alpha kinase 3 (ALPK3), mRNA
ALPP
ALS2	XP_020931845.1		alsin isoform X3
ALS2CR11
ALS2CR12	XM_021075450.1	transcript variant X4, mRNA	PREDICTED: Sus scrofa amyotrophic lateral sclerosis 2 chromosome region 12 (ALS2CR12), transcript variant X4, mRNA
ALS2CR8
ALX1	XM_003126740.5	mRNA	PREDICTED: Sus scrofa ALX homeobox 1 (ALX1), mRNA
ALX3	XM_021090054.1	mRNA	PREDICTED: Sus scrofa ALX homeobox 3 (ALX3), mRNA
ALX4	XM_021083157.1	mRNA	PREDICTED: Sus scrofa ALX homeobox 4 (ALX4), mRNA
AMACR	XM_003133873.4	mRNA	PREDICTED: Sus scrofa alpha-methylacyl-CoA racemase (AMACR), mRNA
AMBN	NM_214037.1	mRNA	Sus scrofa ameloblastin (AMBN), mRNA
AMBP	NM_001164006.1	mRNA	Sus scrofa alpha-1-microglobulin/bikunin precursor (AMBP), mRNA
AMBRA1	XM_005660955.2	transcript variant X8, mRNA	PREDICTED: Sus scrofa autophagy and beclin 1 regulator 1 (AMBRA1), transcript variant X8, mRNA
AMD1	XM_003121345.6	mRNA	PREDICTED: Sus scrofa adenosylmethionine decarboxylase 1 (AMD1), mRNA
AMDHD1	XM_021092739.1	mRNA	PREDICTED: Sus scrofa amidohydrolase domain containing 1 (AMDHD1), mRNA
AMDHD2	XM_021086752.1	transcript variant X2, mRNA	PREDICTED: Sus scrofa amidohydrolase domain containing 2 (AMDHD2), transcript variant X2, mRNA
AMER1	XM_013990913.2	transcript variant X4, mRNA	PREDICTED: Sus scrofa APC membrane recruitment protein 1 (AMER1), transcript variant X4, mRNA
AMFR	XM_021097092.1	mRNA	PREDICTED: Sus scrofa autocrine motility factor receptor (AMFR), mRNA
AMH	NM_214310.2	mRNA	Sus scrofa anti-Mullerian hormone (AMH), mRNA
AMHR2	XM_021090948.1	transcript variant X9, mRNA	PREDICTED: Sus scrofa anti-Mullerian hormone receptor type 2 (AMHR2), transcript variant X9, mRNA
AMICA1
AMIGO1	XM_005663589.3	transcript variant X2, mRNA	PREDICTED: Sus scrofa adhesion molecule with Ig like domain 1 (AMIGO1), transcript variant X2, mRNA
AMIGO2	XM_005664161.3	mRNA	PREDICTED: Sus scrofa adhesion molecule with Ig like domain 2 (AMIGO2), mRNA
AMIGO3
AMMECR1	XM_003135311.6	mRNA	PREDICTED: Sus scrofa Alport syndrome, mental retardation, midface hypoplasia and elliptocytosis chromosomal region gene 1 (AMMECR1), mRNA
AMMECR1L	XM_021076492.1	transcript variant X4, mRNA	PREDICTED: Sus scrofa AMMECR1 like (AMMECR1L), transcript variant X4, mRNA
AMN	XM_021081631.1	transcript variant X1, mRNA	PREDICTED: Sus scrofa amnion associated transmembrane protein (AMN), transcript variant X1, mRNA
AMOT	XM_021080790.1	transcript variant X5, mRNA	PREDICTED: Sus scrofa angiomotin (AMOT), transcript variant X5, mRNA
AMOTL1	XM_021062681.1	transcript variant X1, mRNA	PREDICTED: Sus scrofa angiomotin like 1 (AMOTL1), transcript variant X1, mRNA
AMOTL2	XM_021069473.1	mRNA	PREDICTED: Sus scrofa angiomotin like 2 (AMOTL2), mRNA
AMTN	XM_021100541.1	mRNA	PREDICTED: Sus scrofa amelotin (AMTN), mRNA
AMZ1	NM_001195325.1	mRNA	Sus scrofa archaelysin family metallopeptidase 1 (AMZ1), mRNA
AMZ2	XM_021066163.1	transcript variant X9, mRNA	PREDICTED: Sus scrofa archaelysin family metallopeptidase 2 (AMZ2), transcript variant X9, mRNA
ANAPC1	XM_021087037.1	transcript variant X6, mRNA	PREDICTED: Sus scrofa anaphase promoting complex subunit 1 (ANAPC1), transcript variant X6, mRNA
ANAPC10	XR_304982.3	transcript variant X2, misc_RNA	PREDICTED: Sus scrofa anaphase promoting complex subunit 10 (ANAPC10), transcript variant X2, misc_RNA
ANAPC13	XM_021068370.1	transcript variant X1, mRNA	PREDICTED: Sus scrofa anaphase promoting complex subunit 13 (ANAPC13), transcript variant X1, mRNA
ANAPC15	XM_005653676.3	transcript variant X13, mRNA	PREDICTED: Sus scrofa anaphase promoting complex subunit 15 (ANAPC15), transcript variant X13, mRNA
ANAPC4	XM_021101075.1	transcript variant X2, mRNA	PREDICTED: Sus scrofa anaphase promoting complex subunit 4 (ANAPC4), transcript variant X2, mRNA
ANAPC5	XM_001929287.5	transcript variant X1, mRNA	PREDICTED: Sus scrofa anaphase promoting complex subunit 5 (ANAPC5), transcript variant X1, mRNA
ANGEL1	XM_021099540.1	transcript variant X1, mRNA	PREDICTED: Sus scrofa angel homolog 1 (ANGEL1), transcript variant X1, mRNA
ANGEL2	XM_013979953.2	transcript variant X8, mRNA	PREDICTED: Sus scrofa angel homolog 2 (ANGEL2), transcript variant X8, mRNA
ANGPT1	XM_021088684.1	transcript variant X1, mRNA	PREDICTED: Sus scrofa angiopoietin 1 (ANGPT1), transcript variant X1, mRNA
ANGPT2	NM_213808.1	mRNA	Sus scrofa angiopoietin 2 (ANGPT2), mRNA
ANGPT4	XM_013985210.2	mRNA	PREDICTED: Sus scrofa angiopoietin 4 (ANGPT4), mRNA
ANGPTL1	XM_005667787.3	transcript variant X1, mRNA	PREDICTED: Sus scrofa angiopoietin like 1 (ANGPTL1), transcript variant X1, mRNA
ANGPTL2	XM_005660427.3	transcript variant X1, mRNA	PREDICTED: Sus scrofa angiopoietin like 2 (ANGPTL2), transcript variant X1, mRNA
ANGPTL3	NM_001003926.2	mRNA	Sus scrofa angiopoietin like 3 (ANGPTL3), mRNA
ANGPTL4	NM_001038644.1	mRNA	Sus scrofa angiopoietin like 4 (ANGPTL4), mRNA
ANGPTL5	XM_003129804.4	mRNA	PREDICTED: Sus scrofa angiopoietin like 5 (ANGPTL5), mRNA
ANGPTL6	XM_003123226.5	transcript variant X1, mRNA	PREDICTED: Sus scrofa angiopoietin like 6 (ANGPTL6), transcript variant X1, mRNA
ANGPTL7	NP_001136300.1		angiopoietin-related protein 7 precursor
ANK1	XM_021078313.1	mRNA	PREDICTED: Sus scrofa ankyrin 1 (ANK1), mRNA
ANK2	XM_021100703.1	mRNA	PREDICTED: Sus scrofa ankyrin 2 (ANK2), mRNA
ANK3	XM_005671012.3	mRNA	PREDICTED: Sus scrofa ankyrin 3 (ANK3), mRNA
ANKDD1A	XM_013992888.2	transcript variant X2, mRNA	PREDICTED: Sus scrofa ankyrin repeat and death domain containing 1A (ANKDD1A), transcript variant X2, mRNA
ANKDD1B	XM_013994917.2	transcript variant X2, mRNA	PREDICTED: Sus scrofa ankyrin repeat and death domain containing 1B (ANKDD1B), transcript variant X2, mRNA
ANKFN1	XM_021067258.1	transcript variant X2, mRNA	PREDICTED: Sus scrofa ankyrin repeat and fibronectin type III domain containing 1 (ANKFN1), transcript variant X2, mRNA
ANKFY1	XM_013981229.2	transcript variant X1, mRNA	PREDICTED: Sus scrofa ankyrin repeat and FYVE domain containing 1 (ANKFY1), transcript variant X1, mRNA
ANKHD1	NM_001203267.1	mRNA	Sus scrofa ankyrin repeat and KH domain containing 1 (ANKHD1), mRNA
ANKIB1	XM_003130136.4	transcript variant X1, mRNA	PREDICTED: Sus scrofa ankyrin repeat and IBR domain containing 1 (ANKIB1), transcript variant X1, mRNA
ANKMY1	XM_021075943.1	mRNA	PREDICTED: Sus scrofa ankyrin repeat and MYND domain containing 1 (ANKMY1), mRNA
ANKMY2	XM_013991184.2	transcript variant X1, mRNA	PREDICTED: Sus scrofa ankyrin repeat and MYND domain containing 2 (ANKMY2), transcript variant X1, mRNA
ANKRA2	XM_003123692.6	mRNA	PREDICTED: Sus scrofa ankyrin repeat family A member 2 (ANKRA2), mRNA
ANKRD1	XM_021072076.1	transcript variant X1, mRNA	PREDICTED: Sus scrofa ankyrin repeat domain 1 (ANKRD1), transcript variant X1, mRNA
ANKRD11	XM_021097042.1	transcript variant X9, mRNA	PREDICTED: Sus scrofa ankyrin repeat domain 11 (ANKRD11), transcript variant X9, mRNA
ANKRD12	XM_021096065.1	transcript variant X3, mRNA	PREDICTED: Sus scrofa ankyrin repeat domain 12 (ANKRD12), transcript variant X3, mRNA
ANKRD13A	XM_021074290.1	transcript variant X3, mRNA	PREDICTED: Sus scrofa ankyrin repeat domain 13A (ANKRD13A), transcript variant X3, mRNA
ANKRD13B	XM_021067513.1	transcript variant X3, mRNA	PREDICTED: Sus scrofa ankyrin repeat domain 13B (ANKRD13B), transcript variant X3, mRNA
ANKRD13C	XM_003127927.5	mRNA	PREDICTED: Sus scrofa ankyrin repeat domain 13C (ANKRD13C), mRNA
ANKRD16	XM_005668213.3	transcript variant X2, mRNA	PREDICTED: Sus scrofa ankyrin repeat domain 16 (ANKRD16), transcript variant X2, mRNA
ANKRD2
ANKRD22	XM_001928460.6	mRNA	PREDICTED: Sus scrofa ankyrin repeat domain 22 (ANKRD22), mRNA
ANKRD23	NM_001315720.1	mRNA	Sus scrofa ankyrin repeat domain 23 (ANKRD23), mRNA
ANKRD24	XM_021084068.1	transcript variant X1, mRNA	PREDICTED: Sus scrofa ankyrin repeat domain 24 (ANKRD24), transcript variant X1, mRNA
ANKRD26
ANKRD27	XM_013988550.2	transcript variant X2, mRNA	PREDICTED: Sus scrofa ankyrin repeat domain 27 (ANKRD27), transcript variant X2, mRNA
ANKRD28	XM_021068208.1	transcript variant X5, mRNA	PREDICTED: Sus scrofa ankyrin repeat domain 28 (ANKRD28), transcript variant X5, mRNA
ANKRD29	XM_021096184.1	transcript variant X2, mRNA	PREDICTED: Sus scrofa ankyrin repeat domain 29 (ANKRD29), transcript variant X2, mRNA
ANKRD31	XM_021084452.1	mRNA	PREDICTED: Sus scrofa ankyrin repeat domain 31 (ANKRD31), mRNA
ANKRD32
ANKRD33	XM_021091670.1	mRNA	PREDICTED: Sus scrofa ankyrin repeat domain 33 (ANKRD33), mRNA
ANKRD33B	XM_003134179.4	mRNA	PREDICTED: Sus scrofa ankyrin repeat domain 33B (ANKRD33B), mRNA
ANKRD34B	XM_005661521.3	transcript variant X1, mRNA	PREDICTED: Sus scrofa ankyrin repeat domain 34B (ANKRD34B), transcript variant X1, mRNA
ANKRD34C	XM_005656254.3	mRNA	PREDICTED: Sus scrofa ankyrin repeat domain 34C (ANKRD34C), mRNA
ANKRD35	XM_003125791.4	transcript variant X1, mRNA	PREDICTED: Sus scrofa ankyrin repeat domain 35 (ANKRD35), transcript variant X1, mRNA
ANKRD37	XM_013984052.2	transcript variant X1, mRNA	PREDICTED: Sus scrofa ankyrin repeat domain 37 (ANKRD37), transcript variant X1, mRNA
ANKRD39	XM_003124915.4	mRNA	PREDICTED: Sus scrofa ankyrin repeat domain 39 (ANKRD39), mRNA
ANKRD40	XM_003131571.5	mRNA	PREDICTED: Sus scrofa ankyrin repeat domain 40 (ANKRD40), mRNA
ANKRD42	XM_021062584.1	transcript variant X9, mRNA	PREDICTED: Sus scrofa ankyrin repeat domain 42 (ANKRD42), transcript variant X9, mRNA
ANKRD43
ANKRD44	XM_021076237.1	transcript variant X8, mRNA	PREDICTED: Sus scrofa ankyrin repeat domain 44 (ANKRD44), transcript variant X8, mRNA
ANKRD45
ANKRD46	XM_005662942.3	transcript variant X1, mRNA	PREDICTED: Sus scrofa ankyrin repeat domain 46 (ANKRD46), transcript variant X1, mRNA
ANKRD49	XM_003129790.4	mRNA	PREDICTED: Sus scrofa ankyrin repeat domain 49 (ANKRD49), mRNA
ANKRD5
ANKRD52	XM_021092857.1	transcript variant X2, mRNA	PREDICTED: Sus scrofa ankyrin repeat domain 52 (ANKRD52), transcript variant X2, mRNA
ANKRD53	XM_005662483.3	transcript variant X1, mRNA	PREDICTED: Sus scrofa ankyrin repeat domain 53 (ANKRD53), transcript variant X1, mRNA
ANKRD54	XM_003126032.5	mRNA	PREDICTED: Sus scrofa ankyrin repeat domain 54 (ANKRD54), mRNA
ANKRD56	XM_021076744.1	transcript variant X9, mRNA	PREDICTED: Sus scrofa ankyrin repeat domain 55 (ANKRD55), transcript variant X9, mRNA
ANKRD58
ANKRD6	XM_021090003.1	transcript variant X7, mRNA	PREDICTED: Sus scrofa ankyrin repeat domain 6 (ANKRD6), transcript variant X7, mRNA
ANKRD60	NM_001128449.1	mRNA	Sus scrofa ankyrin repeat domain 60 (ANKRD60), mRNA
ANKRD61	XM_021086089.1	mRNA	PREDICTED: Sus scrofa ankyrin repeat domain 61 (ANKRD61), mRNA
ANKRD66	XM_013978010.2	transcript variant X3, mRNA	PREDICTED: Sus scrofa ankyrin repeat domain 66 (ANKRD66), transcript variant X3, mRNA
ANKRD7	XM_021078947.1	mRNA	PREDICTED: Sus scrofa ankyrin repeat domain 7 (ANKRD7), mRNA
ANKRD9	XM_003482319.4	mRNA	PREDICTED: Sus scrofa ankyrin repeat domain 9 (ANKRD9), mRNA
ANKS1A	XR_002345583.1	transcript variant X7, misc_RNA	PREDICTED: Sus scrofa ankyrin repeat and sterile alpha motif domain containing 1A (ANKS1A), transcript variant X7, misc_RNA
ANKS1B	XM_021093001.1	transcript variant X8, mRNA	PREDICTED: Sus scrofa ankyrin repeat and sterile alpha motif domain containing 1B (ANKS1B), transcript variant X8, mRNA
ANKS3	XM_021086672.1	transcript variant X1, mRNA	PREDICTED: Sus scrofa ankyrin repeat and sterile alpha motif domain containing 3 (ANKS3), transcript variant X1, mRNA
ANKS4B	XM_003124558.6	mRNA	PREDICTED: Sus scrofa ankyrin repeat and sterile alpha motif domain containing 4B (ANKS4B), mRNA
ANKS6	XM_013993700.2	transcript variant X1, mRNA	PREDICTED: Sus scrofa ankyrin repeat and sterile alpha motif domain containing 6 (ANKS6), transcript variant X1, mRNA
ANKZF1	XM_001925639.5	mRNA	PREDICTED: Sus scrofa ankyrin repeat and zinc finger domain containing 1 (ANKZF1), mRNA
ANLN	XM_021078545.1	transcript variant X5, mRNA	PREDICTED: Sus scrofa anillin actin binding protein (ANLN), transcript variant X5, mRNA
ANO1	XM_021082681.1	transcript variant X11, mRNA	PREDICTED: Sus scrofa anoctamin 1 (ANO1), transcript variant X11, mRNA
ANO10	XM_013981531.2	transcript variant X3, mRNA	PREDICTED: Sus scrofa anoctamin 10 (ANO10), transcript variant X3, mRNA
ANO2	XM_021092435.1	mRNA	PREDICTED: Sus scrofa anoctamin 2 (ANO2), mRNA
ANO3	XM_013987284.2	transcript variant X2, mRNA	PREDICTED: Sus scrofa anoctamin 3 (ANO3), transcript variant X2, mRNA
ANO4	XM_021092702.1	transcript variant X6, mRNA	PREDICTED: Sus scrofa anoctamin 4 (ANO4), transcript variant X6, mRNA
ANO5	XM_021083250.1	transcript variant X2, mRNA	PREDICTED: Sus scrofa anoctamin 5 (ANO5), transcript variant X2, mRNA
ANO6	XM_005655713.3	mRNA	PREDICTED: Sus scrofa anoctamin 6 (ANO6), mRNA
ANP32A	XR_001306320.2	transcript variant X2, misc_RNA	PREDICTED: Sus scrofa acidic nuclear phosphoprotein 32 family member A (ANP32A), transcript variant X2, misc_RNA
ANP32B	XM_021066477.1	mRNA	PREDICTED: Sus scrofa acidic nuclear phosphoprotein 32 family member B (ANP32B), mRNA
ANP32E	XM_021089921.1	transcript variant X3, mRNA	PREDICTED: Sus scrofa acidic nuclear phosphoprotein 32 family member E (ANP32E), transcript variant X3, mRNA
ANPEP	XM_021098304.1	transcript variant X1, mRNA	PREDICTED: Sus scrofa alanyl aminopeptidase, membrane (ANPEP), transcript variant X1, mRNA
ANTXR1	XM_003125066.6	mRNA	PREDICTED: Sus scrofa anthrax toxin receptor 1 (ANTXR1), mRNA
ANTXR2	XM_003129371.6	mRNA	PREDICTED: Sus scrofa anthrax toxin receptor 2 (ANTXR2), mRNA
ANUBL1	XM_005654141.3	transcript variant X1, mRNA	PREDICTED: Sus scrofa anthrax toxin receptor like (ANTXRL), transcript variant X1, mRNA
ANXA1	NM_001163998.1	mRNA	Sus scrofa annexin A1 (ANXA1), mRNA
ANXA11	XM_005671147.3	transcript variant X4, mRNA	PREDICTED: Sus scrofa annexin A11 (ANXA11), transcript variant X4, mRNA
ANXA13	XM_013996500.2	transcript variant X3, mRNA	PREDICTED: Sus scrofa annexin A13 (ANXA13), transcript variant X3, mRNA
ANXA2	NM_001005726.1	mRNA	Sus scrofa annexin A2 (ANXA2), mRNA
ANXA4	NP_001161111.1		annexin A4
ANXA5	XM_003129218.5	mRNA	PREDICTED: Sus scrofa annexin A5 (ANXA5), mRNA
ANXA6	XM_005672613.3	mRNA	PREDICTED: Sus scrofa annexin A6 (ANXA6), mRNA
ANXA7	XM_005671100.2	transcript variant X1, mRNA	PREDICTED: Sus scrofa annexin A7 (ANXA7), transcript variant X1, mRNA
ANXA8	XM_021071957.1	transcript variant X1, mRNA	PREDICTED: Sus scrofa annexin A8 (ANXA8), transcript variant X1, mRNA
ANXA9	XM_021088522.1	transcript variant X5, mRNA	PREDICTED: Sus scrofa annexin A9 (ANXA9), transcript variant X5, mRNA
AOAH	XM_021079245.1	transcript variant X3, mRNA	PREDICTED: Sus scrofa acyloxyacyl hydrolase (AOAH), transcript variant X3, mRNA
AOC2	XM_003131393.4	mRNA	PREDICTED: Sus scrofa amine oxidase, copper containing 2 (AOC2), mRNA
AOX1	NP_001295402.1		aldehyde oxidase
AP1AR	XM_003129244.5	transcript variant X2, mRNA	PREDICTED: Sus scrofa adaptor related protein complex 1 associated regulatory protein (AP1AR), transcript variant X2, mRNA
AP1B1	XM_021074367.1	transcript variant X8, mRNA	PREDICTED: Sus scrofa adaptor related protein complex 1 beta 1 subunit (AP1B1), transcript variant X8, mRNA
AP1G1	XM_003481797.4	transcript variant X3, mRNA	PREDICTED: Sus scrofa adaptor related protein complex 1 gamma 1 subunit (AP1G1), transcript variant X3, mRNA
AP1G2	XM_013978201.2	transcript variant X3, mRNA	PREDICTED: Sus scrofa adaptor related protein complex 1 gamma 2 subunit (AP1G2), transcript variant X3, mRNA
AP1M1	XR_002340095.1	transcript variant X4, misc_RNA	PREDICTED: Sus scrofa adaptor related protein complex 1 mu 1 subunit (AP1M1), transcript variant X4, misc_RNA
AP1M2	XM_021083790.1	transcript variant X1, mRNA	PREDICTED: Sus scrofa adaptor related protein complex 1 mu 2 subunit (AP1M2), transcript variant X1, mRNA
AP1S2	XR_002340566.1	transcript variant X4, misc_RNA	PREDICTED: Sus scrofa adaptor related protein complex 1 sigma 2 subunit (AP1S2), transcript variant X4, misc_RNA
AP2A1	XM_021094760.1	transcript variant X2, mRNA	PREDICTED: Sus scrofa adaptor related protein complex 2 alpha 1 subunit (AP2A1), transcript variant X2, mRNA
AP2A2	XM_021082581.1	transcript variant X2, mRNA	PREDICTED: Sus scrofa adaptor related protein complex 2 alpha 2 subunit (AP2A2), transcript variant X2, mRNA
AP2B1	XM_021066145.1	transcript variant X3, mRNA	PREDICTED: Sus scrofa adaptor related protein complex 2 beta 1 subunit (AP2B1), transcript variant X3, mRNA
AP2S1	XM_021093323.1	transcript variant X2, mRNA	PREDICTED: Sus scrofa adaptor related protein complex 2 sigma 1 subunit (AP2S1), transcript variant X2, mRNA
AP3B1	XM_021076471.1	transcript variant X1, mRNA	PREDICTED: Sus scrofa adaptor related protein complex 3 beta 1 subunit (AP3B1), transcript variant X1, mRNA
AP3B2	XM_021098887.1	transcript variant X1, mRNA	PREDICTED: Sus scrofa adaptor related protein complex 3 beta 2 subunit (AP3B2), transcript variant X1, mRNA
AP3M1	XM_005671062.3	transcript variant X1, mRNA	PREDICTED: Sus scrofa adaptor related protein complex 3 mu 1 subunit (AP3M1), transcript variant X1, mRNA
AP3M2	XM_005657653.3	transcript variant X1, mRNA	PREDICTED: Sus scrofa adaptor related protein complex 3 mu 2 subunit (AP3M2), transcript variant X1, mRNA
AP3S1	XM_021084656.1	transcript variant X4, mRNA	PREDICTED: Sus scrofa adaptor related protein complex 3 sigma 1 subunit (AP3S1), transcript variant X4, mRNA
AP3S2	NM_001244548.1	mRNA	Sus scrofa adaptor-related protein complex 3, sigma 2 subunit (AP3S2), mRNA
AP4B1	XM_013988132.2	transcript variant X1, mRNA	PREDICTED: Sus scrofa adaptor related protein complex 4 beta 1 subunit (AP4B1), transcript variant X1, mRNA
AP4E1	XM_013992999.2	transcript variant X2, mRNA	PREDICTED: Sus scrofa adaptor related protein complex 4 epsilon 1 subunit (AP4E1), transcript variant X2, mRNA
AP4S1	XM_021098033.1	transcript variant X1, mRNA	PREDICTED: Sus scrofa adaptor related protein complex 4 sigma 1 subunit (AP4S1), transcript variant X1, mRNA
AP5B1	XM_003122530.4	transcript variant X2, mRNA	PREDICTED: Sus scrofa adaptor related protein complex 5 beta 1 subunit (AP5B1), transcript variant X2, mRNA
AP5S1	XM_021077708.1	transcript variant X1, mRNA	PREDICTED: Sus scrofa adaptor related protein complex 5 sigma 1 subunit (AP5S1), transcript variant X1, mRNA
APAF1	XM_013998050.2	transcript variant X2, mRNA	PREDICTED: Sus scrofa apoptotic peptidase activating factor 1 (APAF1), transcript variant X2, mRNA
APBA1	XM_021064697.1	transcript variant X4, mRNA	PREDICTED: Sus scrofa amyloid beta precursor protein binding family A member 1 (APBA1), transcript variant X4, mRNA
APBA2	XM_021098805.1	mRNA	PREDICTED: Sus scrofa amyloid beta precursor protein binding family A member 2 (APBA2), mRNA
APBA3	XR_002341692.1	transcript variant X3, misc_RNA	PREDICTED: Sus scrofa amyloid beta precursor protein binding family A member 3 (APBA3), transcript variant X3, misc_RNA
APBB1	XM_021062346.1	transcript variant X9, mRNA	PREDICTED: Sus scrofa amyloid beta precursor protein binding family B member 1 (APBB1), transcript variant X9, mRNA
APBB2	XM_021101143.1	transcript variant X8, mRNA	PREDICTED: Sus scrofa amyloid beta precursor protein binding family B member 2 (APBB2), transcript variant X8, mRNA
APBB3	XM_005661738.3	transcript variant X3, mRNA	PREDICTED: Sus scrofa amyloid beta precursor protein binding family B member 3 (APBB3), transcript variant X3, mRNA
APC	NM_001206430.1	mRNA	Sus scrofa APC, WNT signaling pathway regulator (APC), mRNA
APCDD1L	XM_021077840.1	mRNA	PREDICTED: Sus scrofa APC down-regulated 1 like (APCDD1L), mRNA
APCS	NP_999052.1		serum amyloid P-component precursor
APEH	XM_005669560.2	transcript variant X1, mRNA	PREDICTED: Sus scrofa acylaminoacyl-peptide hydrolase (APEH), transcript variant X1, mRNA
APEX1	NM_001139471.1	mRNA	Sus scrofa apurinic/apyrimidinic endodeoxyribonuclease 1 (APEX1), mRNA
APEX2	XM_003135109.4	mRNA	PREDICTED: Sus scrofa apurinic/apyrimidinic endodeoxyribonuclease 2 (APEX2), mRNA
APH1A	NM_001244487.1	mRNA	Sus scrofa aph-1 homolog A, gamma-secretase subunit (APH1A), mRNA
API5	XM_005660984.3	transcript variant X2, mRNA	PREDICTED: Sus scrofa apoptosis inhibitor 5 (API5), transcript variant X2, mRNA
APIP	XM_003122870.3	mRNA	PREDICTED: Sus scrofa APAF1 interacting protein (APIP), mRNA
APITD1	XM_005664980.3	transcript variant X2, mRNA	PREDICTED: Sus scrofa apoptosis-inducing, TAF9-like domain 1 (APITD1), transcript variant X2, mRNA
APLF	XR_302396.3	transcript variant X6, misc_RNA	PREDICTED: Sus scrofa aprataxin and PNKP like factor (APLF), transcript variant X6, misc_RNA
APLP1	XM_021097131.1	transcript variant X1, mRNA	PREDICTED: Sus scrofa amyloid beta precursor like protein 1 (APLP1), transcript variant X1, mRNA
APLP2	XM_021063160.1	transcript variant X4, mRNA	PREDICTED: Sus scrofa amyloid beta precursor like protein 2 (APLP2), transcript variant X4, mRNA
APMAP	XM_001927087.7	mRNA	PREDICTED: Sus scrofa adipocyte plasma membrane associated protein (APMAP), mRNA
APOA1	NM_214398.1	mRNA	Sus scrofa apolipoprotein A1 (APOA1), mRNA
APOA1BP
APOA2	NM_001186294.1	mRNA	Sus scrofa apolipoprotein A2 (APOA2), mRNA
APOA4	NM_214388.1	mRNA	Sus scrofa apolipoprotein A4 (APOA4), mRNA
APOA5	XM_005667369.3	transcript variant X2, mRNA	PREDICTED: Sus scrofa apolipoprotein A5 (APOA5), transcript variant X2, mRNA
APOBEC1	XM_003126519.4	transcript variant X1, mRNA	PREDICTED: Sus scrofa apolipoprotein B mRNA editing enzyme catalytic subunit 1 (APOBEC1), transcript variant X1, mRNA
APOBEC3H	NM_001097446.1	mRNA	Sus scrofa apolipoprotein B mRNA editing enzyme catalytic subunit 3B (APOBEC3B), mRNA
APOBEC4	XM_003130369.4	mRNA	PREDICTED: Sus scrofa apolipoprotein B mRNA editing enzyme catalytic polypeptide like 4 (APOBEC4), mRNA
APOC2	XM_005653279.3	transcript variant X1, mRNA	PREDICTED: Sus scrofa apolipoprotein C2 (APOC2), transcript variant X1, mRNA
APOC3	XM_005667372.2	transcript variant X1, mRNA	PREDICTED: Sus scrofa apolipoprotein C3 (APOC3), transcript variant X1, mRNA
APOC4	NM_001174132.2	mRNA	Sus scrofa apolipoprotein C4 (APOC4), mRNA
APOD	XM_021070087.1	transcript variant X3, mRNA	PREDICTED: Sus scrofa apolipoprotein D (APOD), transcript variant X3, mRNA
APOE	NM_214308.1	mRNA	Sus scrofa apolipoprotein E (APOE), mRNA
APOF	NM_001003925.1	mRNA	Sus scrofa apolipoprotein F (APOF), mRNA
APOH	XM_005668662.3	transcript variant X2, mRNA	PREDICTED: Sus scrofa apolipoprotein H (APOH), transcript variant X2, mRNA
APOL6
APOM	XM_021098346.1	transcript variant X1, mRNA	PREDICTED: Sus scrofa apolipoprotein M (APOM), transcript variant X1, mRNA
APOO	XM_005674464.3	mRNA	PREDICTED: Sus scrofa apolipoprotein O (APOO), mRNA
APOOL	XM_005657845.3	transcript variant X2, mRNA	PREDICTED: Sus scrofa apolipoprotein O like (APOOL), transcript variant X2, mRNA
APP	XM_005670306.3	transcript variant X7, mRNA	PREDICTED: Sus scrofa amyloid beta precursor protein (APP), transcript variant X7, mRNA
APPBP2	XM_013981135.2	mRNA	PREDICTED: Sus scrofa amyloid beta precursor protein binding protein 2 (APPBP2), mRNA
APPL2	XM_013997990.2	transcript variant X1, mRNA	PREDICTED: Sus scrofa adaptor protein, phosphotyrosine interacting with PH domain and leucine zipper 2 (APPL2), transcript variant X1, mRNA
APRT	XM_003355724.4	transcript variant X6, mRNA	PREDICTED: Sus scrofa adenine phosphoribosyltransferase (APRT), transcript variant X6, mRNA
APTX	NM_213734.1	mRNA	Sus scrofa aprataxin (APTX), mRNA
AQP10	NM_001128454.1	mRNA	Sus scrofa aquaporin 10 (AQP10), mRNA
AQP11	NM_001112682.1	mRNA	Sus scrofa aquaporin 11 (AQP11), mRNA
AQP2	NM_001128476.1	mRNA	Sus scrofa aquaporin 2 (AQP2), mRNA
AQP3	NM_001110172.1	mRNA	Sus scrofa aquaporin 3 (Gill blood group) (AQP3), mRNA
AQP4	XM_021093187.1	transcript variant X1, mRNA	PREDICTED: Sus scrofa aquaporin 4 (AQP4), transcript variant X1, mRNA
AQP6	XM_021090894.1	transcript variant X1, mRNA	PREDICTED: Sus scrofa aquaporin 6 (AQP6), transcript variant X1, mRNA
AQP7	XM_013980183.2	transcript variant X4, mRNA	PREDICTED: Sus scrofa aquaporin 7 (AQP7), transcript variant X4, mRNA
AQP8	NM_001112683.1	mRNA	Sus scrofa aquaporin 8 (AQP8), mRNA
AQP9	NM_001112684.1	mRNA	Sus scrofa aquaporin 9 (AQP9), mRNA
AQR	XM_021098271.1	transcript variant X1, mRNA	PREDICTED: Sus scrofa aquarius intron-binding spliceosomal factor (AQR), transcript variant X1, mRNA
AR	XM_013986227.2	transcript variant X1, mRNA	PREDICTED: Sus scrofa androgen receptor (AR), transcript variant X1, mRNA
ARAF	XM_005657798.3	transcript variant X1, mRNA	PREDICTED: Sus scrofa A-Raf proto-oncogene, serine/threonine kinase (ARAF), transcript variant X1, mRNA
ARAP1	XM_021102283.1	mRNA	PREDICTED: Sus scrofa ArfGAP with RhoGAP domain, ankyrin repeat and PH domain 1 (ARAP1), mRNA
ARAP2	XM_021101090.1	transcript variant X6, mRNA	PREDICTED: Sus scrofa ArfGAP with RhoGAP domain, ankyrin repeat and PH domain 2 (ARAP2), transcript variant X6, mRNA
ARAP3	XM_021084933.1	transcript variant X2, mRNA	PREDICTED: Sus scrofa ArfGAP with RhoGAP domain, ankyrin repeat and PH domain 3 (ARAP3), transcript variant X2, mRNA
ARD1A	XM_003357318.4	mRNA	PREDICTED: Sus scrofa archain 1 (ARCN1), mRNA
ARD1B
AREL1	XM_013989167.2	transcript variant X15, mRNA	PREDICTED: Sus scrofa apoptosis resistant E3 ubiquitin protein ligase 1 (AREL1), transcript variant X15, mRNA
ARF1	XM_005661142.3	transcript variant X4, mRNA	PREDICTED: Sus scrofa ADP ribosylation factor 1 (ARF1), transcript variant X4, mRNA
ARF3	XM_021090975.1	transcript variant X1, mRNA	PREDICTED: Sus scrofa ADP ribosylation factor 3 (ARF3), transcript variant X1, mRNA
ARF4	XM_021068627.1	transcript variant X1, mRNA	PREDICTED: Sus scrofa ADP ribosylation factor 4 (ARF4), transcript variant X1, mRNA
ARF5	NP_001138693.1		ADP-ribosylation factor 5
ARF6	XM_021084333.1	transcript variant X2, mRNA	PREDICTED: Sus scrofa ADP ribosylation factor 6 (ARF6), transcript variant X2, mRNA
ARFGAP2	XM_013994334.2	transcript variant X1, mRNA	PREDICTED: Sus scrofa ADP ribosylation factor GTPase activating protein 2 (ARFGAP2), transcript variant X1, mRNA
ARFGAP3	XM_003481526.4	transcript variant X1, mRNA	PREDICTED: Sus scrofa ADP ribosylation factor GTPase activating protein 3 (ARFGAP3), transcript variant X1, mRNA
ARFGEF1	XM_001928010.7	transcript variant X1, mRNA	PREDICTED: Sus scrofa ADP ribosylation factor guanine nucleotide exchange factor 1 (ARFGEF1), transcript variant X1, mRNA
ARFGEF2	XM_005654245.3	transcript variant X2, mRNA	PREDICTED: Sus scrofa ADP ribosylation factor guanine nucleotide exchange factor 2 (ARFGEF2), transcript variant X2, mRNA
ARFGEF3	XM_021087461.1	transcript variant X6, mRNA	PREDICTED: Sus scrofa ARFGEF family member 3 (ARFGEF3), transcript variant X6, mRNA
ARFIP1	XM_021100366.1	transcript variant X7, mRNA	PREDICTED: Sus scrofa ADP ribosylation factor interacting protein 1 (ARFIP1), transcript variant X7, mRNA
ARFIP2	XM_013989457.2	transcript variant X2, mRNA	PREDICTED: Sus scrofa ADP ribosylation factor interacting protein 2 (ARFIP2), transcript variant X2, mRNA
ARG1	XM_021082739.1	transcript variant X1, mRNA	PREDICTED: Sus scrofa arginase 1 (ARG1), transcript variant X1, mRNA
ARG2	XM_001928679.5	transcript variant X1, mRNA	PREDICTED: Sus scrofa arginase 2 (ARG2), transcript variant X1, mRNA
ARGFX	XM_013980898.2	partial mRNA	PREDICTED: Sus scrofa arginine-fifty homeobox (ARGFX), partial mRNA
ARGLU1	XM_001927201.6	mRNA	PREDICTED: Sus scrofa arginine and glutamate rich 1 (ARGLU1), mRNA
ARHGAP1	XM_013994368.2	transcript variant X2, mRNA	PREDICTED: Sus scrofa Rho GTPase activating protein 1 (ARHGAP1), transcript variant X2, mRNA
ARHGAP10	XR_002346408.1	transcript variant X4, misc_RNA	PREDICTED: Sus scrofa Rho GTPase activating protein 10 (ARHGAP10), transcript variant X4, misc_RNA
ARHGAP11A	XM_021098302.1	mRNA	PREDICTED: Sus scrofa Rho GTPase activating protein 11A (ARHGAP11A), mRNA
ARHGAP12	XM_013980221.2	transcript variant X9, mRNA	PREDICTED: Sus scrofa Rho GTPase activating protein 12 (ARHGAP12), transcript variant X9, mRNA
ARHGAP17	XR_002341009.1	transcript variant X8, misc_RNA	PREDICTED: Sus scrofa Rho GTPase activating protein 17 (ARHGAP17), transcript variant X8, misc_RNA
ARHGAP18	XM_021088437.1	transcript variant X6, mRNA	PREDICTED: Sus scrofa Rho GTPase activating protein 18 (ARHGAP18), transcript variant X6, mRNA
ARHGAP19	XR_002338338.1	transcript variant X7, ncRNA	PREDICTED: Sus scrofa Rho GTPase activating protein 19 (ARHGAP19), transcript variant X7, ncRNA
ARHGAP20	XM_021062754.1	mRNA	PREDICTED: Sus scrofa Rho GTPase activating protein 20 (ARHGAP20), mRNA
ARHGAP21	XM_021064916.1	mRNA	PREDICTED: Sus scrofa Rho GTPase activating protein 21 (ARHGAP21), mRNA
ARHGAP22	XM_021073072.1	transcript variant X1, mRNA	PREDICTED: Sus scrofa Rho GTPase activating protein 22 (ARHGAP22), transcript variant X1, mRNA
ARHGAP24	XM_021100784.1	transcript variant X6, mRNA	PREDICTED: Sus scrofa Rho GTPase activating protein 24 (ARHGAP24), transcript variant X6, mRNA
ARHGAP25	XM_013996089.2	transcript variant X2, mRNA	PREDICTED: Sus scrofa Rho GTPase activating protein 25 (ARHGAP25), transcript variant X2, mRNA
ARHGAP26	XM_013987612.2	transcript variant X7, mRNA	PREDICTED: Sus scrofa Rho GTPase activating protein 26 (ARHGAP26), transcript variant X7, mRNA
ARHGAP27	XM_021066836.1	transcript variant X6, mRNA	PREDICTED: Sus scrofa Rho GTPase activating protein 27 (ARHGAP27), transcript variant X6, mRNA
ARHGAP28	XM_021096076.1	transcript variant X7, mRNA	PREDICTED: Sus scrofa Rho GTPase activating protein 28 (ARHGAP28), transcript variant X7, mRNA
ARHGAP29	XM_013997364.2	transcript variant X2, mRNA	PREDICTED: Sus scrofa Rho GTPase activating protein 29 (ARHGAP29), transcript variant X2, mRNA
ARHGAP30	XM_021089541.1	transcript variant X3, mRNA	PREDICTED: Sus scrofa Rho GTPase activating protein 30 (ARHGAP30), transcript variant X3, mRNA
ARHGAP31	XM_021070330.1	transcript variant X2, mRNA	PREDICTED: Sus scrofa Rho GTPase activating protein 31 (ARHGAP31), transcript variant X2, mRNA
ARHGAP32	XM_021063134.1	transcript variant X6, mRNA	PREDICTED: Sus scrofa Rho GTPase activating protein 32 (ARHGAP32), transcript variant X6, mRNA
ARHGAP33	XM_021097106.1	transcript variant X1, mRNA	PREDICTED: Sus scrofa Rho GTPase activating protein 33 (ARHGAP33), transcript variant X1, mRNA
ARHGAP35	XM_021094622.1	mRNA	PREDICTED: Sus scrofa Rho GTPase activating protein 35 (ARHGAP35), mRNA
ARHGAP36	XM_021080178.1	transcript variant X8, mRNA	PREDICTED: Sus scrofa Rho GTPase activating protein 36 (ARHGAP36), transcript variant X8, mRNA
ARHGAP4	XM_003135484.5	mRNA	PREDICTED: Sus scrofa Rho GTPase activating protein 4 (ARHGAP4), mRNA
ARHGAP42	XM_021062699.1	mRNA	PREDICTED: Sus scrofa Rho GTPase activating protein 42 (ARHGAP42), mRNA
ARHGAP5	XM_021099182.1	transcript variant X7, mRNA	PREDICTED: Sus scrofa Rho GTPase activating protein 5 (ARHGAP5), transcript variant X7, mRNA
ARHGAP6	XM_021080047.1	transcript variant X5, mRNA	PREDICTED: Sus scrofa Rho GTPase activating protein 6 (ARHGAP6), transcript variant X5, mRNA
ARHGAP8	XM_021091086.1	transcript variant X1, mRNA	PREDICTED: Sus scrofa Rho GTPase activating protein 8 (ARHGAP8), transcript variant X1, mRNA
ARHGAP9	XM_013997657.2	transcript variant X1, mRNA	PREDICTED: Sus scrofa Rho GTPase activating protein 9 (ARHGAP9), transcript variant X1, mRNA
ARHGDIB	NM_001244240.1	mRNA	Sus scrofa Rho GDP dissociation inhibitor beta (ARHGDIB), mRNA
ARHGEF1	XM_021094445.1	transcript variant X5, mRNA	PREDICTED: Sus scrofa Rho guanine nucleotide exchange factor 1 (ARHGEF1), transcript variant X5, mRNA
ARHGEF10	XM_021076496.1	mRNA	PREDICTED: Sus scrofa Rho guanine nucleotide exchange factor 10 (ARHGEF10), mRNA
ARHGEF10L	XP_020951114.1		rho guanine nucleotide exchange factor 10-like protein isoform X12
ARHGEF11	XM_021089646.1	transcript variant X8, mRNA	PREDICTED: Sus scrofa Rho guanine nucleotide exchange factor 11 (ARHGEF11), transcript variant X8, mRNA
ARHGEF12	XM_013979482.2	transcript variant X7, mRNA	PREDICTED: Sus scrofa Rho guanine nucleotide exchange factor 12 (ARHGEF12), transcript variant X7, mRNA
ARHGEF16	XM_003356134.4	transcript variant X2, mRNA	PREDICTED: Sus scrofa Rho guanine nucleotide exchange factor 16 (ARHGEF16), transcript variant X2, mRNA
ARHGEF17	XM_003357192.5	mRNA	PREDICTED: Sus scrofa Rho guanine nucleotide exchange factor 17 (ARHGEF17), mRNA
ARHGEF18	XM_021083930.1	transcript variant X9, mRNA	PREDICTED: Sus scrofa Rho/Rac guanine nucleotide exchange factor 18 (ARHGEF18), transcript variant X9, mRNA
ARHGEF19	XM_021095413.1	transcript variant X2, mRNA	PREDICTED: Sus scrofa Rho guanine nucleotide exchange factor 19 (ARHGEF19), transcript variant X2, mRNA
ARHGEF2	NM_001128463.1	mRNA	Sus scrofa Rho/Rac guanine nucleotide exchange factor 2 (ARHGEF2), mRNA
ARHGEF25	XM_021091875.1	transcript variant X5, mRNA	PREDICTED: Sus scrofa Rho guanine nucleotide exchange factor 25 (ARHGEF25), transcript variant X5, mRNA
ARHGEF26	XM_021069689.1	transcript variant X1, mRNA	PREDICTED: Sus scrofa Rho guanine nucleotide exchange factor 26 (ARHGEF26), transcript variant X1, mRNA
ARHGEF33	XM_021087591.1	mRNA	PREDICTED: Sus scrofa Rho guanine nucleotide exchange factor 33 (ARHGEF33), mRNA
ARHGEF37	XM_003124090.6	transcript variant X2, mRNA	PREDICTED: Sus scrofa Rho guanine nucleotide exchange factor 37 (ARHGEF37), transcript variant X2, mRNA
ARHGEF38	XM_021101708.1	transcript variant X2, mRNA	PREDICTED: Sus scrofa Rho guanine nucleotide exchange factor 38 (ARHGEF38), transcript variant X2, mRNA
ARHGEF4	NM_001195686.1	mRNA	Sus scrofa Rho guanine nucleotide exchange factor 39 (ARHGEF39), mRNA
ARHGEF5	XR_002335920.1	transcript variant X2, misc_RNA	PREDICTED: Sus scrofa Rho guanine nucleotide exchange factor 5 (ARHGEF5), transcript variant X2, misc_RNA
ARHGEF5L
ARHGEF7	XM_021065928.1	transcript variant X7, mRNA	PREDICTED: Sus scrofa Rho guanine nucleotide exchange factor 7 (ARHGEF7), transcript variant X7, mRNA
ARHGEF9	XM_013990909.2	transcript variant X9, mRNA	PREDICTED: Sus scrofa Cdc42 guanine nucleotide exchange factor 9 (ARHGEF9), transcript variant X9, mRNA
ARID1A	XP_020951289.1		AT-rich interactive domain-containing protein 1A isoform X1
ARID1B	XM_021071900.1	transcript variant X8, mRNA	PREDICTED: Sus scrofa AT-rich interaction domain 1B (ARID1B), transcript variant X8, mRNA
ARID2	XM_021092987.1	mRNA	PREDICTED: Sus scrofa AT-rich interaction domain 2 (ARID2), mRNA
ARID3A	XM_005661366.3	transcript variant X2, mRNA	PREDICTED: Sus scrofa AT-rich interaction domain 3A (ARID3A), transcript variant X2, mRNA
ARID3B	XM_021099056.1	mRNA	PREDICTED: Sus scrofa AT-rich interaction domain 3B (ARID3B), mRNA
ARID3C	XM_003130671.4	transcript variant X3, mRNA	PREDICTED: Sus scrofa AT-rich interaction domain 3C (ARID3C), transcript variant X3, mRNA
ARID4A	XM_021088206.1	transcript variant X3, mRNA	PREDICTED: Sus scrofa AT-rich interaction domain 4A (ARID4A), transcript variant X3, mRNA
ARID4B	XM_021074401.1	transcript variant X3, mRNA	PREDICTED: Sus scrofa AT-rich interaction domain 4B (ARID4B), transcript variant X3, mRNA
ARID5A	XM_021087091.1	transcript variant X1, mRNA	PREDICTED: Sus scrofa AT-rich interaction domain 5A (ARID5A), transcript variant X1, mRNA
ARID5B	XM_021072755.1	transcript variant X1, mRNA	PREDICTED: Sus scrofa AT-rich interaction domain 5B (ARID5B), transcript variant X1, mRNA
ARIH1	XM_021099102.1	transcript variant X2, mRNA	PREDICTED: Sus scrofa ariadne RBR E3 ubiquitin protein ligase 1 (ARIH1), transcript variant X2, mRNA
ARIH2	XM_005669530.3	transcript variant X4, mRNA	PREDICTED: Sus scrofa ariadne RBR E3 ubiquitin protein ligase 2 (ARIH2), transcript variant X4, mRNA
ARL1	XM_021091204.1	transcript variant X1, mRNA	PREDICTED: Sus scrofa ADP ribosylation factor like GTPase 1 (ARL1), transcript variant X1, mRNA
ARL10	XM_003354188.4	mRNA	PREDICTED: Sus scrofa ADP ribosylation factor like GTPase 10 (ARL10), mRNA
ARL11	XM_005668400.3	transcript variant X2, mRNA	PREDICTED: Sus scrofa ADP ribosylation factor like GTPase 11 (ARL11), transcript variant X2, mRNA
ARL13A	XP_020935267.1		ADP-ribosylation factor-like protein 13A
ARL14	XM_013982172.2	mRNA	PREDICTED: Sus scrofa ADP ribosylation factor like GTPase 14 (ARL14), mRNA
ARL14EPL	XM_013995049.2	transcript variant X4, mRNA	PREDICTED: Sus scrofa ADP ribosylation factor like GTPase 14 effector protein like (ARL14EPL), transcript variant X4, mRNA
ARL15	XM_021076689.1	transcript variant X7, mRNA	PREDICTED: Sus scrofa ADP ribosylation factor like GTPase 15 (ARL15), transcript variant X7, mRNA
ARL2	XM_003122549.5	transcript variant X2, mRNA	PREDICTED: Sus scrofa ADP ribosylation factor like GTPase 2 (ARL2), transcript variant X2, mRNA
ARL2BP	XM_003126968.4	transcript variant X1, mRNA	PREDICTED: Sus scrofa ADP ribosylation factor like GTPase 2 binding protein (ARL2BP), transcript variant X1, mRNA
ARL3	NP_001026955.1		ADP-ribosylation factor-like protein 3
ARL4A	XM_005667651.3	transcript variant X2, mRNA	PREDICTED: Sus scrofa ADP ribosylation factor like GTPase 4A (ARL4A), transcript variant X2, mRNA
ARL4C	NM_001244315.1	mRNA	Sus scrofa ADP ribosylation factor like GTPase 4C (ARL4C), mRNA
ARL4D	XM_003131378.4	mRNA	PREDICTED: Sus scrofa ADP ribosylation factor like GTPase 4D (ARL4D), mRNA
ARL5B	XM_005668272.3	mRNA	PREDICTED: Sus scrofa ADP ribosylation factor like GTPase 5B (ARL5B), mRNA
ARL6IP4	XM_021072019.1	transcript variant X3, mRNA	PREDICTED: Sus scrofa ADP ribosylation factor like GTPase 6 interacting protein 4 (ARL6IP4), transcript variant X3, mRNA
ARL6IP5	NP_001041538.1		PRA1 family protein 3
ARL6IP6	XM_001926700.7	mRNA	PREDICTED: Sus scrofa ADP ribosylation factor like GTPase 6 interacting protein 6 (ARL6IP6), mRNA
ARL8A	XM_021064533.1	mRNA	PREDICTED: Sus scrofa ADP ribosylation factor like GTPase 8A (ARL8A), mRNA
ARL8B	XM_021068425.1	transcript variant X1, mRNA	PREDICTED: Sus scrofa ADP ribosylation factor like GTPase 8B (ARL8B), transcript variant X1, mRNA
ARL9	XM_003356938.4	transcript variant X3, mRNA	PREDICTED: Sus scrofa ADP ribosylation factor like GTPase 9 (ARL9), transcript variant X3, mRNA
ARMC1	NM_001190196.1	mRNA	Sus scrofa armadillo repeat containing 1 (ARMC1), mRNA
ARMC10	NM_001244923.1	mRNA	Sus scrofa armadillo repeat containing 10 (ARMC10), mRNA
ARMC2	XM_021090849.1	transcript variant X7, mRNA	PREDICTED: Sus scrofa armadillo repeat containing 2 (ARMC2), transcript variant X7, mRNA
ARMC3	XM_021064919.1	transcript variant X4, mRNA	PREDICTED: Sus scrofa armadillo repeat containing 3 (ARMC3), transcript variant X4, mRNA
ARMC4	XM_021064712.1	transcript variant X1, mRNA	PREDICTED: Sus scrofa armadillo repeat containing 4 (ARMC4), transcript variant X1, mRNA
ARMC6	XM_021078195.1	transcript variant X8, mRNA	PREDICTED: Sus scrofa armadillo repeat containing 6 (ARMC6), transcript variant X8, mRNA
ARMC7	XM_021066080.1	transcript variant X9, mRNA	PREDICTED: Sus scrofa armadillo repeat containing 7 (ARMC7), transcript variant X9, mRNA
ARMC8	XM_021069500.1	mRNA	PREDICTED: Sus scrofa armadillo repeat containing 8 (ARMC8), mRNA
ARMC9	XM_021074826.1	transcript variant X5, mRNA	PREDICTED: Sus scrofa armadillo repeat containing 9 (ARMC9), transcript variant X5, mRNA
ARMCX2	XM_005657863.3	transcript variant X4, mRNA	PREDICTED: Sus scrofa armadillo repeat containing, X-linked 2 (ARMCX2), transcript variant X4, mRNA
ARMCX3	XM_003135253.4	transcript variant X4, mRNA	PREDICTED: Sus scrofa armadillo repeat containing, X-linked 3 (ARMCX3), transcript variant X4, mRNA
ARMCX5	XM_021079854.1	mRNA	PREDICTED: Sus scrofa armadillo repeat containing, X-linked 5 (ARMCX5), mRNA
ARMCX6
ARNT	XM_021088681.1	transcript variant X7, mRNA	PREDICTED: Sus scrofa aryl hydrocarbon receptor nuclear translocator (ARNT), transcript variant X7, mRNA
ARNT2	XM_021098862.1	transcript variant X6, mRNA	PREDICTED: Sus scrofa aryl hydrocarbon receptor nuclear translocator 2 (ARNT2), transcript variant X6, mRNA
ARNTL	XM_021076212.1	transcript variant X8, mRNA	PREDICTED: Sus scrofa aryl hydrocarbon receptor nuclear translocator like (ARNTL), transcript variant X8, mRNA
ARNTL2	XM_021092159.1	transcript variant X10, mRNA	PREDICTED: Sus scrofa aryl hydrocarbon receptor nuclear translocator like 2 (ARNTL2), transcript variant X10, mRNA
ARPC1A	XM_005661855.3	transcript variant X1, mRNA	PREDICTED: Sus scrofa actin related protein 2/3 complex subunit 1A (ARPC1A), transcript variant X1, mRNA
ARPC2	NM_001190239.1	mRNA	Sus scrofa actin related protein 2/3 complex subunit 2 (ARPC2), mRNA
ARPC3	NM_001185135.1	mRNA	Sus scrofa actin related protein 2/3 complex subunit 3 (ARPC3), mRNA
ARPC4	NM_001206535.1	mRNA	Sus scrofa actin related protein 2/3 complex subunit 4 (ARPC4), mRNA
ARPC5	NP_001127829.1		actin-related protein 2/3 complex subunit 5
ARPC5L	NP_001172063.1		actin-related protein 2/3 complex subunit 5-like protein
ARPP19	XM_021082942.1	transcript variant X3, mRNA	PREDICTED: Sus scrofa cAMP regulated phosphoprotein 19 (ARPP19), transcript variant X3, mRNA
ARR3	XM_021079515.1	transcript variant X1, mRNA	PREDICTED: Sus scrofa arrestin 3 (ARR3), transcript variant X1, mRNA
ARRB1	XM_021062515.1	transcript variant X7, mRNA	PREDICTED: Sus scrofa arrestin beta 1 (ARRB1), transcript variant X7, mRNA
ARRB2	XM_021067794.1	transcript variant X4, mRNA	PREDICTED: Sus scrofa arrestin beta 2 (ARRB2), transcript variant X4, mRNA
ARRDC2	XM_003123504.4	transcript variant X2, mRNA	PREDICTED: Sus scrofa arrestin domain containing 2 (ARRDC2), transcript variant X2, mRNA
ARRDC3	XM_021084528.1	transcript variant X3, mRNA	PREDICTED: Sus scrofa arrestin domain containing 3 (ARRDC3), transcript variant X3, mRNA
ARRDC4	XM_021099335.1	transcript variant X3, mRNA	PREDICTED: Sus scrofa arrestin domain containing 4 (ARRDC4), transcript variant X3, mRNA
ARSB	XM_021084479.1	transcript variant X2, mRNA	PREDICTED: Sus scrofa arylsulfatase B (ARSB), transcript variant X2, mRNA
ARSG	XM_013989908.2	transcript variant X7, mRNA	PREDICTED: Sus scrofa arylsulfatase G (ARSG), transcript variant X7, mRNA
ARSJ	XM_021100702.1	mRNA	PREDICTED: Sus scrofa arylsulfatase family member J (ARSJ), mRNA
ARSK	XM_013991487.2	transcript variant X2, mRNA	PREDICTED: Sus scrofa arylsulfatase family member K (ARSK), transcript variant X2, mRNA
ART3	XM_021100395.1	transcript variant X2, mRNA	PREDICTED: Sus scrofa ADP-ribosyltransferase 3 (ART3), transcript variant X2, mRNA
ART4	XM_013997805.2	transcript variant X1, mRNA	PREDICTED: Sus scrofa ADP-ribosyltransferase 4 (Dombrock blood group) (ART4), transcript variant X1, mRNA
ART5	XM_021062458.1	transcript variant X2, mRNA	PREDICTED: Sus scrofa ADP-ribosyltransferase 5 (ART5), transcript variant X2, mRNA
ARTN	XP_020952497.1		artemin
ARV1	XR_002338273.1	transcript variant X1, misc_RNA	PREDICTED: Sus scrofa ARV1 homolog, fatty acid homeostasis modulator (ARV1), transcript variant X1, misc_RNA
ARVCF	XM_013983208.2	transcript variant X6, mRNA	PREDICTED: Sus scrofa armadillo repeat gene deleted in velocardiofacial syndrome (ARVCF), transcript variant X6, mRNA
AS3MT	XM_021073476.1	transcript variant X2, mRNA	PREDICTED: Sus scrofa arsenite methyltransferase (AS3MT), transcript variant X2, mRNA
ASAH1	XM_003134187.6	mRNA	PREDICTED: Sus scrofa N-acylsphingosine amidohydrolase 1 (ASAH1), mRNA
ASAP1	XM_021088912.1	transcript variant X7, mRNA	PREDICTED: Sus scrofa ArfGAP with SH3 domain, ankyrin repeat and PH domain 1 (ASAP1), transcript variant X7, mRNA
ASAP2	XM_021087867.1	transcript variant X5, mRNA	PREDICTED: Sus scrofa ArfGAP with SH3 domain, ankyrin repeat and PH domain 2 (ASAP2), transcript variant X5, mRNA
ASAP3	XM_021095526.1	mRNA	PREDICTED: Sus scrofa ArfGAP with SH3 domain, ankyrin repeat and PH domain 3 (ASAP3), mRNA
ASB1	XR_002339446.1	transcript variant X5, misc_RNA	PREDICTED: Sus scrofa ankyrin repeat and SOCS box containing 1 (ASB1), transcript variant X5, misc_RNA
ASB11	XM_021079397.1	transcript variant X2, mRNA	PREDICTED: Sus scrofa ankyrin repeat and SOCS box containing 11 (ASB11), transcript variant X2, mRNA
ASB13	XR_002336427.1	transcript variant X4, misc_RNA	PREDICTED: Sus scrofa ankyrin repeat and SOCS box containing 13 (ASB13), transcript variant X4, misc_RNA
ASB15	XM_013985647.2	transcript variant X2, mRNA	PREDICTED: Sus scrofa ankyrin repeat and SOCS box containing 15 (ASB15), transcript variant X2, mRNA
ASB18	XM_021075269.1	transcript variant X2, mRNA	PREDICTED: Sus scrofa ankyrin repeat and SOCS box containing 18 (ASB18), transcript variant X2, mRNA
ASB2	XP_020955310.1		ankyrin repeat and SOCS box protein 2
ASB3	XR_002342145.1	transcript variant X3, misc_RNA	PREDICTED: Sus scrofa ankyrin repeat and SOCS box containing 3 (ASB3), transcript variant X3, misc_RNA
ASB4	XM_021102413.1	transcript variant X4, mRNA	PREDICTED: Sus scrofa ankyrin repeat and SOCS box containing 4 (ASB4), transcript variant X4, mRNA
ASB5	XM_013984005.2	transcript variant X2, mRNA	PREDICTED: Sus scrofa ankyrin repeat and SOCS box containing 5 (ASB5), transcript variant X2, mRNA
ASB6	XM_005654566.3	transcript variant X1, mRNA	PREDICTED: Sus scrofa ankyrin repeat and SOCS box containing 6 (ASB6), transcript variant X1, mRNA
ASB7	XM_021098558.1	transcript variant X4, mRNA	PREDICTED: Sus scrofa ankyrin repeat and SOCS box containing 7 (ASB7), transcript variant X4, mRNA
ASB9	XM_013985902.2	transcript variant X2, mRNA	PREDICTED: Sus scrofa ankyrin repeat and SOCS box containing 9 (ASB9), transcript variant X2, mRNA
ASCC1	XM_005671072.3	transcript variant X2, mRNA	PREDICTED: Sus scrofa activating signal cointegrator 1 complex subunit 1 (ASCC1), transcript variant X2, mRNA
ASCC2	XM_021072415.1	transcript variant X2, mRNA	PREDICTED: Sus scrofa activating signal cointegrator 1 complex subunit 2 (ASCC2), transcript variant X2, mRNA
ASCC3	XM_021090357.1	transcript variant X2, mRNA	PREDICTED: Sus scrofa activating signal cointegrator 1 complex subunit 3 (ASCC3), transcript variant X2, mRNA
ASCL3	XM_003129388.4	mRNA	PREDICTED: Sus scrofa achaete-scute family bHLH transcription factor 3 (ASCL3), mRNA
ASCL4	XM_003126077.4	mRNA	PREDICTED: Sus scrofa achaete-scute family bHLH transcription factor 4 (ASCL4), mRNA
ASF1A	XM_003121238.4	mRNA	PREDICTED: Sus scrofa anti-silencing function 1A histone chaperone (ASF1A), mRNA
ASF1B	NM_001137625.1	mRNA	Sus scrofa anti-silencing function 1B histone chaperone (ASF1B), mRNA
ASGR2	XM_013981300.2	transcript variant X5, mRNA	PREDICTED: Sus scrofa asialoglycoprotein receptor 2 (ASGR2), transcript variant X5, mRNA
ASH1L	XM_013997002.2	transcript variant X8, mRNA	PREDICTED: Sus scrofa ASH1 like histone lysine methyltransferase (ASH1L), transcript variant X8, mRNA
ASH2L	XM_021074653.1	transcript variant X3, mRNA	PREDICTED: Sus scrofa ASH2 like histone lysine methyltransferase complex subunit (ASH2L), transcript variant X3, mRNA
ASIC1	XM_021091639.1	transcript variant X1, mRNA	PREDICTED: Sus scrofa acid sensing ion channel subunit 1 (ASIC1), transcript variant X1, mRNA
ASIP	XM_013985281.2	transcript variant X5, mRNA	PREDICTED: Sus scrofa agouti signaling protein (ASIP), transcript variant X5, mRNA
ASNA1	XM_003123324.4	mRNA	PREDICTED: Sus scrofa arsA arsenite transporter, ATP-binding, homolog 1 (bacterial) (ASNA1), mRNA
ASNS	NM_001167640.1	mRNA	Sus scrofa asparagine synthetase (glutamine-hydrolyzing) (ASNS), mRNA
ASPA	NM_001123077.1	mRNA	Sus scrofa aspartoacylase (ASPA), mRNA
ASPDH	NM_001243870.1	mRNA	Sus scrofa aspartate dehydrogenase domain containing (ASPDH), mRNA
ASPH	XM_021089325.1	transcript variant X11, mRNA	PREDICTED: Sus scrofa aspartate beta-hydroxylase (ASPH), transcript variant X11, mRNA
ASPHD2	XM_001926554.5	mRNA	PREDICTED: Sus scrofa aspartate beta-hydroxylase domain containing 2 (ASPHD2), mRNA
ASPM	XM_021064478.1	mRNA	PREDICTED: Sus scrofa abnormal spindle microtubule assembly (ASPM), mRNA
ASPN	XM_005662248.3	transcript variant X1, mRNA	PREDICTED: Sus scrofa asporin (ASPN), transcript variant X1, mRNA
ASRGL1	XM_005660800.3	transcript variant X2, mRNA	PREDICTED: Sus scrofa asparaginase like 1 (ASRGL1), transcript variant X2, mRNA
ASTE1	XM_021071324.1	transcript variant X4, mRNA	PREDICTED: Sus scrofa asteroid homolog 1 (Drosophila) (ASTE1), transcript variant X4, mRNA
ASTL	XM_003481133.4	mRNA	PREDICTED: Sus scrofa astacin like metalloendopeptidase (ASTL), mRNA
ASTN1	XM_021063682.1	transcript variant X1, mRNA	PREDICTED: Sus scrofa astrotactin 1 (ASTN1), transcript variant X1, mRNA
ASTN2	XM_021074494.1	transcript variant X2, mRNA	PREDICTED: Sus scrofa astrotactin 2 (ASTN2), transcript variant X2, mRNA
ASXL1	XM_021077427.1	transcript variant X2, mRNA	PREDICTED: Sus scrofa additional sex combs like 1, transcriptional regulator (ASXL1), transcript variant X2, mRNA
ASXL2	XM_021087741.1	transcript variant X4, mRNA	PREDICTED: Sus scrofa additional sex combs like 2, transcriptional regulator (ASXL2), transcript variant X4, mRNA
ASXL3	XM_021096220.1	mRNA	PREDICTED: Sus scrofa additional sex combs like 3, transcriptional regulator (ASXL3), mRNA
ASZ1	XM_021079021.1	mRNA	PREDICTED: Sus scrofa ankyrin repeat, SAM and basic leucine zipper domain containing 1 (ASZ1), mRNA
ATAD1	XM_013983524.2	transcript variant X8, mRNA	PREDICTED: Sus scrofa ATPase family, AAA domain containing 1 (ATAD1), transcript variant X8, mRNA
ATAD2	XR_002343117.1	transcript variant X2, misc_RNA	PREDICTED: Sus scrofa ATPase family, AAA domain containing 2 (ATAD2), transcript variant X2, misc_RNA
ATAD3A	XM_021087782.1	transcript variant X3, mRNA	PREDICTED: Sus scrofa ATPase family, AAA domain containing 2B (ATAD2B), transcript variant X3, mRNA
ATAD5	XM_021067456.1	mRNA	PREDICTED: Sus scrofa ATPase family, AAA domain containing 5 (ATAD5), mRNA
ATAT1	XM_005665745.3	transcript variant X3, mRNA	PREDICTED: Sus scrofa alpha tubulin acetyltransferase 1 (ATAT1), transcript variant X3, mRNA
ATBF1
ATE1	XM_003133201.6	transcript variant X9, mRNA	PREDICTED: Sus scrofa arginyltransferase 1 (ATE1), transcript variant X9, mRNA
ATF2	XM_021075927.1	transcript variant X3, mRNA	PREDICTED: Sus scrofa activating transcription factor 2 (ATF2), transcript variant X3, mRNA
ATF3	XM_013979965.2	transcript variant X3, mRNA	PREDICTED: Sus scrofa activating transcription factor 3 (ATF3), transcript variant X3, mRNA
ATF4	XM_021090887.1	transcript variant X1, mRNA	PREDICTED: Sus scrofa activating transcription factor 4 (ATF4), transcript variant X1, mRNA
ATF5	XM_021094768.1	transcript variant X2, mRNA	PREDICTED: Sus scrofa activating transcription factor 5 (ATF5), transcript variant X2, mRNA
ATF6	XM_021089515.1	transcript variant X5, mRNA	PREDICTED: Sus scrofa activating transcription factor 6 (ATF6), transcript variant X5, mRNA
ATF6B	XM_021097947.1	transcript variant X3, mRNA	PREDICTED: Sus scrofa activating transcription factor 6 beta (ATF6B), transcript variant X3, mRNA
ATF7	XM_013987090.2	transcript variant X5, mRNA	PREDICTED: Sus scrofa activating transcription factor 7 (ATF7), transcript variant X5, mRNA
ATF7IP	XM_021092312.1	transcript variant X5, mRNA	PREDICTED: Sus scrofa activating transcription factor 7 interacting protein (ATF7IP), transcript variant X5, mRNA
ATG12	NM_001190282.1	mRNA	Sus scrofa autophagy related 12 (ATG12), mRNA
ATG16L1	XM_021074592.1	transcript variant X2, mRNA	PREDICTED: Sus scrofa autophagy related 16 like 1 (ATG16L1), transcript variant X2, mRNA
ATG16L2	XM_003129622.4	transcript variant X1, mRNA	PREDICTED: Sus scrofa autophagy related 16 like 2 (ATG16L2), transcript variant X1, mRNA
ATG2A	NM_001190278.1	mRNA	Sus scrofa autophagy related 2A (ATG2A), mRNA
ATG2B	XM_021098164.1	transcript variant X3, mRNA	PREDICTED: Sus scrofa autophagy related 2B (ATG2B), transcript variant X3, mRNA
ATG3	XM_003132682.6	mRNA	PREDICTED: Sus scrofa autophagy related 3 (ATG3), mRNA
ATG4A	XM_021079704.1	transcript variant X6, mRNA	PREDICTED: Sus scrofa autophagy related 4A cysteine peptidase (ATG4A), transcript variant X6, mRNA
ATG4C	XM_013988887.2	transcript variant X2, mRNA	PREDICTED: Sus scrofa autophagy related 4C cysteine peptidase (ATG4C), transcript variant X2, mRNA
ATG4D	XM_005654814.3	transcript variant X5, mRNA	PREDICTED: Sus scrofa autophagy related 4D cysteine peptidase (ATG4D), transcript variant X5, mRNA
ATG5	XM_021090498.1	transcript variant X5, mRNA	PREDICTED: Sus scrofa autophagy related 5 (ATG5), transcript variant X5, mRNA
ATG7	XM_021068388.1	transcript variant X14, mRNA	PREDICTED: Sus scrofa autophagy related 7 (ATG7), transcript variant X14, mRNA
ATG9A	XM_021074530.1	transcript variant X4, mRNA	PREDICTED: Sus scrofa autophagy related 9A (ATG9A), transcript variant X4, mRNA
ATHL1
ATIC	NM_001130736.1	mRNA	Sus scrofa 5-aminoimidazole-4-carboxamide ribonucleotide formyltransferase/IMP cyclohydrolase (ATIC), mRNA
ATL1	XM_021101569.1	transcript variant X4, mRNA	PREDICTED: Sus scrofa atlastin GTPase 1 (ATL1), transcript variant X4, mRNA
ATL2	XM_021087610.1	transcript variant X3, mRNA	PREDICTED: Sus scrofa atlastin GTPase 2 (ATL2), transcript variant X3, mRNA
ATL3	XM_013994185.2	transcript variant X2, mRNA	PREDICTED: Sus scrofa atlastin GTPase 3 (ATL3), transcript variant X2, mRNA
ATM	XM_021101927.1	transcript variant X6, mRNA	PREDICTED: Sus scrofa ATM serine/threonine kinase (ATM), transcript variant X6, mRNA
ATN1	XM_005652594.3	transcript variant X2, mRNA	PREDICTED: Sus scrofa atrophin 1 (ATN1), transcript variant X2, mRNA
ATOH1	XM_003129319.4	mRNA	PREDICTED: Sus scrofa atonal bHLH transcription factor 1 (ATOH1), mRNA
ATOH8	XM_013995991.2	mRNA	PREDICTED: Sus scrofa atonal bHLH transcription factor 8 (ATOH8), mRNA
ATP10A	XM_021098662.1	mRNA	PREDICTED: Sus scrofa ATPase phospholipid transporting 10A (putative) (ATP10A), mRNA
ATP10D	XM_021100565.1	transcript variant X1, mRNA	PREDICTED: Sus scrofa ATPase phospholipid transporting 10D (putative) (ATP10D), transcript variant X1, mRNA
ATP11B	XM_021069868.1	transcript variant X4, mRNA	PREDICTED: Sus scrofa ATPase phospholipid transporting 11B (putative) (ATP11B), transcript variant X4, mRNA
ATP11C	XM_021080200.1	transcript variant X8, mRNA	PREDICTED: Sus scrofa ATPase phospholipid transporting 11C (ATP11C), transcript variant X8, mRNA
ATP12A	XM_005653851.3	mRNA	PREDICTED: Sus scrofa ATPase H+/K+ transporting non-gastric alpha2 subunit (ATP12A), mRNA
ATP13A1	XM_013987501.2	mRNA	PREDICTED: Sus scrofa ATPase 13A1 (ATP13A1), mRNA
ATP13A2	XM_021095422.1	transcript variant X6, mRNA	PREDICTED: Sus scrofa ATPase 13A2 (ATP13A2), transcript variant X6, mRNA
ATP13A3	XM_021070071.1	transcript variant X4, mRNA	PREDICTED: Sus scrofa ATPase 13A3 (ATP13A3), transcript variant X4, mRNA
ATP13A4	XM_021070062.1	mRNA	PREDICTED: Sus scrofa ATPase 13A4 (ATP13A4), mRNA
ATP1A1	NM_214249.1	mRNA	Sus scrofa ATPase Na+/K+ transporting subunit alpha 1 (ATP1A1), mRNA
ATP1A2	XR_002343034.1	transcript variant X1, misc_RNA	PREDICTED: Sus scrofa ATPase Na+/K+ transporting subunit alpha 2 (ATP1A2), transcript variant X1, misc_RNA
ATP1A3	XM_021093276.1	transcript variant X1, mRNA	PREDICTED: Sus scrofa ATPase Na+/K+ transporting subunit alpha 3 (ATP1A3), transcript variant X1, mRNA
ATP1B1	NM_001001542.1	mRNA	Sus scrofa ATPase, Na+/K+ transporting, beta 1 polypeptide (ATP1B1), mRNA
ATP1B2	XM_003131945.5	mRNA	PREDICTED: Sus scrofa ATPase Na+/K+ transporting subunit beta 2 (ATP1B2), mRNA
ATP1B3	XM_021069550.1	transcript variant X2, mRNA	PREDICTED: Sus scrofa ATPase Na+/K+ transporting subunit beta 3 (ATP1B3), transcript variant X2, mRNA
ATP1B4	XM_013986362.2	transcript variant X2, mRNA	PREDICTED: Sus scrofa ATPase Na+/K+ transporting family member beta 4 (ATP1B4), transcript variant X2, mRNA
ATP2A1	XM_021085681.1	transcript variant X1, mRNA	PREDICTED: Sus scrofa ATPase sarcoplasmic/endoplasmic reticulum Ca2+ transporting 1 (ATP2A1), transcript variant X1, mRNA
ATP2A2	XR_002338286.1	transcript variant X3, misc_RNA	PREDICTED: Sus scrofa ATPase sarcoplasmic/endoplasmic reticulum Ca2+ transporting 2 (ATP2A2), transcript variant X3, misc_RNA
ATP2A3	XM_021067692.1	transcript variant X1, mRNA	PREDICTED: Sus scrofa ATPase sarcoplasmic/endoplasmic reticulum Ca2+ transporting 3 (ATP2A3), transcript variant X1, mRNA
ATP2B1	XR_002343820.1	transcript variant X8, misc_RNA	PREDICTED: Sus scrofa ATPase plasma membrane Ca2+ transporting 1 (ATP2B1), transcript variant X8, misc_RNA
ATP2B2	XM_021069329.1	transcript variant X8, mRNA	PREDICTED: Sus scrofa ATPase plasma membrane Ca2+ transporting 2 (ATP2B2), transcript variant X8, mRNA
ATP2B3	XM_021079667.1	mRNA	PREDICTED: Sus scrofa ATPase plasma membrane Ca2+ transporting 3 (ATP2B3), mRNA
ATP2B4	XM_021063200.1	transcript variant X7, mRNA	PREDICTED: Sus scrofa ATPase plasma membrane Ca2+ transporting 4 (ATP2B4), transcript variant X7, mRNA
ATP2C1	XM_013990075.2	mRNA	PREDICTED: Sus scrofa ATPase secretory pathway Ca2+ transporting 1 (ATP2C1), mRNA
ATP2C2	XR_002344471.1	transcript variant X2, misc_RNA	PREDICTED: Sus scrofa ATPase secretory pathway Ca2+ transporting 2 (ATP2C2), transcript variant X2, misc_RNA
ATP4A	XM_021093569.1	transcript variant X3, mRNA	PREDICTED: Sus scrofa ATPase H+/K+ transporting alpha subunit (ATP4A), transcript variant X3, mRNA
ATP4B	XM_021065156.1	transcript variant X2, mRNA	PREDICTED: Sus scrofa ATPase H+/K+ transporting beta subunit (ATP4B), transcript variant X2, mRNA
ATP5A1	NP_001172071.1		ATP synthase subunit alpha, mitochondrial
ATP5B	XM_001929410.5	mRNA	PREDICTED: Sus scrofa ATP synthase, H+ transporting, mitochondrial F1 complex, beta polypeptide (ATP5B), mRNA
ATP5D	XM_003122991.5	mRNA	PREDICTED: Sus scrofa ATP synthase, H+ transporting, mitochondrial F1 complex, delta subunit (ATP5D), mRNA
ATP5E	XR_002339823.1	transcript variant X3, misc_RNA	PREDICTED: Sus scrofa ATP synthase, H+ transporting, mitochondrial F1 complex, epsilon subunit (ATP5E), transcript variant X3, misc_RNA
ATP5F1	XM_003355244.5	mRNA	PREDICTED: Sus scrofa ATP synthase, H+ transporting, mitochondrial Fo complex subunit B1 (ATP5F1), mRNA
ATP5G1	XM_005653955.2	transcript variant X2, mRNA	PREDICTED: Sus scrofa ATP synthase, H+ transporting, mitochondrial Fo complex subunit C1 (subunit 9) (ATP5G1), transcript variant X2, mRNA
ATP5G3	NM_001244862.1	mRNA	Sus scrofa ATP synthase, H+ transporting, mitochondrial Fo complex subunit C3 (subunit 9) (ATP5G3), mRNA
ATP5H	XM_021066093.1	transcript variant X1, mRNA	PREDICTED: Sus scrofa ATP synthase, H+ transporting, mitochondrial Fo complex subunit D (ATP5H), transcript variant X1, mRNA
ATP5I	NM_213915.2	mRNA	Sus scrofa ATP synthase, H+ transporting, mitochondrial Fo complex subunit E (ATP5I), mRNA
ATP5J	XM_021071447.1	transcript variant X4, mRNA	PREDICTED: Sus scrofa ATP synthase, H+ transporting, mitochondrial Fo complex subunit F6 (ATP5J), transcript variant X4, mRNA
ATP5L	NM_001244137.1	mRNA	Sus scrofa ATP synthase, H+ transporting, mitochondrial Fo complex subunit G (ATP5L), mRNA
ATP5O	NM_001044606.2	mRNA	Sus scrofa ATP synthase, H+ transporting, mitochondrial F1 complex, O subunit (ATP5O), mRNA
ATP5S	XM_013993389.2	transcript variant X3, mRNA	PREDICTED: Sus scrofa ATP synthase, H+ transporting, mitochondrial Fo complex subunit s (factor B) (ATP5S), transcript variant X3, mRNA
ATP5SL	XM_021094422.1	transcript variant X4, mRNA	PREDICTED: Sus scrofa ATP5S like (ATP5SL), transcript variant X4, mRNA
ATP6AP1	XM_021080754.1	mRNA	PREDICTED: Sus scrofa ATPase H+ transporting accessory protein 1 (ATP6AP1), mRNA
ATP6AP1L	XR_002341799.1	transcript variant X4, misc_RNA	PREDICTED: Sus scrofa ATPase H+ transporting accessory protein 1 like (ATP6AP1L), transcript variant X4, misc_RNA
ATP6AP2	XM_003135022.4	mRNA	PREDICTED: Sus scrofa ATPase H+ transporting accessory protein 2 (ATP6AP2), mRNA
ATP6V0A2	XM_013982778.2	transcript variant X2, mRNA	PREDICTED: Sus scrofa ATPase H+ transporting V0 subunit a2 (ATP6V0A2), transcript variant X2, mRNA
ATP6V0A4	XM_021078735.1	mRNA	PREDICTED: Sus scrofa ATPase H+ transporting V0 subunit a4 (ATP6V0A4), mRNA
ATP6V0C	XM_003124744.4	mRNA	PREDICTED: Sus scrofa ATPase H+ transporting V0 subunit c (ATP6V0C), mRNA
ATP6V0D1	XM_003126946.4	mRNA	PREDICTED: Sus scrofa ATPase H+ transporting V0 subunit d1 (ATP6V0D1), mRNA
ATP6V0D2	XM_003125581.4	mRNA	PREDICTED: Sus scrofa ATPase H+ transporting V0 subunit d2 (ATP6V0D2), mRNA
ATP6V0E1	XM_005657621.3	transcript variant X1, mRNA	PREDICTED: Sus scrofa ATPase H+ transporting V0 subunit e1 (ATP6V0E1), transcript variant X1, mRNA
ATP6V1A	NM_001004042.1	mRNA	Sus scrofa ATPase H+ transporting V1 subunit A (ATP6V1A), mRNA
ATP6V1B1	XM_021087392.1	mRNA	PREDICTED: Sus scrofa ATPase H+ transporting V1 subunit B1 (ATP6V1B1), mRNA
ATP6V1B2	XM_003483379.4	mRNA	PREDICTED: Sus scrofa ATPase H+ transporting V1 subunit B2 (ATP6V1B2), mRNA
ATP6V1C1	XM_021088561.1	transcript variant X1, mRNA	PREDICTED: Sus scrofa ATPase H+ transporting V1 subunit C1 (ATP6V1C1), transcript variant X1, mRNA
ATP6V1C2	XM_021087847.1	transcript variant X7, mRNA	PREDICTED: Sus scrofa ATPase H+ transporting V1 subunit C2 (ATP6V1C2), transcript variant X7, mRNA
ATP6V1D	XM_001928314.6	mRNA	PREDICTED: Sus scrofa ATPase H+ transporting V1 subunit D (ATP6V1D), mRNA
ATP6V1E1	XM_003126593.6	mRNA	PREDICTED: Sus scrofa ATPase H+ transporting V1 subunit E1 (ATP6V1E1), mRNA
ATP6V1E2	XR_002342731.1	transcript variant X8, misc_RNA	PREDICTED: Sus scrofa ATPase H+ transporting V1 subunit E2 (ATP6V1E2), transcript variant X8, misc_RNA
ATP6V1F	XM_003134698.3	mRNA	PREDICTED: Sus scrofa ATPase H+ transporting V1 subunit F (ATP6V1F), mRNA
ATP6V1G1	NM_001190194.1	mRNA	Sus scrofa ATPase H+ transporting V1 subunit G1 (ATP6V1G1), mRNA
ATP6V1G2	XM_021097988.1	transcript variant X3, mRNA	PREDICTED: Sus scrofa ATPase H+ transporting V1 subunit G2 (ATP6V1G2), transcript variant X3, mRNA
ATP6V1G3	XM_003130597.6	mRNA	PREDICTED: Sus scrofa ATPase H+ transporting V1 subunit G3 (ATP6V1G3), mRNA
ATP6V1H	XM_005653063.3	transcript variant X3, mRNA	PREDICTED: Sus scrofa ATPase H+ transporting V1 subunit H (ATP6V1H), transcript variant X3, mRNA
ATP7A	XM_013990937.2	transcript variant X2, mRNA	PREDICTED: Sus scrofa ATPase copper transporting alpha (ATP7A), transcript variant X2, mRNA
ATP7B	XM_021065286.1	mRNA	PREDICTED: Sus scrofa ATPase copper transporting beta (ATP7B), mRNA
ATP8A1	XM_021101159.1	mRNA	PREDICTED: Sus scrofa ATPase phospholipid transporting 8A1 (ATP8A1), mRNA
ATP8B1	XM_021100045.1	transcript variant X4, mRNA	PREDICTED: Sus scrofa ATPase phospholipid transporting 8B1 (ATP8B1), transcript variant X4, mRNA
ATP8B2	XM_021089757.1	transcript variant X2, mRNA	PREDICTED: Sus scrofa ATPase phospholipid transporting 8B2 (ATP8B2), transcript variant X2, mRNA
ATP8B3	XM_021084220.1	transcript variant X4, mRNA	PREDICTED: Sus scrofa ATPase phospholipid transporting 8B3 (ATP8B3), transcript variant X4, mRNA
ATP8B4	XM_021095770.1	transcript variant X2, mRNA	PREDICTED: Sus scrofa ATPase phospholipid transporting 8B4 (putative) (ATP8B4), transcript variant X2, mRNA
ATP9A	XM_013985465.2	transcript variant X3, mRNA	PREDICTED: Sus scrofa ATPase phospholipid transporting 9A (putative) (ATP9A), transcript variant X3, mRNA
ATP9B	XM_013985712.2	mRNA	PREDICTED: Sus scrofa ATPase phospholipid transporting 9B (putative) (ATP9B), mRNA
ATPAF1	XM_013999424.2	transcript variant X2, mRNA	PREDICTED: Sus scrofa ATP synthase mitochondrial F1 complex assembly factor 1 (ATPAF1), transcript variant X2, mRNA
ATPBD4
ATPIF1	NM_001097486.1	mRNA	Sus scrofa ATPase inhibitory factor 1 (ATPIF1), mRNA
ATR	XM_021069571.1	mRNA	PREDICTED: Sus scrofa ATR serine/threonine kinase (ATR), mRNA
ATRAID	XM_003125294.4	mRNA	PREDICTED: Sus scrofa all-trans retinoic acid induced differentiation factor (ATRAID), mRNA
ATRIP	XM_005669525.3	mRNA	PREDICTED: Sus scrofa ATR interacting protein (ATRIP), mRNA
ATRN	XM_021077391.1	transcript variant X4, mRNA	PREDICTED: Sus scrofa attractin (ATRN), transcript variant X4, mRNA
ATRNL1	XM_021074416.1	transcript variant X2, mRNA	PREDICTED: Sus scrofa attractin like 1 (ATRNL1), transcript variant X2, mRNA
ATRX	XM_021080086.1	transcript variant X8, mRNA	PREDICTED: Sus scrofa ATRX, chromatin remodeler (ATRX), transcript variant X8, mRNA
ATXN1	XM_013977447.2	transcript variant X5, mRNA	PREDICTED: Sus scrofa ataxin 1 (ATXN1), transcript variant X5, mRNA
ATXN10	XM_013997463.2	transcript variant X2, mRNA	PREDICTED: Sus scrofa ataxin 10 (ATXN10), transcript variant X2, mRNA
ATXN1L	XM_005664370.3	mRNA	PREDICTED: Sus scrofa ataxin 1 like (ATXN1L), mRNA
ATXN2	XR_002338546.1	transcript variant X41, misc_RNA	PREDICTED: Sus scrofa ataxin 2 (ATXN2), transcript variant X41, misc_RNA
ATXN2L	XM_021088046.1	transcript variant X13, mRNA	PREDICTED: Sus scrofa ataxin 2 like (ATXN2L), transcript variant X13, mRNA
ATXN3	XM_013989211.2	transcript variant X1, mRNA	PREDICTED: Sus scrofa ataxin 3 (ATXN3), transcript variant X1, mRNA
ATXN7	XM_005669703.3	transcript variant X5, mRNA	PREDICTED: Sus scrofa ataxin 7 (ATXN7), transcript variant X5, mRNA
ATXN7L1	XM_021063508.1	transcript variant X13, mRNA	PREDICTED: Sus scrofa ataxin 7 like 1 (ATXN7L1), transcript variant X13, mRNA
ATXN7L2	XM_005663591.3	transcript variant X4, mRNA	PREDICTED: Sus scrofa ataxin 7 like 2 (ATXN7L2), transcript variant X4, mRNA
ATXN7L3	XM_021066885.1	transcript variant X6, mRNA	PREDICTED: Sus scrofa ataxin 7 like 3 (ATXN7L3), transcript variant X6, mRNA
AUH	XM_013990241.2	transcript variant X2, mRNA	PREDICTED: Sus scrofa AU RNA binding methylglutaconyl-CoA hydratase (AUH), transcript variant X2, mRNA
AUP1	XM_021087327.1	mRNA	PREDICTED: Sus scrofa ancient ubiquitous protein 1 (AUP1), mRNA
AURKA	XM_021077325.1	transcript variant X4, mRNA	PREDICTED: Sus scrofa aurora kinase A (AURKA), transcript variant X4, mRNA
AUTS2	NM_001246269.1	mRNA	Sus scrofa AUTS2, activator of transcription and developmental regulator (AUTS2), mRNA
AVEN	XM_021099909.1	mRNA	PREDICTED: Sus scrofa apoptosis and caspase activation inhibitor (AVEN), mRNA
AVL9	XM_021079002.1	transcript variant X1, mRNA	PREDICTED: Sus scrofa AVL9 cell migration associated (AVL9), transcript variant X1, mRNA
AVP	NM_213952.2	mRNA	Sus scrofa arginine vasopressin (AVP), mRNA
AVPR1A	XM_003481648.4	mRNA	PREDICTED: Sus scrofa arginine vasopressin receptor 1A (AVPR1A), mRNA
AVPR1B	XM_003130445.3	mRNA	PREDICTED: Sus scrofa arginine vasopressin receptor 1B (AVPR1B), mRNA
AVPR2	XM_013986509.2	transcript variant X1, mRNA	PREDICTED: Sus scrofa arginine vasopressin receptor 2 (AVPR2), transcript variant X1, mRNA
AWAT2	XM_021080857.1	mRNA	PREDICTED: Sus scrofa acyl-CoA wax alcohol acyltransferase 2 (AWAT2), mRNA
AXDND1	XM_021063737.1	transcript variant X1, mRNA	PREDICTED: Sus scrofa axonemal dynein light chain domain containing 1 (AXDND1), transcript variant X1, mRNA
AXIN1	XR_002342474.1	transcript variant X3, misc_RNA	PREDICTED: Sus scrofa axin 1 (AXIN1), transcript variant X3, misc_RNA
AXIN2	XM_021066735.1	transcript variant X3, mRNA	PREDICTED: Sus scrofa axin 2 (AXIN2), transcript variant X3, mRNA
AXL	NM_001128458.1	mRNA	Sus scrofa AXL receptor tyrosine kinase (AXL), mRNA
AZGP1	XM_021086185.1	mRNA	PREDICTED: Sus scrofa alpha-2-glycoprotein 1, zinc-binding (AZGP1), mRNA
AZI1
AZI2	XM_003358349.5	transcript variant X1, mRNA	PREDICTED: Sus scrofa 5-azacytidine induced 2 (AZI2), transcript variant X1, mRNA
AZIN1	NM_001128488.2	mRNA	Sus scrofa antizyme inhibitor 1 (AZIN1), mRNA
AZIN2	NM_001123193.2	mRNA	Sus scrofa antizyme inhibitor 2 (AZIN2), mRNA
AZU1	XM_005661420.3	mRNA	PREDICTED: Sus scrofa azurocidin 1 (AZU1), mRNA
B3GALNT1	XM_021068558.1	transcript variant X9, mRNA	PREDICTED: Sus scrofa beta-1,3-N-acetylgalactosaminyltransferase 1 (globoside blood group) (B3GALNT1), transcript variant X9, mRNA
B3GALNT2	XR_002338968.1	transcript variant X2, misc_RNA	PREDICTED: Sus scrofa beta-1,3-N-acetylgalactosaminyltransferase 2 (B3GALNT2), transcript variant X2, misc_RNA
B3GALT1	XM_021075430.1	transcript variant X3, mRNA	PREDICTED: Sus scrofa beta-1,3-galactosyltransferase 1 (B3GALT1), transcript variant X3, mRNA
B3GALT2	XM_005656775.3	transcript variant X2, mRNA	PREDICTED: Sus scrofa beta-1,3-galactosyltransferase 2 (B3GALT2), transcript variant X2, mRNA
B3GALT4	XM_001927568.5	mRNA	PREDICTED: Sus scrofa beta-1,3-galactosyltransferase 4 (B3GALT4), mRNA
B3GALT5	XM_021070992.1	mRNA	PREDICTED: Sus scrofa beta-1,3-galactosyltransferase 5 (B3GALT5), mRNA
B3GALTL
B3GAT1	XM_003130090.4	transcript variant X1, mRNA	PREDICTED: Sus scrofa beta-1,3-glucuronyltransferase 1 (B3GAT1), transcript variant X1, mRNA
B3GAT2	XM_003121263.4	transcript variant X1, mRNA	PREDICTED: Sus scrofa beta-1,3-glucuronyltransferase 2 (B3GAT2), transcript variant X1, mRNA
B3GAT3	XM_013994208.2	transcript variant X2, mRNA	PREDICTED: Sus scrofa beta-1,3-glucuronyltransferase 3 (B3GAT3), transcript variant X2, mRNA
B3GNT1	XM_021065553.1	transcript variant X1, mRNA	PREDICTED: Sus scrofa beta 3-glucosyltransferase (B3GLCT), transcript variant X1, mRNA
B3GNT3	XM_013987483.2	transcript variant X3, mRNA	PREDICTED: Sus scrofa UDP-GlcNAc:betaGal beta-1,3-N-acetylglucosaminyltransferase 3 (B3GNT3), transcript variant X3, mRNA
B3GNT4	XM_021072987.1	transcript variant X6, mRNA	PREDICTED: Sus scrofa UDP-GlcNAc:betaGal beta-1,3-N-acetylglucosaminyltransferase 4 (B3GNT4), transcript variant X6, mRNA
B3GNT6	XM_021062552.1	mRNA	PREDICTED: Sus scrofa UDP-GlcNAc:betaGal beta-1,3-N-acetylglucosaminyltransferase 6 (B3GNT6), mRNA
B3GNT7	XM_003483754.4	mRNA	PREDICTED: Sus scrofa UDP-GlcNAc:betaGal beta-1,3-N-acetylglucosaminyltransferase 7 (B3GNT7), mRNA
B3GNT8	XM_013988607.2	mRNA	PREDICTED: Sus scrofa UDP-GlcNAc:betaGal beta-1,3-N-acetylglucosaminyltransferase 8 (B3GNT8), mRNA
B3GNTL1	XR_002336894.1	transcript variant X5, misc_RNA	PREDICTED: Sus scrofa UDP-GlcNAc:betaGal beta-1,3-N-acetylglucosaminyltransferase like 1 (B3GNTL1), transcript variant X5, misc_RNA
B4GALNT1	XM_021091872.1	transcript variant X2, mRNA	PREDICTED: Sus scrofa beta-1,4-N-acetyl-galactosaminyltransferase 1 (B4GALNT1), transcript variant X2, mRNA
B4GALT1	XM_003130680.4	mRNA	PREDICTED: Sus scrofa beta-1,4-galactosyltransferase 1 (B4GALT1), mRNA
B4GALT2	XR_002345230.1	transcript variant X5, misc_RNA	PREDICTED: Sus scrofa beta-1,4-galactosyltransferase 2 (B4GALT2), transcript variant X5, misc_RNA
B4GALT3	XM_013996834.2	transcript variant X6, mRNA	PREDICTED: Sus scrofa beta-1,4-galactosyltransferase 3 (B4GALT3), transcript variant X6, mRNA
B4GALT5	XM_003134490.5	transcript variant X2, mRNA	PREDICTED: Sus scrofa beta-1,4-galactosyltransferase 5 (B4GALT5), transcript variant X2, mRNA
B4GALT7	NM_001168422.1	mRNA	Sus scrofa beta-1,4-galactosyltransferase 7 (B4GALT7), mRNA
B9D2	XM_003127154.5	mRNA	PREDICTED: Sus scrofa B9 protein domain 2 (B9D2), mRNA
BAALC	NM_001129969.1	mRNA	Sus scrofa brain and acute leukemia, cytoplasmic (BAALC), mRNA
BAAT
BACE1	XM_021102012.1	transcript variant X1, mRNA	PREDICTED: Sus scrofa beta-secretase 1 (BACE1), transcript variant X1, mRNA
BACE2	XM_005670363.3	transcript variant X5, mRNA	PREDICTED: Sus scrofa beta-site APP-cleaving enzyme 2 (BACE2), transcript variant X5, mRNA
BACH1	XM_021070885.1	transcript variant X4, mRNA	PREDICTED: Sus scrofa BTB domain and CNC homolog 1 (BACH1), transcript variant X4, mRNA
BACH2	XM_013992698.2	transcript variant X5, mRNA	PREDICTED: Sus scrofa BTB domain and CNC homolog 2 (BACH2), transcript variant X5, mRNA
BAD	XM_021082883.1	mRNA	PREDICTED: Sus scrofa BCL2 associated agonist of cell death (BAD), mRNA
BAG1	XM_013980186.2	transcript variant X2, mRNA	PREDICTED: Sus scrofa BCL2 associated athanogene 1 (BAG1), transcript variant X2, mRNA
BAG3	XM_021073458.1	mRNA	PREDICTED: Sus scrofa BCL2 associated athanogene 3 (BAG3), mRNA
BAG4	XM_013984080.2	mRNA	PREDICTED: Sus scrofa BCL2 associated athanogene 4 (BAG4), mRNA
BAG6	NM_001145382.1	mRNA	Sus scrofa BCL2 associated athanogene 6 (BAG6), mRNA
BAHD1	XM_021097680.1	transcript variant X4, mRNA	PREDICTED: Sus scrofa bromo adjacent homology domain containing 1 (BAHD1), transcript variant X4, mRNA
BAI2
BAIAP2	XM_021066482.1	transcript variant X4, mRNA	PREDICTED: Sus scrofa BAI1 associated protein 2 (BAIAP2), transcript variant X4, mRNA
BAIAP2L1	XM_003354447.4	mRNA	PREDICTED: Sus scrofa BAI1 associated protein 2 like 1 (BAIAP2L1), mRNA
BAIAP2L2	XM_003126055.6	mRNA	PREDICTED: Sus scrofa BAI1 associated protein 2 like 2 (BAIAP2L2), mRNA
BAIAP3	XM_021086856.1	transcript variant X4, mRNA	PREDICTED: Sus scrofa BAI1 associated protein 3 (BAIAP3), transcript variant X4, mRNA
BAK
BAK1	XM_021098603.1	transcript variant X1, mRNA	PREDICTED: Sus scrofa BCL2 antagonist/killer 1 (BAK1), transcript variant X1, mRNA
BAMBI	NM_001201485.1	mRNA	Sus scrofa BMP and activin membrane bound inhibitor (BAMBI), mRNA
BANF1	XM_003122514.3	transcript variant X5, mRNA	PREDICTED: Sus scrofa barrier to autointegration factor 1 (BANF1), transcript variant X5, mRNA
BANF2	XM_003134265.3	mRNA	PREDICTED: Sus scrofa barrier to autointegration factor 2 (BANF2), mRNA
BANP	NM_001244650.1	mRNA	Sus scrofa BTG3 associated nuclear protein (BANP), mRNA
BAP1	XM_005669632.3	transcript variant X2, mRNA	PREDICTED: Sus scrofa BRCA1 associated protein 1 (BAP1), transcript variant X2, mRNA
BARHL1	XM_001929435.5	mRNA	PREDICTED: Sus scrofa BarH like homeobox 1 (BARHL1), mRNA
BARHL2	XM_021090291.1	mRNA	PREDICTED: Sus scrofa BarH like homeobox 2 (BARHL2), mRNA
BARX1	XM_013995792.2	transcript variant X1, mRNA	PREDICTED: Sus scrofa BARX homeobox 1 (BARX1), transcript variant X1, mRNA
BARX2	XM_003130069.6	mRNA	PREDICTED: Sus scrofa BARX homeobox 2 (BARX2), mRNA
BASP1	XM_013984704.2	transcript variant X2, mRNA	PREDICTED: Sus scrofa brain abundant membrane attached signal protein 1 (BASP1), transcript variant X2, mRNA
BAT1
BAT2
BAT3
BAT4
BAT5
BATF3	XM_021063852.1	mRNA	PREDICTED: Sus scrofa basic leucine zipper ATF-like transcription factor 3 (BATF3), mRNA
BAX	XM_003127290.5	transcript variant X1, mRNA	PREDICTED: Sus scrofa BCL2 associated X, apoptosis regulator (BAX), transcript variant X1, mRNA
BAZ1A	NM_001244159.1	mRNA	Sus scrofa bromodomain adjacent to zinc finger domain 1A (BAZ1A), mRNA
BAZ1B	XM_021086315.1	transcript variant X3, mRNA	PREDICTED: Sus scrofa bromodomain adjacent to zinc finger domain 1B (BAZ1B), transcript variant X3, mRNA
BAZ2A	XM_001927752.7	transcript variant X1, mRNA	PREDICTED: Sus scrofa bromodomain adjacent to zinc finger domain 2A (BAZ2A), transcript variant X1, mRNA
BAZ2B	XM_021074758.1	mRNA	PREDICTED: Sus scrofa bromodomain adjacent to zinc finger domain 2B (BAZ2B), mRNA
BBIP1	XR_002338648.1	transcript variant X9, misc_RNA	PREDICTED: Sus scrofa BBSome interacting protein 1 (BBIP1), transcript variant X9, misc_RNA
BBOX1	XM_021083236.1	transcript variant X3, mRNA	PREDICTED: Sus scrofa gamma-butyrobetaine hydroxylase 1 (BBOX1), transcript variant X3, mRNA
BBS1	XR_002341430.1	transcript variant X4, misc_RNA	PREDICTED: Sus scrofa Bardet-Biedl syndrome 1 (BBS1), transcript variant X4, misc_RNA
BBS10	XM_003481665.4	mRNA	PREDICTED: Sus scrofa Bardet-Biedl syndrome 10 (BBS10), mRNA
BBS2	XM_021093887.1	mRNA	PREDICTED: Sus scrofa Bardet-Biedl syndrome 2 (BBS2), mRNA
BBS4	XM_021098193.1	transcript variant X3, mRNA	PREDICTED: Sus scrofa Bardet-Biedl syndrome 4 (BBS4), transcript variant X3, mRNA
BBS5	XM_005671912.3	transcript variant X3, mRNA	PREDICTED: Sus scrofa Bardet-Biedl syndrome 5 (BBS5), transcript variant X3, mRNA
BBS7
BBS9	XM_021079332.1	transcript variant X5, mRNA	PREDICTED: Sus scrofa Bardet-Biedl syndrome 9 (BBS9), transcript variant X5, mRNA
BBX	XM_021070461.1	transcript variant X5, mRNA	PREDICTED: Sus scrofa BBX, HMG-box containing (BBX), transcript variant X5, mRNA
BCAN	XM_003481432.4	transcript variant X3, mRNA	PREDICTED: Sus scrofa brevican (BCAN), transcript variant X3, mRNA
BCAP31	XM_005674004.2	transcript variant X8, mRNA	PREDICTED: Sus scrofa B-cell receptor-associated protein 31 (BCAP31), transcript variant X8, mRNA
BCAR1	XM_021093777.1	transcript variant X3, mRNA	PREDICTED: Sus scrofa BCAR1, Cas family scaffolding protein (BCAR1), transcript variant X3, mRNA
BCAR3	XM_021090185.1	transcript variant X2, mRNA	PREDICTED: Sus scrofa breast cancer anti-estrogen resistance 3 (BCAR3), transcript variant X2, mRNA
BCAS1	XM_021077186.1	transcript variant X8, mRNA	PREDICTED: Sus scrofa breast carcinoma amplified sequence 1 (BCAS1), transcript variant X8, mRNA
BCAS3	XM_021068159.1	transcript variant X6, mRNA	PREDICTED: Sus scrofa BCAS3, microtubule associated cell migration factor (BCAS3), transcript variant X6, mRNA
BCAS4	XM_021077205.1	transcript variant X1, mRNA	PREDICTED: Sus scrofa breast carcinoma amplified sequence 4 (BCAS4), transcript variant X1, mRNA
BCAT1	XM_021092210.1	transcript variant X3, mRNA	PREDICTED: Sus scrofa branched chain amino acid transaminase 1 (BCAT1), transcript variant X3, mRNA
BCAT2	XM_021094703.1	transcript variant X5, mRNA	PREDICTED: Sus scrofa branched chain amino acid transaminase 2 (BCAT2), transcript variant X5, mRNA
BCCIP	XM_001926083.6	mRNA	PREDICTED: Sus scrofa BRCA2 and CDKN1A interacting protein (BCCIP), mRNA
BCDIN3D	XM_005663848.3	mRNA	PREDICTED: Sus scrofa BCDIN3 domain containing RNA methyltransferase (BCDIN3D), mRNA
BCKDHA	XM_005655860.3	transcript variant X2, mRNA	PREDICTED: Sus scrofa branched chain keto acid dehydrogenase E1, alpha polypeptide (BCKDHA), transcript variant X2, mRNA
BCKDHB	XM_021082900.1	transcript variant X1, mRNA	PREDICTED: Sus scrofa branched chain keto acid dehydrogenase E1 subunit beta (BCKDHB), transcript variant X1, mRNA
BCKDK	XM_003124471.6	mRNA	PREDICTED: Sus scrofa branched chain ketoacid dehydrogenase kinase (BCKDK), mRNA
BCL10	NM_001103213.2	mRNA	Sus scrofa B-cell CLL/lymphoma 10 (BCL10), mRNA
BCL11A	XM_013996120.2	transcript variant X9, mRNA	PREDICTED: Sus scrofa B-cell CLL/lymphoma 11A (BCL11A), transcript variant X9, mRNA
BCL11B	NM_001297633.1	mRNA	Sus scrofa B-cell CLL/lymphoma 11B (BCL11B), mRNA
BCL2	XM_021099593.1	transcript variant X1, mRNA	PREDICTED: Sus scrofa BCL2, apoptosis regulator (BCL2), transcript variant X1, mRNA
BCL2A1	NM_001164511.2	mRNA	Sus scrofa BCL2 related protein A1 (BCL2A1), mRNA
BCL2L1	XM_021077300.1	transcript variant X9, mRNA	PREDICTED: Sus scrofa BCL2 like 1 (BCL2L1), transcript variant X9, mRNA
BCL2L10	XM_013992985.2	transcript variant X2, mRNA	PREDICTED: Sus scrofa BCL2 like 10 (BCL2L10), transcript variant X2, mRNA
BCL2L11	XM_021085829.1	transcript variant X7, mRNA	PREDICTED: Sus scrofa BCL2 like 11 (BCL2L11), transcript variant X7, mRNA
BCL2L12	XM_013998657.2	mRNA	PREDICTED: Sus scrofa BCL2 like 12 (BCL2L12), mRNA
BCL2L13	XM_021092505.1	transcript variant X3, mRNA	PREDICTED: Sus scrofa BCL2 like 13 (BCL2L13), transcript variant X3, mRNA
BCL2L15	XM_003125839.4	mRNA	PREDICTED: Sus scrofa BCL2 like 15 (BCL2L15), mRNA
BCL2L2
BCL3	NP_001302645.1		B-cell lymphoma 3 protein
BCL6	NM_001315701.1	mRNA	Sus scrofa B-cell CLL/lymphoma 6 (BCL6), mRNA
BCL6B	XM_003131927.6	mRNA	PREDICTED: Sus scrofa B-cell CLL/lymphoma 6B (BCL6B), mRNA
BCL7A	XM_003483424.4	transcript variant X2, mRNA	PREDICTED: Sus scrofa BCL tumor suppressor 7A (BCL7A), transcript variant X2, mRNA
BCL7B	XM_013995535.2	transcript variant X2, mRNA	PREDICTED: Sus scrofa BCL tumor suppressor 7B (BCL7B), transcript variant X2, mRNA
BCL7C	XM_013995586.2	transcript variant X1, mRNA	PREDICTED: Sus scrofa BCL tumor suppressor 7C (BCL7C), transcript variant X1, mRNA
BCL9	XM_013993355.2	transcript variant X3, mRNA	PREDICTED: Sus scrofa B-cell CLL/lymphoma 9 (BCL9), transcript variant X3, mRNA
BCL9L	XM_005667413.3	transcript variant X7, mRNA	PREDICTED: Sus scrofa B-cell CLL/lymphoma 9 like (BCL9L), transcript variant X7, mRNA
BCLAF1	XR_002336988.1	transcript variant X8, misc_RNA	PREDICTED: Sus scrofa BCL2 associated transcription factor 1 (BCLAF1), transcript variant X8, misc_RNA
BCO2	XM_021062786.1	transcript variant X9, mRNA	PREDICTED: Sus scrofa beta-carotene oxygenase 2 (BCO2), transcript variant X9, mRNA
BCOR	XM_021079594.1	transcript variant X5, mRNA	PREDICTED: Sus scrofa BCL6 corepressor (BCOR), transcript variant X5, mRNA
BCORL1	XM_013986424.2	transcript variant X6, mRNA	PREDICTED: Sus scrofa BCL6 corepressor like 1 (BCORL1), transcript variant X6, mRNA
BCR	XM_021074057.1	transcript variant X2, mRNA	PREDICTED: Sus scrofa BCR, RhoGEF and GTPase activating protein (BCR), transcript variant X2, mRNA
BCS1L	XM_021074644.1	transcript variant X1, mRNA	PREDICTED: Sus scrofa BCS1-like (S. cerevisiae) (BCS1L), transcript variant X1, mRNA
BDH1	XM_021070091.1	transcript variant X4, mRNA	PREDICTED: Sus scrofa 3-hydroxybutyrate dehydrogenase 1 (BDH1), transcript variant X4, mRNA
BDH2	XM_013989365.2	transcript variant X3, mRNA	PREDICTED: Sus scrofa 3-hydroxybutyrate dehydrogenase 2 (BDH2), transcript variant X3, mRNA
BDKRB1	NM_001113064.1	mRNA	Sus scrofa bradykinin receptor B1 (BDKRB1), mRNA
BDKRB2	XM_005666427.3	transcript variant X2, mRNA	PREDICTED: Sus scrofa bradykinin receptor B2 (BDKRB2), transcript variant X2, mRNA
BDNF	XM_005654685.3	transcript variant X2, mRNA	PREDICTED: Sus scrofa brain derived neurotrophic factor (BDNF), transcript variant X2, mRNA
BDP1	XR_002339791.1	transcript variant X3, misc_RNA	PREDICTED: Sus scrofa B double prime 1, subunit of RNA polymerase III transcription initiation factor IIIB (BDP1), transcript variant X3, misc_RNA
BECN1	XM_013980932.2	transcript variant X1, mRNA	PREDICTED: Sus scrofa beclin 1 (BECN1), transcript variant X1, mRNA
BEGAIN	XM_021099733.1	transcript variant X4, mRNA	PREDICTED: Sus scrofa brain enriched guanylate kinase associated (BEGAIN), transcript variant X4, mRNA
BEND2	XM_021080613.1	mRNA	PREDICTED: Sus scrofa BEN domain containing 2 (BEND2), mRNA
BEND3	XM_021090612.1	transcript variant X1, mRNA	PREDICTED: Sus scrofa BEN domain containing 3 (BEND3), transcript variant X1, mRNA
BEND4	XM_003128942.5	transcript variant X1, mRNA	PREDICTED: Sus scrofa BEN domain containing 4 (BEND4), transcript variant X1, mRNA
BEND5	XM_021097821.1	mRNA	PREDICTED: Sus scrofa BEN domain containing 5 (BEND5), mRNA
BEND6	XM_005665866.3	transcript variant X2, mRNA	PREDICTED: Sus scrofa BEN domain containing 6 (BEND6), transcript variant X2, mRNA
BEST2	XM_021083726.1	mRNA	PREDICTED: Sus scrofa bestrophin 2 (BEST2), mRNA
BEST3	XM_013997718.2	transcript variant X5, mRNA	PREDICTED: Sus scrofa bestrophin 3 (BEST3), transcript variant X5, mRNA
BEST4	XM_003128059.4	transcript variant X4, mRNA	PREDICTED: Sus scrofa bestrophin 4 (BEST4), transcript variant X4, mRNA
BET1	XM_003130153.5	mRNA	PREDICTED: Sus scrofa Bet1 golgi vesicular membrane trafficking protein (BET1), mRNA
BET1L	XM_021082526.1	transcript variant X6, mRNA	PREDICTED: Sus scrofa Bet1 golgi vesicular membrane trafficking protein like (BET1L), transcript variant X6, mRNA
BET3L
BEX1	NM_001244771.1	mRNA	Sus scrofa brain expressed, X-linked 1 (BEX1), mRNA
BEX5	XM_001925649.5	transcript variant X1, mRNA	PREDICTED: Sus scrofa brain expressed X-linked 5 (BEX5), transcript variant X1, mRNA
BFAR	XM_021085725.1	transcript variant X4, mRNA	PREDICTED: Sus scrofa bifunctional apoptosis regulator (BFAR), transcript variant X4, mRNA
BFSP1	XM_021077954.1	transcript variant X2, mRNA	PREDICTED: Sus scrofa beaded filament structural protein 1 (BFSP1), transcript variant X2, mRNA
BFSP2	XM_005669841.3	transcript variant X1, mRNA	PREDICTED: Sus scrofa beaded filament structural protein 2 (BFSP2), transcript variant X1, mRNA
BGLAP	XM_013996978.2	transcript variant X1, mRNA	PREDICTED: Sus scrofa bone gamma-carboxyglutamate protein (BGLAP), transcript variant X1, mRNA
BGN	XM_013986528.2	transcript variant X1, mRNA	PREDICTED: Sus scrofa biglycan (BGN), transcript variant X1, mRNA
BHLHA15	XM_021086092.1	mRNA	PREDICTED: Sus scrofa basic helix-loop-helix family member a15 (BHLHA15), mRNA
BHLHA9	XM_013981203.2	mRNA	PREDICTED: Sus scrofa basic helix-loop-helix family member a9 (BHLHA9), mRNA
BHLHB9	XM_021079938.1	transcript variant X9, mRNA	PREDICTED: Sus scrofa basic helix-loop-helix family member b9 (BHLHB9), transcript variant X9, mRNA
BHLHE22	XM_003481394.4	mRNA	PREDICTED: Sus scrofa basic helix-loop-helix family member e22 (BHLHE22), mRNA
BHLHE40	XM_021068423.1	transcript variant X1, mRNA	PREDICTED: Sus scrofa basic helix-loop-helix family member e40 (BHLHE40), transcript variant X1, mRNA
BHLHE41	XM_003355541.4	transcript variant X1, mRNA	PREDICTED: Sus scrofa basic helix-loop-helix family member e41 (BHLHE41), transcript variant X1, mRNA
BHMT	NM_001200042.1	mRNA	Sus scrofa betaine--homocysteine S-methyltransferase (BHMT), mRNA
BHMT2	NM_001204771.1	mRNA	Sus scrofa betaine--homocysteine S-methyltransferase 2 (BHMT2), mRNA
BICC1	XM_021072799.1	transcript variant X3, mRNA	PREDICTED: Sus scrofa BicC family RNA binding protein 1 (BICC1), transcript variant X3, mRNA
BICD1	XM_021092080.1	transcript variant X6, mRNA	PREDICTED: Sus scrofa BICD cargo adaptor 1 (BICD1), transcript variant X6, mRNA
BICD2	XM_021088133.1	transcript variant X2, mRNA	PREDICTED: Sus scrofa BICD cargo adaptor 2 (BICD2), transcript variant X2, mRNA
BID	XM_005664130.3	transcript variant X1, mRNA	PREDICTED: Sus scrofa BH3 interacting domain death agonist (BID), transcript variant X1, mRNA
BIK
BIN1	XM_021074489.1	transcript variant X34, mRNA	PREDICTED: Sus scrofa bridging integrator 1 (BIN1), transcript variant X34, mRNA
BIN2	XM_021081729.1	mRNA	PREDICTED: Sus scrofa bridging integrator 2 (BIN2), mRNA
BIN3	XM_021073389.1	transcript variant X3, mRNA	PREDICTED: Sus scrofa bridging integrator 3 (BIN3), transcript variant X3, mRNA
BIRC3	XM_021062707.1	mRNA	PREDICTED: Sus scrofa baculoviral IAP repeat containing 3 (BIRC3), mRNA
BIRC6	XM_021087656.1	mRNA	PREDICTED: Sus scrofa baculoviral IAP repeat containing 6 (BIRC6), mRNA
BIVM	XM_021065133.1	transcript variant X3, mRNA	PREDICTED: Sus scrofa basic, immunoglobulin-like variable motif containing (BIVM), transcript variant X3, mRNA
BLCAP	XM_001928462.4	transcript variant X1, mRNA	PREDICTED: Sus scrofa bladder cancer associated protein (BLCAP), transcript variant X1, mRNA
BLM	XM_021097884.1	transcript variant X4, mRNA	PREDICTED: Sus scrofa Bloom syndrome RecQ like helicase (BLM), transcript variant X4, mRNA
BLMH	XM_021067523.1	mRNA	PREDICTED: Sus scrofa bleomycin hydrolase (BLMH), mRNA
BLNK	XM_001928233.5	mRNA	PREDICTED: Sus scrofa B-cell linker (BLNK), mRNA
BLOC1S1	XM_003126253.5	mRNA	PREDICTED: Sus scrofa biogenesis of lysosomal organelles complex 1 subunit 1 (BLOC1S1), mRNA
BLOC1S2	XM_001929529.5	mRNA	PREDICTED: Sus scrofa biogenesis of lysosomal organelles complex 1 subunit 2 (BLOC1S2), mRNA
BLVRA	XM_003134889.4	transcript variant X1, mRNA	PREDICTED: Sus scrofa biliverdin reductase A (BLVRA), transcript variant X1, mRNA
BLVRB	XM_003355917.4	mRNA	PREDICTED: Sus scrofa biliverdin reductase B (BLVRB), mRNA
BLZF1	XM_003355067.4	mRNA	PREDICTED: Sus scrofa basic leucine zipper nuclear factor 1 (BLZF1), mRNA
BMI1	XM_021064000.1	transcript variant X3, mRNA	PREDICTED: Sus scrofa BMI1 proto-oncogene, polycomb ring finger (BMI1), transcript variant X3, mRNA
BMP1	XM_021072336.1	mRNA	PREDICTED: Sus scrofa bone morphogenetic protein 1 (BMP1), mRNA
BMP10	XM_003125070.4	mRNA	PREDICTED: Sus scrofa bone morphogenetic protein 10 (BMP10), mRNA
BMP15	NM_001005155.2	mRNA	Sus scrofa bone morphogenetic protein 15 (BMP15), mRNA
BMP3	NM_001206388.1	mRNA	Sus scrofa bone morphogenetic protein 3 (BMP3), mRNA
BMP5	NM_001204901.1	mRNA	Sus scrofa bone morphogenetic protein 5 (BMP5), mRNA
BMP6	NM_001168001.1	mRNA	Sus scrofa bone morphogenetic protein 6 (BMP6), mRNA
BMP7	XM_021077320.1	transcript variant X4, mRNA	PREDICTED: Sus scrofa bone morphogenetic protein 7 (BMP7), transcript variant X4, mRNA
BMP8A	XM_021097605.1	mRNA	PREDICTED: Sus scrofa bone morphogenetic protein 8a (BMP8A), mRNA
BMPER	XM_013990846.2	transcript variant X6, mRNA	PREDICTED: Sus scrofa BMP binding endothelial regulator (BMPER), transcript variant X6, mRNA
BMPR1A	XM_021072032.1	transcript variant X2, mRNA	PREDICTED: Sus scrofa bone morphogenetic protein receptor type 1A (BMPR1A), transcript variant X2, mRNA
BMPR1B	XM_021100420.1	transcript variant X14, mRNA	PREDICTED: Sus scrofa bone morphogenetic protein receptor type 1B (BMPR1B), transcript variant X14, mRNA
BMPR2	NM_001204900.1	mRNA	Sus scrofa bone morphogenetic protein receptor type 2 (BMPR2), mRNA
BMS1	XM_005670994.3	mRNA	PREDICTED: Sus scrofa BMS1, ribosome biogenesis factor (BMS1), mRNA
BMX	XM_021080136.1	transcript variant X4, mRNA	PREDICTED: Sus scrofa BMX non-receptor tyrosine kinase (BMX), transcript variant X4, mRNA
BNC1	XM_003128450.4	transcript variant X1, mRNA	PREDICTED: Sus scrofa basonuclin 1 (BNC1), transcript variant X1, mRNA
BNC2	XM_005660090.3	transcript variant X7, mRNA	PREDICTED: Sus scrofa basonuclin 2 (BNC2), transcript variant X7, mRNA
BNIP1	XM_003134044.6	mRNA	PREDICTED: Sus scrofa BCL2 interacting protein 1 (BNIP1), mRNA
BNIP2	XM_003121469.4	mRNA	PREDICTED: Sus scrofa BCL2 interacting protein 2 (BNIP2), mRNA
BNIP3	XM_003359404.4	mRNA	PREDICTED: Sus scrofa BCL2 interacting protein 3 (BNIP3), mRNA
BNIP3L	XM_021072217.1	transcript variant X2, mRNA	PREDICTED: Sus scrofa BCL2 interacting protein 3 like (BNIP3L), transcript variant X2, mRNA
BNIPL	XP_001928046.4		bcl-2/adenovirus E1B 19 kDa-interacting protein 2-like protein
BOC	XM_021070365.1	transcript variant X1, mRNA	PREDICTED: Sus scrofa BOC cell adhesion associated, oncogene regulated (BOC), transcript variant X1, mRNA
BOD1	XM_003483847.4	transcript variant X1, mRNA	PREDICTED: Sus scrofa biorientation of chromosomes in cell division 1 (BOD1), transcript variant X1, mRNA
BOD1L
BOD1L1	XR_298893.3	transcript variant X4, misc_RNA	PREDICTED: Sus scrofa biorientation of chromosomes in cell division 1 like 1 (BOD1L1), transcript variant X4, misc_RNA
BOK	XM_021076030.1	transcript variant X2, mRNA	PREDICTED: Sus scrofa BOK, BCL2 family apoptosis regulator (BOK), transcript variant X2, mRNA
BOLA1	NM_001243396.1	mRNA	Sus scrofa bolA family member 1 (BOLA1), mRNA
BOLA3	XM_021087364.1	transcript variant X2, mRNA	PREDICTED: Sus scrofa bolA family member 3 (BOLA3), transcript variant X2, mRNA
BOLL	XM_005672047.3	transcript variant X2, mRNA	PREDICTED: Sus scrofa boule homolog, RNA binding protein (BOLL), transcript variant X2, mRNA
BORA	XM_021065666.1	transcript variant X4, mRNA	PREDICTED: Sus scrofa bora, aurora kinase A activator (BORA), transcript variant X4, mRNA
BPGM	XM_021079176.1	mRNA	PREDICTED: Sus scrofa bisphosphoglycerate mutase (BPGM), mRNA
BPHL	NM_001243485.1	mRNA	Sus scrofa biphenyl hydrolase like (BPHL), mRNA
BPI	XM_005672929.3	transcript variant X1, mRNA	PREDICTED: Sus scrofa bactericidal/permeability-increasing protein (BPI), transcript variant X1, mRNA
BPIFA1	XR_308742.1	transcript variant X3, misc_RNA	PREDICTED: Sus scrofa BPI fold containing family A member 1 (BPIFA1), transcript variant X3, misc_RNA
BPIFA2	NM_213767.2	mRNA	Sus scrofa BPI fold containing family A member 2 (BPIFA2), mRNA
BPIL2	XM_005655521.3	mRNA	PREDICTED: Sus scrofa BPI fold containing family C (BPIFC), mRNA
BPNT1	XM_003130503.4	transcript variant X6, mRNA	PREDICTED: Sus scrofa 3'(2'), 5'-bisphosphate nucleotidase 1 (BPNT1), transcript variant X6, mRNA
BPTF	XM_021068118.1	mRNA	PREDICTED: Sus scrofa bromodomain PHD finger transcription factor (BPTF), mRNA
BRAF	XM_021078588.1	transcript variant X7, mRNA	PREDICTED: Sus scrofa B-Raf proto-oncogene, serine/threonine kinase (BRAF), transcript variant X7, mRNA
BRAP	XM_021073840.1	mRNA	PREDICTED: Sus scrofa BRCA1 associated protein (BRAP), mRNA
BRAT1	XM_021086009.1	transcript variant X4, mRNA	PREDICTED: Sus scrofa BRCA1 associated ATM activator 1 (BRAT1), transcript variant X4, mRNA
BRCA2	XM_021065184.1	mRNA	PREDICTED: Sus scrofa BRCA2, DNA repair associated (BRCA2), mRNA
BRCC3	XM_021079474.1	transcript variant X3, mRNA	PREDICTED: Sus scrofa BRCA1/BRCA2-containing complex subunit 3 (BRCC3), transcript variant X3, mRNA
BRD1	XM_021091355.1	transcript variant X3, mRNA	PREDICTED: Sus scrofa bromodomain containing 1 (BRD1), transcript variant X3, mRNA
BRD2	XM_021097891.1	transcript variant X5, mRNA	PREDICTED: Sus scrofa bromodomain containing 2 (BRD2), transcript variant X5, mRNA
BRD3
BRD8	XM_005661688.3	mRNA	PREDICTED: Sus scrofa bromodomain containing 8 (BRD8), mRNA
BRDT	XM_021090249.1	transcript variant X2, mRNA	PREDICTED: Sus scrofa bromodomain testis associated (BRDT), transcript variant X2, mRNA
BRE
BRF2	XM_003133367.6	mRNA	PREDICTED: Sus scrofa BRF2, RNA polymerase III transcription initiation factor subunit (BRF2), mRNA
BRI3	XM_021086094.1	transcript variant X2, mRNA	PREDICTED: Sus scrofa brain protein I3 (BRI3), transcript variant X2, mRNA
BRI3BP	XM_001924273.7	mRNA	PREDICTED: Sus scrofa BRI3 binding protein (BRI3BP), mRNA
BRINP3	XM_013980016.2	transcript variant X3, mRNA	PREDICTED: Sus scrofa BMP/retinoic acid inducible neural specific 3 (BRINP3), transcript variant X3, mRNA
BRIX1	NM_001244824.1	mRNA	Sus scrofa BRX1, biogenesis of ribosomes (BRIX1), mRNA
BRMS1	XM_021082805.1	transcript variant X2, mRNA	PREDICTED: Sus scrofa breast cancer metastasis suppressor 1 (BRMS1), transcript variant X2, mRNA
BRMS1L	XM_001926256.5	transcript variant X2, mRNA	PREDICTED: Sus scrofa breast cancer metastasis-suppressor 1 like (BRMS1L), transcript variant X2, mRNA
BRP44	XM_005667929.3	transcript variant X3, mRNA	PREDICTED: Sus scrofa BRO1 domain and CAAX motif containing (BROX), transcript variant X3, mRNA
BRP44L
BRPF1	XM_021069303.1	transcript variant X9, mRNA	PREDICTED: Sus scrofa bromodomain and PHD finger containing 1 (BRPF1), transcript variant X9, mRNA
BRPF3	XM_021098638.1	mRNA	PREDICTED: Sus scrofa bromodomain and PHD finger containing 3 (BRPF3), mRNA
BRSK1	XM_021094996.1	transcript variant X1, mRNA	PREDICTED: Sus scrofa BR serine/threonine kinase 1 (BRSK1), transcript variant X1, mRNA
BRUNOL6
BRWD1	XM_021070989.1	transcript variant X2, mRNA	PREDICTED: Sus scrofa bromodomain and WD repeat domain containing 1 (BRWD1), transcript variant X2, mRNA
BRWD2
BSN	XM_021068763.1	transcript variant X3, mRNA	PREDICTED: Sus scrofa bassoon presynaptic cytomatrix protein (BSN), transcript variant X3, mRNA
BSPH1	NM_213832.1	mRNA	Sus scrofa binder of sperm 1 (BSP1), mRNA
BST1	XM_003356861.5	mRNA	PREDICTED: Sus scrofa bone marrow stromal cell antigen 1 (BST1), mRNA
BST2	NM_001161755.1	mRNA	Sus scrofa bone marrow stromal cell antigen 2 (BST2), mRNA
BSX	XM_003482630.3	mRNA	PREDICTED: Sus scrofa brain specific homeobox (BSX), mRNA
BTAF1	XM_021073462.1	transcript variant X2, mRNA	PREDICTED: Sus scrofa B-TFIID TATA-box binding protein associated factor 1 (BTAF1), transcript variant X2, mRNA
BTBD1	XM_001929165.5	mRNA	PREDICTED: Sus scrofa BTB domain containing 1 (BTBD1), mRNA
BTBD10	XM_003122969.6	transcript variant X6, mRNA	PREDICTED: Sus scrofa BTB domain containing 10 (BTBD10), transcript variant X6, mRNA
BTBD11	XM_013988218.2	transcript variant X2, mRNA	PREDICTED: Sus scrofa BTB domain containing 11 (BTBD11), transcript variant X2, mRNA
BTBD12
BTBD16	XM_021073716.1	mRNA	PREDICTED: Sus scrofa BTB domain containing 16 (BTBD16), mRNA
BTBD18	XM_021083027.1	transcript variant X1, mRNA	PREDICTED: Sus scrofa BTB domain containing 18 (BTBD18), transcript variant X1, mRNA
BTBD19	XM_021096772.1	transcript variant X1, mRNA	PREDICTED: Sus scrofa BTB domain containing 19 (BTBD19), transcript variant X1, mRNA
BTBD2	XM_021084208.1	mRNA	PREDICTED: Sus scrofa BTB domain containing 2 (BTBD2), mRNA
BTBD3	XM_021078053.1	transcript variant X3, mRNA	PREDICTED: Sus scrofa BTB domain containing 3 (BTBD3), transcript variant X3, mRNA
BTBD7	XM_013989220.2	transcript variant X2, mRNA	PREDICTED: Sus scrofa BTB domain containing 7 (BTBD7), transcript variant X2, mRNA
BTC	XM_021101442.1	transcript variant X10, mRNA	PREDICTED: Sus scrofa betacellulin (BTC), transcript variant X10, mRNA
BTD	XM_021071340.1	transcript variant X3, mRNA	PREDICTED: Sus scrofa biotinidase (BTD), transcript variant X3, mRNA
BTF3	XM_005661479.3	transcript variant X1, mRNA	PREDICTED: Sus scrofa basic transcription factor 3 (BTF3), transcript variant X1, mRNA
BTF3L4	XM_021096655.1	transcript variant X2, mRNA	PREDICTED: Sus scrofa basic transcription factor 3 like 4 (BTF3L4), transcript variant X2, mRNA
BTG1	NM_001099936.1	mRNA	Sus scrofa BTG anti-proliferation factor 1 (BTG1), mRNA
BTG2	NM_001097505.2	mRNA	Sus scrofa BTG anti-proliferation factor 2 (BTG2), mRNA
BTG3	XM_021068172.1	transcript variant X1, mRNA	PREDICTED: Sus scrofa BTG anti-proliferation factor 3 (BTG3), transcript variant X1, mRNA
BTG4	XM_021062766.1	transcript variant X2, mRNA	PREDICTED: Sus scrofa BTG anti-proliferation factor 4 (BTG4), transcript variant X2, mRNA
BTK	NM_001243576.1	mRNA	Sus scrofa Bruton tyrosine kinase (BTK), mRNA
BTN1A1	XM_021099851.1	mRNA	PREDICTED: Sus scrofa butyrophilin subfamily 1 member A1 (BTN1A1), mRNA
BTRC	XM_021072713.1	transcript variant X9, mRNA	PREDICTED: Sus scrofa beta-transducin repeat containing E3 ubiquitin protein ligase (BTRC), transcript variant X9, mRNA
BUB1	XM_021087047.1	transcript variant X2, mRNA	PREDICTED: Sus scrofa BUB1 mitotic checkpoint serine/threonine kinase (BUB1), transcript variant X2, mRNA
BUB1B	XM_021097824.1	transcript variant X3, mRNA	PREDICTED: Sus scrofa BUB1 mitotic checkpoint serine/threonine kinase B (BUB1B), transcript variant X3, mRNA
BUB3	XM_001928045.3	transcript variant X2, mRNA	PREDICTED: Sus scrofa BUB3, mitotic checkpoint protein (BUB3), transcript variant X2, mRNA
BUD13	XM_021062875.1	transcript variant X1, mRNA	PREDICTED: Sus scrofa BUD13 homolog (BUD13), transcript variant X1, mRNA
BUD31	XM_003124311.4	transcript variant X2, mRNA	PREDICTED: Sus scrofa BUD31 homolog (BUD31), transcript variant X2, mRNA
BVES	XM_021087540.1	transcript variant X2, mRNA	PREDICTED: Sus scrofa blood vessel epicardial substance (BVES), transcript variant X2, mRNA
BYSL	NP_001124203.1		bystin
BZRAP1
BZW1	XM_021074514.1	transcript variant X1, mRNA	PREDICTED: Sus scrofa basic leucine zipper and W2 domains 1 (BZW1), transcript variant X1, mRNA
BZW2	XM_021102037.1	transcript variant X1, mRNA	PREDICTED: Sus scrofa basic leucine zipper and W2 domains 2 (BZW2), transcript variant X1, mRNA
C10H1orf115	XM_003130507.4	mRNA	PREDICTED: Sus scrofa chromosome 10 C1orf115 homolog (C10H1orf115), mRNA
C10H9orf24	XM_021064684.1	transcript variant X2, mRNA	PREDICTED: Sus scrofa chromosome 10 C9orf24 homolog (C10H9orf24), transcript variant X2, mRNA
C10H9orf64	XM_021064651.1	transcript variant X1, mRNA	PREDICTED: Sus scrofa chromosome 10 C9orf64 homolog (C10H9orf64), transcript variant X1, mRNA
C10orf104	XM_013980198.2	transcript variant X2, mRNA	PREDICTED: Sus scrofa chromosome 10 C9orf72 homolog (C10H9orf72), transcript variant X2, mRNA
C10orf105
C10orf107
C10orf11
C10orf112
C10orf114
C10orf116
C10orf118
C10orf12
C10orf122
C10orf125
C10orf128
C10orf137
C10orf140
C10orf26
C10orf27
C10orf28
C10orf32
C10orf41
C10orf46
C10orf53
C10orf54
C10orf68
C10orf71
C10orf72
C10orf76
C10orf78
C10orf79
C10orf81
C10orf82
C10orf84
C10orf90
C10orf92
C10orf96
C10orf99
C11orf1
C11orf17
C11orf2
C11orf20
C11orf24
C11orf30
C11orf34
C11orf41
C11orf42
C11orf46
C11orf49
C11orf53
C11orf54
C11orf58
C11orf59
C11orf61
C11orf63
C11orf65
C11orf66
C11orf67
C11orf68
C11orf70
C11orf71
C11orf73
C11orf75
C11orf82
C11orf84
C11orf85
C11orf86
C11orf87
C11orf88
C11orf9
C11orf90
C11orf91
C11orf93
C11orf94
C11orf95
C12H17orf49	XM_003358237.5	transcript variant X4, mRNA	PREDICTED: Sus scrofa chromosome 12 C17orf49 homolog (C12H17orf49), transcript variant X4, mRNA
C12H17orf62	XM_021066353.1	transcript variant X8, mRNA	PREDICTED: Sus scrofa chromosome 12 C17orf62 homolog (C12H17orf62), transcript variant X8, mRNA
C12H17orf80	XM_005668647.3	transcript variant X5, mRNA	PREDICTED: Sus scrofa chromosome 12 C17orf80 homolog (C12H17orf80), transcript variant X5, mRNA
C12H17orf85
C12orf10	XM_013980200.2	mRNA	PREDICTED: Sus scrofa chromosome 12 C17orf97 homolog (C12H17orf97), mRNA
C12orf12
C12orf23
C12orf24
C12orf26
C12orf28
C12orf29
C12orf34
C12orf39
C12orf4
C12orf40
C12orf41
C12orf43
C12orf48
C12orf49
C12orf5
C12orf50
C12orf51
C12orf52
C12orf53
C12orf56
C12orf60
C12orf63
C12orf65
C12orf66
C12orf69
C12orf70
C12orf76
C13H1orf229
C13H21orf33	XM_003359006.4	mRNA	PREDICTED: Sus scrofa chromosome 13 C21orf33 homolog (C13H21orf33), mRNA
C13H3orf14	XM_001929294.5	transcript variant X2, mRNA	PREDICTED: Sus scrofa chromosome 13 C3orf14 homolog (C13H3orf14), transcript variant X2, mRNA
C13H3orf17
C13H3orf18	XM_013981743.2	transcript variant X2, mRNA	PREDICTED: Sus scrofa chromosome 13 C3orf18 homolog (C13H3orf18), transcript variant X2, mRNA
C13H3orf22
C13orf1	XM_021070275.1	mRNA	PREDICTED: Sus scrofa chromosome 13 C7orf73 homolog (C13H7orf73), mRNA
C13orf15
C13orf18
C13orf23
C13orf27
C13orf30
C13orf31
C13orf33
C13orf36
C13orf37
C13orf39
C14H10orf107	XM_021072468.1	transcript variant X2, mRNA	PREDICTED: Sus scrofa chromosome 14 C10orf107 homolog (C14H10orf107), transcript variant X2, mRNA
C14H10orf128	XM_013983429.2	transcript variant X1, mRNA	PREDICTED: Sus scrofa chromosome 14 C10orf128 homolog (C14H10orf128), transcript variant X1, mRNA
C14H10orf2
C14H10orf90	XM_013983872.2	mRNA	PREDICTED: Sus scrofa chromosome 14 C10orf90 homolog (C14H10orf90), mRNA
C14H12orf43	XM_001929089.4	mRNA	PREDICTED: Sus scrofa chromosome 14 C12orf43 homolog (C14H12orf43), mRNA
C14H1orf198	XM_001927098.5	mRNA	PREDICTED: Sus scrofa chromosome 14 C1orf198 homolog (C14H1orf198), mRNA
C14H22orf39	XM_001929616.6	mRNA	PREDICTED: Sus scrofa chromosome 14 C22orf39 homolog (C14H22orf39), mRNA
C14orf101	XM_021073214.1	mRNA	PREDICTED: Sus scrofa chromosome 14 C8orf74 homolog (C14H8orf74), mRNA
C14orf102
C14orf104
C14orf105
C14orf106
C14orf109
C14orf115
C14orf118
C14orf119
C14orf126
C14orf135
C14orf138
C14orf142
C14orf143
C14orf145
C14orf147
C14orf153
C14orf159
C14orf166
C14orf166B
C14orf174
C14orf179
C14orf181
C14orf21
C14orf37
C14orf39
C14orf4
C14orf43
C14orf45
C14orf49
C14orf50
C14orf73
C14orf79
C15H2orf47
C15H2orf69	XM_013982266.2	mRNA	PREDICTED: Sus scrofa chromosome 15 C2orf66 homolog (C15H2orf66), mRNA
C15H2orf76	XR_001301352.2	transcript variant X4, misc_RNA	PREDICTED: Sus scrofa chromosome 15 C2orf76 homolog (C15H2orf76), transcript variant X4, misc_RNA
C15H2orf88	XM_003133545.5	transcript variant X3, mRNA	PREDICTED: Sus scrofa chromosome 15 C2orf88 homolog (C15H2orf88), transcript variant X3, mRNA
C15orf23	XM_005671713.3	transcript variant X5, mRNA	PREDICTED: Sus scrofa chromosome 15 C4orf47 homolog (C15H4orf47), transcript variant X5, mRNA
C15orf26
C15orf27
C15orf29
C15orf33
C15orf39
C15orf40
C15orf41
C15orf42
C15orf43
C15orf44
C15orf48
C15orf58
C15orf59
C15orf60
C15orf61
C15orf62
C15orf63
C16H5orf34	XM_021077011.1	mRNA	PREDICTED: Sus scrofa chromosome 16 C5orf34 homolog (C16H5orf34), mRNA
C16H5orf42	XM_005672422.3	mRNA	PREDICTED: Sus scrofa chromosome 16 C5orf42 homolog (C16H5orf42), mRNA
C16orf11	XM_021076823.1	mRNA	PREDICTED: Sus scrofa chromosome 16 C5orf58 homolog (C16H5orf58), mRNA
C16orf42
C16orf5
C16orf57
C16orf58
C16orf59
C16orf65
C16orf68
C16orf71
C16orf72
C16orf74
C16orf75
C16orf78
C16orf79
C16orf80
C16orf90
C17orf102	XM_005674591.3	mRNA	PREDICTED: Sus scrofa chromosome 17 C8orf48 homolog (C17H8orf48), mRNA
C17orf104
C17orf105
C17orf106
C17orf107
C17orf28
C17orf37
C17orf42
C17orf46
C17orf47
C17orf48
C17orf49
C17orf50
C17orf53
C17orf57
C17orf61
C17orf63
C17orf64
C17orf65
C17orf66
C17orf67
C17orf72
C17orf75
C17orf78
C17orf79
C17orf80
C17orf85
C17orf87
C17orf97
C18orf25	XM_013985607.2	transcript variant X1, mRNA	PREDICTED: Sus scrofa chromosome 18 C7orf49 homolog (C18H7orf49), transcript variant X1, mRNA
C18orf34
C18orf54
C18orf55
C18orf8
C19orf12
C19orf18
C19orf21
C19orf22
C19orf26
C19orf29
C19orf29OS
C19orf33
C19orf35
C19orf36
C19orf38
C19orf39
C19orf42
C19orf43
C19orf44
C19orf45
C19orf50
C19orf52
C19orf53
C19orf54
C19orf55
C19orf56
C19orf57
C19orf59
C19orf60
C19orf61
C19orf63
C19orf66
C19orf67
C19orf68
C19orf69
C19orf70
C19orf71
C19orf76
C19orf77
C1D	XM_021087429.1	transcript variant X4, mRNA	PREDICTED: Sus scrofa C1D nuclear receptor corepressor (C1D), transcript variant X4, mRNA
C1GALT1	XM_021063388.1	transcript variant X1, mRNA	PREDICTED: Sus scrofa core 1 synthase, glycoprotein-N-acetylgalactosamine 3-beta-galactosyltransferase 1 (C1GALT1), transcript variant X1, mRNA
C1GALT1C1	XM_003135326.5	mRNA	PREDICTED: Sus scrofa C1GALT1 specific chaperone 1 (C1GALT1C1), mRNA
C1H14orf166	NM_001243494.1	mRNA	Sus scrofa chromosome 1 C14orf166 homolog (C1H14orf166), mRNA
C1H14orf37	XM_003480458.4	mRNA	PREDICTED: Sus scrofa chromosome 1 C14orf28 homolog (C1H14orf28), mRNA
C1H14orf39	XM_021062386.1	transcript variant X9, mRNA	PREDICTED: Sus scrofa chromosome 1 C14orf39 homolog (C1H14orf39), transcript variant X9, mRNA
C1H15orf43	XM_021098111.1	transcript variant X3, mRNA	PREDICTED: Sus scrofa chromosome 1 C15orf41 homolog (C1H15orf41), transcript variant X3, mRNA
C1H15orf48	XM_001925677.7	transcript variant X2, mRNA	PREDICTED: Sus scrofa chromosome 1 C15orf48 homolog (C1H15orf48), transcript variant X2, mRNA
C1H15orf65	XR_001302177.2	transcript variant X2, misc_RNA	PREDICTED: Sus scrofa chromosome 1 C15orf65 homolog (C1H15orf65), transcript variant X2, misc_RNA
C1H18orf25	XM_003121415.6	transcript variant X5, mRNA	PREDICTED: Sus scrofa chromosome 1 C18orf25 homolog (C1H18orf25), transcript variant X5, mRNA
C1H18orf54	XM_021093346.1	transcript variant X4, mRNA	PREDICTED: Sus scrofa chromosome 1 C18orf54 homolog (C1H18orf54), transcript variant X4, mRNA
C1H6orf211	XM_021090827.1	transcript variant X8, mRNA	PREDICTED: Sus scrofa chromosome 1 C6orf183 homolog (C1H6orf183), transcript variant X8, mRNA
C1H9orf135	XM_021064735.1	transcript variant X5, mRNA	PREDICTED: Sus scrofa chromosome 1 C9orf135 homolog (C1H9orf135), transcript variant X5, mRNA
C1H9orf57	XM_021085097.1	mRNA	PREDICTED: Sus scrofa chromosome 1 C9orf57 homolog (C1H9orf57), mRNA
C1H9orf78	XM_003122220.4	mRNA	PREDICTED: Sus scrofa chromosome 1 C9orf78 homolog (C1H9orf78), mRNA
C1orf100	XM_021085151.1	mRNA	PREDICTED: Sus scrofa chromosome 1 C9orf84 homolog (C1H9orf84), mRNA
C1orf101
C1orf103
C1orf110
C1orf111
C1orf112
C1orf114
C1orf115
C1orf123
C1orf124
C1orf125
C1orf130
C1orf131
C1orf133
C1orf135
C1orf141
C1orf146
C1orf150
C1orf156
C1orf158
C1orf161
C1orf162
C1orf168
C1orf170
C1orf172
C1orf173
C1orf174
C1orf175
C1orf182
C1orf183
C1orf186
C1orf187
C1orf189
C1orf194
C1orf196
C1orf201
C1orf21
C1orf210
C1orf227
C1orf228
C1orf230
C1orf26
C1orf27
C1orf31
C1orf35
C1orf38
C1orf43
C1orf51
C1orf53
C1orf54
C1orf55
C1orf56
C1orf57
C1orf58
C1orf59
C1orf65
C1orf66
C1orf68
C1orf69
C1orf74
C1orf84
C1orf85
C1orf87
C1orf88
C1orf89
C1orf9
C1orf91
C1orf92
C1orf96
C1QC	XM_021093594.1	transcript variant X1, mRNA	PREDICTED: Sus scrofa complement C1q C chain (C1QC), transcript variant X1, mRNA
C1QL1	NM_001078676.1	mRNA	Sus scrofa complement C1q like 1 (C1QL1), mRNA
C1QL2	XP_005671685.1		complement C1q-like protein 2
C1QL3	XM_003130733.6	mRNA	PREDICTED: Sus scrofa complement C1q like 3 (C1QL3), mRNA
C1QL4	XM_003126109.4	mRNA	PREDICTED: Sus scrofa complement C1q like 4 (C1QL4), mRNA
C1QTNF3	XM_005672408.3	transcript variant X1, mRNA	PREDICTED: Sus scrofa C1q and TNF related 3 (C1QTNF3), transcript variant X1, mRNA
C1QTNF4	XM_021083074.1	transcript variant X1, mRNA	PREDICTED: Sus scrofa C1q and TNF related 4 (C1QTNF4), transcript variant X1, mRNA
C1QTNF7	XM_021100288.1	transcript variant X1, mRNA	PREDICTED: Sus scrofa C1q and TNF related 7 (C1QTNF7), transcript variant X1, mRNA
C1R	XM_021092408.1	mRNA	PREDICTED: Sus scrofa complement C1r (C1R), mRNA
C1RL	XM_021092410.1	transcript variant X2, mRNA	PREDICTED: Sus scrofa complement C1r subcomponent like (C1RL), transcript variant X2, mRNA
C1S	XM_021091133.1	transcript variant X2, mRNA	PREDICTED: Sus scrofa complement C1s (C1S), transcript variant X2, mRNA
C20orf100
C20orf108
C20orf111
C20orf114
C20orf118
C20orf12
C20orf123
C20orf134
C20orf151
C20orf152
C20orf160
C20orf165
C20orf177
C20orf186
C20orf194
C20orf196
C20orf202
C20orf24
C20orf27
C20orf3
C20orf4
C20orf43
C20orf54
C20orf7
C20orf70
C20orf72
C20orf79
C20orf82
C20orf85
C20orf94
C20orf96
C21orf59
C21orf62
C21orf66
C21orf7
C22orf13
C22orf15
C22orf23
C22orf25
C22orf26
C22orf28
C22orf30
C22orf33
C22orf36
C22orf39
C22orf41
C22orf46
C2CD2	XM_003358976.4	mRNA	PREDICTED: Sus scrofa C2 calcium dependent domain containing 2 (C2CD2), mRNA
C2CD2L	XM_013979465.2	transcript variant X2, mRNA	PREDICTED: Sus scrofa C2CD2 like (C2CD2L), transcript variant X2, mRNA
C2CD4D	XM_005663439.3	mRNA	PREDICTED: Sus scrofa C2 calcium dependent domain containing 4D (C2CD4D), mRNA
C2CD5	XM_021092219.1	transcript variant X8, mRNA	PREDICTED: Sus scrofa C2 calcium dependent domain containing 5 (C2CD5), transcript variant X8, mRNA
C2H11orf49	XM_013994338.2	transcript variant X2, mRNA	PREDICTED: Sus scrofa chromosome 2 C11orf49 homolog (C2H11orf49), transcript variant X2, mRNA
C2H11orf68	XM_005660677.3	transcript variant X2, mRNA	PREDICTED: Sus scrofa chromosome 2 C11orf68 homolog (C2H11orf68), transcript variant X2, mRNA
C2H19orf38	XM_013994683.2	mRNA	PREDICTED: Sus scrofa chromosome 2 C19orf38 homolog (C2H19orf38), mRNA
C2H19orf53	XM_003123347.4	mRNA	PREDICTED: Sus scrofa chromosome 2 C19orf53 homolog (C2H19orf53), mRNA
C2H19orf60	XM_005652933.3	transcript variant X3, mRNA	PREDICTED: Sus scrofa chromosome 2 C19orf60 homolog (C2H19orf60), transcript variant X3, mRNA
C2H19orf70	NM_001097463.2	mRNA	Sus scrofa chromosome 2 C19orf70 homolog (C2H19orf70), mRNA
C2H1orf35	XM_013994581.2	transcript variant X3, mRNA	PREDICTED: Sus scrofa chromosome 2 C1orf35 homolog (C2H1orf35), transcript variant X3, mRNA
C2H5orf30	XM_021084597.1	transcript variant X8, mRNA	PREDICTED: Sus scrofa chromosome 2 C5orf30 homolog (C2H5orf30), transcript variant X8, mRNA
C2H5orf45
C2H5orf63	XM_005661608.3	transcript variant X6, mRNA	PREDICTED: Sus scrofa chromosome 2 C5orf63 homolog (C2H5orf63), transcript variant X6, mRNA
C2orf16
C2orf18
C2orf24
C2orf29
C2orf34
C2orf40
C2orf42
C2orf44
C2orf47
C2orf49
C2orf50
C2orf51
C2orf53
C2orf54
C2orf55
C2orf56
C2orf57
C2orf60
C2orf61
C2orf62
C2orf63
C2orf64
C2orf65
C2orf66
C2orf68
C2orf69
C2orf7
C2orf70
C2orf72
C2orf73
C2orf74
C2orf76
C2orf77
C2orf78
C2orf79
C2orf80
C2orf82
C2orf84
C2orf86
C2orf88
C3	NM_214009.1	mRNA	Sus scrofa complement C3 (C3), mRNA
C3H16orf52	XM_021086492.1	mRNA	PREDICTED: Sus scrofa chromosome 3 C16orf52 homolog (C3H16orf52), mRNA
C3H16orf93	XM_021088380.1	mRNA	PREDICTED: Sus scrofa chromosome 3 C16orf90 homolog (C3H16orf90), mRNA
C3H2orf44	NM_001243818.1	mRNA	Sus scrofa chromosome 3 C2orf42 homolog (C3H2orf42), mRNA
C3H2orf61	XM_021087840.1	mRNA	PREDICTED: Sus scrofa chromosome 3 C2orf50 homolog (C3H2orf50), mRNA
C3H2orf70	XM_003481272.3	mRNA	PREDICTED: Sus scrofa chromosome 3 C2orf70 homolog (C3H2orf70), mRNA
C3H7orf43	XM_013995411.2	transcript variant X2, mRNA	PREDICTED: Sus scrofa chromosome 3 C7orf43 homolog (C3H7orf43), transcript variant X2, mRNA
C3H7orf50	XM_013987679.2	mRNA	PREDICTED: Sus scrofa chromosome 3 C7orf50 homolog (C3H7orf50), mRNA
C3H9orf89
C3orf1
C3orf14
C3orf15
C3orf16
C3orf17
C3orf18
C3orf22
C3orf25
C3orf26
C3orf31
C3orf37
C3orf39
C3orf45
C3orf49
C3orf52
C3orf54
C3orf58
C3orf59
C3orf62
C3orf64
C3orf67
C3orf70
C3orf75
C4BPA	XM_005667550.3	transcript variant X1, mRNA	PREDICTED: Sus scrofa complement component 4 binding protein alpha (C4BPA), transcript variant X1, mRNA
C4BPB	XM_003130455.6	transcript variant X1, mRNA	PREDICTED: Sus scrofa complement component 4 binding protein beta (C4BPB), transcript variant X1, mRNA
C4H1orf112	XM_001928004.6	transcript variant X1, mRNA	PREDICTED: Sus scrofa chromosome 4 C1orf112 homolog (C4H1orf112), transcript variant X1, mRNA
C4H1orf226	XM_021089506.1	transcript variant X6, mRNA	PREDICTED: Sus scrofa chromosome 4 C1orf226 homolog (C4H1orf226), transcript variant X6, mRNA
C4H1orf43	NM_001204390.1	mRNA	Sus scrofa chromosome 1 open reading frame 43 homologg (C4H1orf43), mRNA
C4H8orf37	XM_001924281.4	mRNA	PREDICTED: Sus scrofa chromosome 4 C8orf37 homolog (C4H8orf37), mRNA
C4H8orf46	XM_003125610.4	mRNA	PREDICTED: Sus scrofa chromosome 4 C8orf46 homolog (C4H8orf46), mRNA
C4orf17	XM_021090544.1	mRNA	PREDICTED: Sus scrofa chromosome 4 C8orf82 homolog (C4H8orf82), mRNA
C4orf18
C4orf19
C4orf22
C4orf29
C4orf31
C4orf32
C4orf33
C4orf37
C4orf40
C4orf41
C4orf43
C4orf44
C4orf45
C4orf46
C4orf47
C4orf48
C4orf49
C4orf50
C4orf51
C5	XM_021083557.1	transcript variant X1, mRNA	PREDICTED: Sus scrofa complement C5 (C5), transcript variant X1, mRNA
C5AR2	XM_013998536.2	transcript variant X2, mRNA	PREDICTED: Sus scrofa complement component 5a receptor 2 (C5AR2), transcript variant X2, mRNA
C5H12orf29	XM_013988455.2	transcript variant X3, mRNA	PREDICTED: Sus scrofa chromosome 5 C12orf29 homolog (C5H12orf29), transcript variant X3, mRNA
C5H12orf4	XM_021090923.1	transcript variant X9, mRNA	PREDICTED: Sus scrofa chromosome 5 C12orf4 homolog (C5H12orf4), transcript variant X9, mRNA
C5H12orf50	XM_005655736.2	transcript variant X5, mRNA	PREDICTED: Sus scrofa chromosome 5 C12orf50 homolog (C5H12orf50), transcript variant X5, mRNA
C5H12orf57	NM_001243445.1	mRNA	Sus scrofa chromosome 5 C12orf57 homolog (C5H12orf57), mRNA
C5orf13	XM_021093100.1	mRNA	PREDICTED: Sus scrofa chromosome 5 C22orf46 homolog (C5H22orf46), mRNA
C5orf15
C5orf22
C5orf25
C5orf28
C5orf33
C5orf34
C5orf35
C5orf36
C5orf37
C5orf39
C5orf4
C5orf40
C5orf42
C5orf43
C5orf45
C5orf46
C5orf47
C5orf48
C5orf49
C5orf51
C5orf52
C5orf53
C5orf58
C6	NM_001097449.1	mRNA	Sus scrofa complement C6 (C6), mRNA
C6H16orf74	XR_002344458.1	transcript variant X3, misc_RNA	PREDICTED: Sus scrofa chromosome 6 C16orf74 homolog (C6H16orf74), transcript variant X3, misc_RNA
C6H19orf47	XM_021094391.1	transcript variant X4, mRNA	PREDICTED: Sus scrofa chromosome 6 C19orf47 homolog (C6H19orf47), transcript variant X4, mRNA
C6H19orf54	XM_005655850.3	transcript variant X2, mRNA	PREDICTED: Sus scrofa chromosome 6 C19orf54 homolog (C6H19orf54), transcript variant X2, mRNA
C6H1orf123	XM_003127985.5	mRNA	PREDICTED: Sus scrofa chromosome 6 C1orf123 homolog (C6H1orf123), mRNA
C6H1orf159	XM_003481965.4	mRNA	PREDICTED: Sus scrofa chromosome 6 C1orf158 homolog (C6H1orf158), mRNA
C6orf105	XM_003127777.3	mRNA	PREDICTED: Sus scrofa chromosome 6 C1orf94 homolog (C6H1orf94), mRNA
C6orf106
C6orf115
C6orf118
C6orf120
C6orf125
C6orf126
C6orf132
C6orf140
C6orf142
C6orf145
C6orf15
C6orf150
C6orf163
C6orf165
C6orf168
C6orf170
C6orf174
C6orf182
C6orf186
C6orf191
C6orf192
C6orf201
C6orf203
C6orf204
C6orf205
C6orf211
C6orf221
C6orf222
C6orf225
C6orf226
C6orf35
C6orf47
C6orf52
C6orf57
C6orf62
C6orf64
C6orf70
C6orf72
C6orf81
C6orf89
C6orf94
C6orf97
C7	NM_214282.1	mRNA	Sus scrofa complement C7 (C7), mRNA
C7H14orf169	XM_021100082.1	mRNA	PREDICTED: Sus scrofa chromosome 7 C14orf159 homolog (C7H14orf159), mRNA
C7H14orf2
C7H14orf53	XM_021099930.1	mRNA	PREDICTED: Sus scrofa chromosome 7 open reading frame, human C14orf53 (C7H14orf53), mRNA
C7H15orf39	XM_021099036.1	transcript variant X2, mRNA	PREDICTED: Sus scrofa chromosome 7 C15orf39 homolog (C7H15orf39), transcript variant X2, mRNA
C7H15orf40	XM_001929182.5	mRNA	PREDICTED: Sus scrofa chromosome 7 C15orf40 homolog (C7H15orf40), mRNA
C7H6orf106	NM_001243026.1	mRNA	Sus scrofa chromosome 7 C6orf106 homolog (C7H6orf106), mRNA
C7H6orf136	XM_021098026.1	transcript variant X2, mRNA	PREDICTED: Sus scrofa chromosome 7 C6orf136 homolog (C7H6orf136), transcript variant X2, mRNA
C7H6orf226	XM_005666004.2	mRNA	PREDICTED: Sus scrofa chromosome 7 C6orf226 homolog (C7H6orf226), mRNA
C7H6orf47	NM_001244686.1	mRNA	Sus scrofa chromosome 7 C6orf47 homolog (C7H6orf47), mRNA
C7H6orf52	XM_021098146.1	transcript variant X1, mRNA	PREDICTED: Sus scrofa chromosome 7 C6orf52 homolog (C7H6orf52), transcript variant X1, mRNA
C7H6orf89	XM_013977869.2	transcript variant X6, mRNA	PREDICTED: Sus scrofa chromosome 7 C6orf89 homolog (C7H6orf89), transcript variant X6, mRNA
C7orf10
C7orf11
C7orf16
C7orf20
C7orf23
C7orf25
C7orf27
C7orf31
C7orf34
C7orf41
C7orf43
C7orf44
C7orf45
C7orf47
C7orf49
C7orf50
C7orf53
C7orf55
C7orf58
C7orf63
C7orf72
C8A	NM_001097450.2	mRNA	Sus scrofa complement C8 alpha chain (C8A), mRNA
C8B	NM_001097451.2	mRNA	Sus scrofa complement C8 beta chain (C8B), mRNA
C8G	XM_013989048.2	transcript variant X4, mRNA	PREDICTED: Sus scrofa complement C8 gamma chain (C8G), transcript variant X4, mRNA
C8H4orf19	XM_021101096.1	transcript variant X1, mRNA	PREDICTED: Sus scrofa chromosome 8 C4orf19 homolog (C8H4orf19), transcript variant X1, mRNA
C8orf33	XM_003128813.5	mRNA	PREDICTED: Sus scrofa chromosome 8 C4orf48 homolog (C8H4orf48), mRNA
C8orf34
C8orf37
C8orf38
C8orf40
C8orf41
C8orf46
C8orf47
C8orf48
C8orf59
C8orf73
C8orf80
C8orf83
C8orf84
C8orf85
C9	NM_001097448.1	mRNA	Sus scrofa complement C9 (C9), mRNA
C9H11orf30	XM_021062775.1	transcript variant X1, mRNA	PREDICTED: Sus scrofa chromosome 9 C11orf1 homolog (C9H11orf1), transcript variant X1, mRNA
C9H11orf54	XM_021102022.1	transcript variant X3, mRNA	PREDICTED: Sus scrofa chromosome 9 C11orf54 homolog (C9H11orf54), transcript variant X3, mRNA
C9H11orf57	XM_021062781.1	transcript variant X4, mRNA	PREDICTED: Sus scrofa chromosome 9 C11orf57 homolog (C9H11orf57), transcript variant X4, mRNA
C9H1orf27	XR_002335970.1	transcript variant X2, misc_RNA	PREDICTED: Sus scrofa chromosome 9 C1orf27 homolog (C9H1orf27), transcript variant X2, misc_RNA
C9orf100	XM_021063908.1	transcript variant X1, mRNA	PREDICTED: Sus scrofa chromosome 9 C7orf72 homolog (C9H7orf72), transcript variant X1, mRNA
C9orf102
C9orf114
C9orf116
C9orf117
C9orf119
C9orf123
C9orf125
C9orf126
C9orf128
C9orf131
C9orf134
C9orf135
C9orf144
C9orf150
C9orf152
C9orf153
C9orf156
C9orf16
C9orf167
C9orf169
C9orf171
C9orf173
C9orf21
C9orf23
C9orf24
C9orf25
C9orf3
C9orf30
C9orf4
C9orf40
C9orf41
C9orf43
C9orf46
C9orf5
C9orf50
C9orf57
C9orf6
C9orf61
C9orf68
C9orf71
C9orf72
C9orf80
C9orf82
C9orf84
C9orf89
C9orf9
C9orf91
C9orf93
C9orf95
C9orf98
CA1
CA10	XM_021067240.1	transcript variant X2, mRNA	PREDICTED: Sus scrofa carbonic anhydrase 10 (CA10), transcript variant X2, mRNA
CA11	XM_005664669.3	transcript variant X2, mRNA	PREDICTED: Sus scrofa carbonic anhydrase 11 (CA11), transcript variant X2, mRNA
CA12	XM_021094163.1	transcript variant X1, mRNA	PREDICTED: Sus scrofa carbonic anhydrase 12 (CA12), transcript variant X1, mRNA
CA13
CA2	XM_021089918.1	transcript variant X7, mRNA	PREDICTED: Sus scrofa carbonic anhydrase 14 (CA14), transcript variant X7, mRNA
CA3	NM_001008688.1	mRNA	Sus scrofa carbonic anhydrase 3 (CA3), mRNA
CA5B	XM_021080138.1	transcript variant X2, mRNA	PREDICTED: Sus scrofa carbonic anhydrase 5B (CA5B), transcript variant X2, mRNA
CA6	NM_001144116.2	mRNA	Sus scrofa carbonic anhydrase 6 (CA6), mRNA
CA8	XM_021089340.1	transcript variant X2, mRNA	PREDICTED: Sus scrofa carbonic anhydrase 8 (CA8), transcript variant X2, mRNA
CA9	XM_001925520.5	transcript variant X5, mRNA	PREDICTED: Sus scrofa carbonic anhydrase 9 (CA9), transcript variant X5, mRNA
CAB39	XM_021075734.1	transcript variant X2, mRNA	PREDICTED: Sus scrofa calcium binding protein 39 (CAB39), transcript variant X2, mRNA
[truncated: 12,537 more rows]
