# Supplementary material for: Gene ontology analysis of expanded porcine blastocysts from gilts fed organic or inorganic selenium combined with pyridoxine
Source: BMC Genomics. 2018 Nov 21;19:836. doi: 10.1186/s12864-018-5237-1 (PMC6249785; doi:10.1186/s12864-018-5237-1)
Supplement: Supplementary file 2 — Table S2. Complete list of expressed genes related with MSeB610 vs CONT, OSeB610 vs CONT, and OSeB610 vs MSeB610 comparisons. (XLSX 508 kb) [file 12864_2018_5237_MOESM2_ESM.xlsx]

## Sheet: Reference genes
Reference genes
MARCH1
MARCH10
MARCH11
MARCH2
MARCH3
MARCH4
MARCH5
MARCH6
MARCH7
MARCH8
MARCH9
SEPT1
SEPT10
SEPT11
SEPT12
SEPT14
SEPT2
SEPT3
SEPT4
SEPT6
SEPT7
SEPT8
SEPT9
5_8S_rRNA
5S_rRNA
7SK
A1BG
A1CF
A2LD1
A2M
A2ML1
AAAS
AACS
AADACL1
AADACL3
AADACL4
AADAT
AAED1
AAGAB
AAK1
AAMP
AANAT
AARS
AARS2
AASDH
AASDHPPT
AASS
AATF
AATK
ABAT
ABCA1
ABCA3
ABCA4
ABCA5
ABCA6
ABCA9
ABCB1
ABCB10
ABCB6
ABCB7
ABCB8
ABCB9
ABCC1
ABCC2
ABCC3
ABCC4
ABCC5
ABCC6
ABCC8
ABCD2
ABCD3
ABCD4
ABCE1
ABCF2
ABCG1
ABCG2
ABCG4
ABCG5
ABHD1
ABHD11
ABHD12B
ABHD13
ABHD15
ABHD17C
ABHD2
ABHD3
ABHD4
Abhd5
ABHD6
ABI1
ABI3BP
ABL1
ABL2
ABLIM1
ABLIM2
ABLIM3
ABP1
ABR
ABRA
ABRACL
ABT1
ABTB2
ACA64
ACAA1
ACAA2
ACACA
ACACB
ACAD10
ACAD11
ACAD8
ACAD9
ACADL
ACADM
ACADS
ACADSB
ACADVL
ACAN
ACAP1
ACAP2
ACAP3
ACAT2
ACBD4
ACBD6
ACCN1
ACCN3
ACCN5
ACCS
ACCSL
ACE
ACE2
ACER2
ACER3
ACIN1
ACKR2
ACL
ACLY
ACMSD
ACN9
ACO2
ACOT12
ACOT13
ACOT4
ACOT6
ACOT7
ACOT8
ACOT9
ACOX1
ACOX2
ACOX3
ACOXL
ACP1
ACP2
ACP5
ACP6
ACPL2
ACPP
ACRBP
ACRC
ACRV1
ACSBG1
ACSBG2
ACSF2
ACSL1
ACSL3
ACSL4
ACSL5
ACSL6
ACSM2A
ACSM3
ACSS1
ACSS2
ACSS3
ACTA1
ACTA2
ACTB
ACTC1
ACTG1
ACTG2
ACTL6A
ACTL6B
ACTL7A
ACTL7B
ACTL8
ACTL9
ACTN1
ACTN2
ACTN4
ACTR1A
ACTR1B
ACTR2
ACTR3
ACTR5
ACTR6
ACTR8
ACTRT1
ACTRT2
ACVR1
ACVR1B
ACVR1C
ACVR2A
ACVR2B
ACVRL1
ACYP1
AD014
ADA
ADAD1
ADAL
ADAM10
ADAM11
ADAM12
ADAM15
ADAM17
ADAM18
ADAM19
ADAM2
ADAM22
ADAM23
ADAM28
ADAM29
ADAM30
ADAM32
ADAM5
ADAM7
ADAM8
ADAM9
ADAMDEC1
ADAMTS1
ADAMTS12
ADAMTS13
ADAMTS14
ADAMTS15
ADAMTS16
ADAMTS17
ADAMTS18
ADAMTS19
ADAMTS2
ADAMTS4
ADAMTS5
ADAMTS6
ADAMTS7
ADAMTS8
ADAMTS9
ADAMTSL3
ADAMTSL4
ADAMTSL5
ADAP2
ADAR
ADARB1
ADARB2
ADAT1
ADAT2
ADAT3
ADC
ADCK1
ADCK2
ADCK3
ADCK4
ADCK5
ADCY1
ADCY10
ADCY10P1
ADCY3
ADCY4
ADCY6
ADCY8
ADCY9
ADCYAP1
ADCYAP1R1
ADD1
ADD3
ADGRA3
ADGRE1
ADGRF4
ADGRG1
ADGRG6
ADGRL2
ADH4
ADH5
ADH7
ADHFE1
ADIG
ADIPOR1
ADIPOR2
ADIRF
ADK
ADM
ADNP
ADNP2
ADO
ADORA1
ADORA2A
ADORA3
ADPGK
ADPRH
ADPRHL2
ADRA1A
ADRA1B
ADRA1D
ADRA2A
ADRA2B
ADRB1
ADRB2
ADRB3
ADRBK2
ADRM1
ADSL
ADSS
AEBP1
AEBP2
AEN
AFAP1
AFAP1L1
AFAP1L2
AFF1
AFF2
AFF3
AFF4
AFG3L2
AFM
AFP
AFTPH
AGA
AGAP1
AGAP2
AGAP3
AGBL1
AGBL2
AGBL3
AGBL5
AGER
AGFG1
AGFG2
AGGF1
AGK
AGL
AGMAT
AGO1
AGPAT2
AGPAT4
AGPAT5
AGPAT9
AGPHD1
AGPS
AGR2
AGRP
AGTPBP1
AGTR1
AGTR2
AGTRAP
AGXT
AGXT2
AGXT2L1
AGXT2L2
AHCTF1
AHCYL1
AHCYL2
AHDC1
AHI1
AHNAK
AHR
AHSA1
AHSA2
AICDA
AIDA
AIF1
AIF1L
AIFM1
AIFM2
AIFM3
AIG1
AIM1
AIMP1
AIMP2
AIP
AK1
AK3
AK3L1
AK4
AK5
AK6
AK7
AKAP11
AKAP12
AKAP13
AKAP17B
AKAP2
AKAP3
AKAP4
AKAP5
AKAP6
AKAP7
AKAP8
AKAP8L
AKAP9
AKD1
AKIP1
AKIRIN1
AKIRIN2
AKNA
AKNAD1
AKR1B1
AKR1C1
AKR1CL1
AKR1E2
AKR7A2
AKT1S1
AKT2
AKT3
ALAS2
ALB
ALCAM
ALDH16A1
ALDH18A1
ALDH1A3
ALDH1L2
ALDH3A1
ALDH3A2
ALDH3B1
ALDH5A1
ALDH6A1
ALDH7A1
ALDH9A1
ALDOB
ALDOC
ALG10
ALG12
ALG13
ALG14
ALG2
ALG5
ALG6
ALG8
ALK
ALKBH1
ALKBH2
ALKBH4
ALKBH6
ALKBH7
ALLC
ALMS1
ALOX12
ALOX12B
ALOX15
ALOX15B
ALOX5AP
ALOXE3
ALPK1
ALPK2
ALPK3
ALPP
ALS2
ALS2CR11
ALS2CR12
ALS2CR8
ALX1
ALX3
ALX4
AMACR
AMBN
AMBP
AMBRA1
AMD1
AMDHD1
AMDHD2
AMER1
AMFR
AMH
AMHR2
AMICA1
AMIGO1
AMIGO2
AMIGO3
AMMECR1
AMMECR1L
AMN
AMOT
AMOTL1
AMOTL2
AMTN
AMZ1
AMZ2
ANAPC1
ANAPC10
ANAPC13
ANAPC15
ANAPC4
ANAPC5
ANGEL1
ANGEL2
ANGPT1
ANGPT2
ANGPT4
ANGPTL1
ANGPTL2
ANGPTL3
ANGPTL4
ANGPTL5
ANGPTL6
ANGPTL7
ANK1
ANK2
ANK3
ANKDD1A
ANKDD1B
ANKFN1
ANKFY1
ANKHD1
ANKIB1
ANKMY1
ANKMY2
ANKRA2
ANKRD1
ANKRD11
ANKRD12
ANKRD13A
ANKRD13B
ANKRD13C
ANKRD16
ANKRD2
ANKRD22
ANKRD23
ANKRD24
ANKRD26
ANKRD27
ANKRD28
ANKRD29
ANKRD31
ANKRD32
ANKRD33
ANKRD33B
ANKRD34B
ANKRD34C
ANKRD35
ANKRD37
ANKRD39
ANKRD40
ANKRD42
ANKRD43
ANKRD44
ANKRD45
ANKRD46
ANKRD49
ANKRD5
ANKRD52
ANKRD53
ANKRD54
ANKRD56
ANKRD58
ANKRD6
ANKRD60
ANKRD61
ANKRD66
ANKRD7
ANKRD9
ANKS1A
ANKS1B
ANKS3
ANKS4B
ANKS6
ANKZF1
ANLN
ANO1
ANO10
ANO2
ANO3
ANO4
ANO5
ANO6
ANP32A
ANP32B
ANP32E
ANPEP
ANTXR1
ANTXR2
ANUBL1
ANXA1
ANXA11
ANXA13
ANXA2
ANXA4
ANXA5
ANXA6
ANXA7
ANXA8
ANXA9
AOAH
AOC2
AOX1
AP1AR
AP1B1
AP1G1
AP1G2
AP1M1
AP1M2
AP1S2
AP2A1
AP2A2
AP2B1
AP2S1
AP3B1
AP3B2
AP3M1
AP3M2
AP3S1
AP3S2
AP4B1
AP4E1
AP4S1
AP5B1
AP5S1
APAF1
APBA1
APBA2
APBA3
APBB1
APBB2
APBB3
APC
APCDD1L
APCS
APEH
APEX1
APEX2
APH1A
API5
APIP
APITD1
APLF
APLP1
APLP2
APMAP
APOA1
APOA1BP
APOA2
APOA4
APOA5
APOBEC1
APOBEC3H
APOBEC4
APOC2
APOC3
APOC4
APOD
APOE
APOF
APOH
APOL6
APOM
APOO
APOOL
APP
APPBP2
APPL2
APRT
APTX
AQP10
AQP11
AQP2
AQP3
AQP4
AQP6
AQP7
AQP8
AQP9
AQR
AR
ARAF
ARAP1
ARAP2
ARAP3
ARD1A
ARD1B
AREL1
ARF1
ARF3
ARF4
ARF5
ARF6
ARFGAP2
ARFGAP3
ARFGEF1
ARFGEF2
ARFGEF3
ARFIP1
ARFIP2
ARG1
ARG2
ARGFX
ARGLU1
ARHGAP1
ARHGAP10
ARHGAP11A
ARHGAP12
ARHGAP17
ARHGAP18
ARHGAP19
ARHGAP20
ARHGAP21
ARHGAP22
ARHGAP24
ARHGAP25
ARHGAP26
ARHGAP27
ARHGAP28
ARHGAP29
ARHGAP30
ARHGAP31
ARHGAP32
ARHGAP33
ARHGAP35
ARHGAP36
ARHGAP4
ARHGAP42
ARHGAP5
ARHGAP6
ARHGAP8
ARHGAP9
ARHGDIB
ARHGEF1
ARHGEF10
ARHGEF10L
ARHGEF11
ARHGEF12
ARHGEF16
ARHGEF17
ARHGEF18
ARHGEF19
ARHGEF2
ARHGEF25
ARHGEF26
ARHGEF33
ARHGEF37
ARHGEF38
ARHGEF4
ARHGEF5
ARHGEF5L
ARHGEF7
ARHGEF9
ARID1A
ARID1B
ARID2
ARID3A
ARID3B
ARID3C
ARID4A
ARID4B
ARID5A
ARID5B
ARIH1
ARIH2
ARL1
ARL10
ARL11
ARL13A
ARL14
ARL14EPL
ARL15
ARL2
ARL2BP
ARL3
ARL4A
ARL4C
ARL4D
ARL5B
ARL6IP4
ARL6IP5
ARL6IP6
ARL8A
ARL8B
ARL9
ARMC1
ARMC10
ARMC2
ARMC3
ARMC4
ARMC6
ARMC7
ARMC8
ARMC9
ARMCX2
ARMCX3
ARMCX5
ARMCX6
ARNT
ARNT2
ARNTL
ARNTL2
ARPC1A
ARPC2
ARPC3
ARPC4
ARPC5
ARPC5L
ARPP19
ARR3
ARRB1
ARRB2
ARRDC2
ARRDC3
ARRDC4
ARSB
ARSG
ARSJ
ARSK
ART3
ART4
ART5
ARTN
ARV1
ARVCF
AS3MT
ASAH1
ASAP1
ASAP2
ASAP3
ASB1
ASB11
ASB13
ASB15
ASB18
ASB2
ASB3
ASB4
ASB5
ASB6
ASB7
ASB9
ASCC1
ASCC2
ASCC3
ASCL3
ASCL4
ASF1A
ASF1B
ASGR2
ASH1L
ASH2L
ASIC1
ASIP
ASNA1
ASNS
ASPA
ASPDH
ASPH
ASPHD2
ASPM
ASPN
ASRGL1
ASTE1
ASTL
ASTN1
ASTN2
ASXL1
ASXL2
ASXL3
ASZ1
ATAD1
ATAD2
ATAD3A
ATAD5
ATAT1
ATBF1
ATE1
ATF2
ATF3
ATF4
ATF5
ATF6
ATF6B
ATF7
ATF7IP
ATG12
ATG16L1
ATG16L2
ATG2A
ATG2B
ATG3
ATG4A
ATG4C
ATG4D
ATG5
ATG7
ATG9A
ATHL1
ATIC
ATL1
ATL2
ATL3
ATM
ATN1
ATOH1
ATOH8
ATP10A
ATP10D
ATP11B
ATP11C
ATP12A
ATP13A1
ATP13A2
ATP13A3
ATP13A4
ATP1A1
ATP1A2
ATP1A3
ATP1B1
ATP1B2
ATP1B3
ATP1B4
ATP2A1
ATP2A2
ATP2A3
ATP2B1
ATP2B2
ATP2B3
ATP2B4
ATP2C1
ATP2C2
ATP4A
ATP4B
ATP5A1
ATP5B
ATP5D
ATP5E
ATP5F1
ATP5G1
ATP5G3
ATP5H
ATP5I
ATP5J
ATP5L
ATP5O
ATP5S
ATP5SL
ATP6AP1
ATP6AP1L
ATP6AP2
ATP6V0A2
ATP6V0A4
ATP6V0C
ATP6V0D1
ATP6V0D2
ATP6V0E1
ATP6V1A
ATP6V1B1
ATP6V1B2
ATP6V1C1
ATP6V1C2
ATP6V1D
ATP6V1E1
ATP6V1E2
ATP6V1F
ATP6V1G1
ATP6V1G2
ATP6V1G3
ATP6V1H
ATP7A
ATP7B
ATP8A1
ATP8B1
ATP8B2
ATP8B3
ATP8B4
ATP9A
ATP9B
ATPAF1
ATPBD4
ATPIF1
ATR
ATRAID
ATRIP
ATRN
ATRNL1
ATRX
ATXN1
ATXN10
ATXN1L
ATXN2
ATXN2L
ATXN3
ATXN7
ATXN7L1
ATXN7L2
ATXN7L3
AUH
AUP1
AURKA
AUTS2
AVEN
AVL9
AVP
AVPR1A
AVPR1B
AVPR2
AWAT2
AXDND1
AXIN1
AXIN2
AXL
AZGP1
AZI1
AZI2
AZIN1
AZIN2
AZU1
B3GALNT1
B3GALNT2
B3GALT1
B3GALT2
B3GALT4
B3GALT5
B3GALTL
B3GAT1
B3GAT2
B3GAT3
B3GNT1
B3GNT3
B3GNT4
B3GNT6
B3GNT7
B3GNT8
B3GNTL1
B4GALNT1
B4GALT1
B4GALT2
B4GALT3
B4GALT5
B4GALT7
B9D2
BAALC
BAAT
BACE1
BACE2
BACH1
BACH2
BAD
BAG1
BAG3
BAG4
BAG6
BAHD1
BAI2
BAIAP2
BAIAP2L1
BAIAP2L2
BAIAP3
BAK
BAK1
BAMBI
BANF1
BANF2
BANP
BAP1
BARHL1
BARHL2
BARX1
BARX2
BASP1
BAT1
BAT2
BAT3
BAT4
BAT5
BATF3
BAX
BAZ1A
BAZ1B
BAZ2A
BAZ2B
BBIP1
BBOX1
BBS1
BBS10
BBS2
BBS4
BBS5
BBS7
BBS9
BBX
BCAN
BCAP31
BCAR1
BCAR3
BCAS1
BCAS3
BCAS4
BCAT1
BCAT2
BCCIP
BCDIN3D
BCKDHA
BCKDHB
BCKDK
BCL10
BCL11A
BCL11B
BCL2
BCL2A1
BCL2L1
BCL2L10
BCL2L11
BCL2L12
BCL2L13
BCL2L15
BCL2L2
BCL3
BCL6
BCL6B
BCL7A
BCL7B
BCL7C
BCL9
BCL9L
BCLAF1
BCO2
BCOR
BCORL1
BCR
BCS1L
BDH1
BDH2
BDKRB1
BDKRB2
BDNF
BDP1
BECN1
BEGAIN
BEND2
BEND3
BEND4
BEND5
BEND6
BEST2
BEST3
BEST4
BET1
BET1L
BET3L
BEX1
BEX5
BFAR
BFSP1
BFSP2
BGLAP
BGN
BHLHA15
BHLHA9
BHLHB9
BHLHE22
BHLHE40
BHLHE41
BHMT
BHMT2
BICC1
BICD1
BICD2
BID
BIK
BIN1
BIN2
BIN3
BIRC3
BIRC6
BIVM
BLCAP
BLM
BLMH
BLNK
BLOC1S1
BLOC1S2
BLVRA
BLVRB
BLZF1
BMI1
BMP1
BMP10
BMP15
BMP3
BMP5
BMP6
BMP7
BMP8A
BMPER
BMPR1A
BMPR1B
BMPR2
BMS1
BMX
BNC1
BNC2
BNIP1
BNIP2
BNIP3
BNIP3L
BNIPL
BOC
BOD1
BOD1L
BOD1L1
BOK
BOLA1
BOLA3
BOLL
BORA
BPGM
BPHL
BPI
BPIFA1
BPIFA2
BPIL2
BPNT1
BPTF
BRAF
BRAP
BRAT1
BRCA2
BRCC3
BRD1
BRD2
BRD3
BRD8
BRDT
BRE
BRF2
BRI3
BRI3BP
BRINP3
BRIX1
BRMS1
BRMS1L
BRP44
BRP44L
BRPF1
BRPF3
BRSK1
BRUNOL6
BRWD1
BRWD2
BSN
BSPH1
BST1
BST2
BSX
BTAF1
BTBD1
BTBD10
BTBD11
BTBD12
BTBD16
BTBD18
BTBD19
BTBD2
BTBD3
BTBD7
BTC
BTD
BTF3
BTF3L4
BTG1
BTG2
BTG3
BTG4
BTK
BTN1A1
BTRC
BUB1
BUB1B
BUB3
BUD13
BUD31
BVES
BYSL
BZRAP1
BZW1
BZW2
C10H1orf115
C10H9orf24
C10H9orf64
C10orf104
C10orf105
C10orf107
C10orf11
C10orf112
C10orf114
C10orf116
C10orf118
C10orf12
C10orf122
C10orf125
C10orf128
C10orf137
C10orf140
C10orf26
C10orf27
C10orf28
C10orf32
C10orf41
C10orf46
C10orf53
C10orf54
C10orf68
C10orf71
C10orf72
C10orf76
C10orf78
C10orf79
C10orf81
C10orf82
C10orf84
C10orf90
C10orf92
C10orf96
C10orf99
C11orf1
C11orf17
C11orf2
C11orf20
C11orf24
C11orf30
C11orf34
C11orf41
C11orf42
C11orf46
C11orf49
C11orf53
C11orf54
C11orf58
C11orf59
C11orf61
C11orf63
C11orf65
C11orf66
C11orf67
C11orf68
C11orf70
C11orf71
C11orf73
C11orf75
C11orf82
C11orf84
C11orf85
C11orf86
C11orf87
C11orf88
C11orf9
C11orf90
C11orf91
C11orf93
C11orf94
C11orf95
C12H17orf49
C12H17orf62
C12H17orf80
C12H17orf85
C12orf10
C12orf12
C12orf23
C12orf24
C12orf26
C12orf28
C12orf29
C12orf34
C12orf39
C12orf4
C12orf40
C12orf41
C12orf43
C12orf48
C12orf49
C12orf5
C12orf50
C12orf51
C12orf52
C12orf53
C12orf56
C12orf60
C12orf63
C12orf65
C12orf66
C12orf69
C12orf70
C12orf76
C13H1orf229
C13H21orf33
C13H3orf14
C13H3orf17
C13H3orf18
C13H3orf22
C13orf1
C13orf15
C13orf18
C13orf23
C13orf27
C13orf30
C13orf31
C13orf33
C13orf36
C13orf37
C13orf39
C14H10orf107
C14H10orf128
C14H10orf2
C14H10orf90
C14H12orf43
C14H1orf198
C14H22orf39
C14orf101
C14orf102
C14orf104
C14orf105
C14orf106
C14orf109
C14orf115
C14orf118
C14orf119
C14orf126
C14orf135
C14orf138
C14orf142
C14orf143
C14orf145
C14orf147
C14orf153
C14orf159
C14orf166
C14orf166B
C14orf174
C14orf179
C14orf181
C14orf21
C14orf37
C14orf39
C14orf4
C14orf43
C14orf45
C14orf49
C14orf50
C14orf73
C14orf79
C15H2orf47
C15H2orf69
C15H2orf76
C15H2orf88
C15orf23
C15orf26
C15orf27
C15orf29
C15orf33
C15orf39
C15orf40
C15orf41
C15orf42
C15orf43
C15orf44
C15orf48
C15orf58
C15orf59
C15orf60
C15orf61
C15orf62
C15orf63
C16H5orf34
C16H5orf42
C16orf11
C16orf42
C16orf5
C16orf57
C16orf58
C16orf59
C16orf65
C16orf68
C16orf71
C16orf72
C16orf74
C16orf75
C16orf78
C16orf79
C16orf80
C16orf90
C17orf102
C17orf104
C17orf105
C17orf106
C17orf107
C17orf28
C17orf37
C17orf42
C17orf46
C17orf47
C17orf48
C17orf49
C17orf50
C17orf53
C17orf57
C17orf61
C17orf63
C17orf64
C17orf65
C17orf66
C17orf67
C17orf72
C17orf75
C17orf78
C17orf79
C17orf80
C17orf85
C17orf87
C17orf97
C18orf25
C18orf34
C18orf54
C18orf55
C18orf8
C19orf12
C19orf18
C19orf21
C19orf22
C19orf26
C19orf29
C19orf29OS
C19orf33
C19orf35
C19orf36
C19orf38
C19orf39
C19orf42
C19orf43
C19orf44
C19orf45
C19orf50
C19orf52
C19orf53
C19orf54
C19orf55
C19orf56
C19orf57
C19orf59
C19orf60
C19orf61
C19orf63
C19orf66
C19orf67
C19orf68
C19orf69
C19orf70
C19orf71
C19orf76
C19orf77
C1D
C1GALT1
C1GALT1C1
C1H14orf166
C1H14orf37
C1H14orf39
C1H15orf43
C1H15orf48
C1H15orf65
C1H18orf25
C1H18orf54
C1H6orf211
C1H9orf135
C1H9orf57
C1H9orf78
C1orf100
C1orf101
C1orf103
C1orf110
C1orf111
C1orf112
C1orf114
C1orf115
C1orf123
C1orf124
C1orf125
C1orf130
C1orf131
C1orf133
C1orf135
C1orf141
C1orf146
C1orf150
C1orf156
C1orf158
C1orf161
C1orf162
C1orf168
C1orf170
C1orf172
C1orf173
C1orf174
C1orf175
C1orf182
C1orf183
C1orf186
C1orf187
C1orf189
C1orf194
C1orf196
C1orf201
C1orf21
C1orf210
C1orf227
C1orf228
C1orf230
C1orf26
C1orf27
C1orf31
C1orf35
C1orf38
C1orf43
C1orf51
C1orf53
C1orf54
C1orf55
C1orf56
C1orf57
C1orf58
C1orf59
C1orf65
C1orf66
C1orf68
C1orf69
C1orf74
C1orf84
C1orf85
C1orf87
C1orf88
C1orf89
C1orf9
C1orf91
C1orf92
C1orf96
C1QC
C1QL1
C1QL2
C1QL3
C1QL4
C1QTNF3
C1QTNF4
C1QTNF7
C1R
C1RL
C1S
C20orf100
C20orf108
C20orf111
C20orf114
C20orf118
C20orf12
C20orf123
C20orf134
C20orf151
C20orf152
C20orf160
C20orf165
C20orf177
C20orf186
C20orf194
C20orf196
C20orf202
C20orf24
C20orf27
C20orf3
C20orf4
C20orf43
C20orf54
C20orf7
C20orf70
C20orf72
C20orf79
C20orf82
C20orf85
C20orf94
C20orf96
C21orf59
C21orf62
C21orf66
C21orf7
C22orf13
C22orf15
C22orf23
C22orf25
C22orf26
C22orf28
C22orf30
C22orf33
C22orf36
C22orf39
C22orf41
C22orf46
C2CD2
C2CD2L
C2CD4D
C2CD5
C2H11orf49
C2H11orf68
C2H19orf38
C2H19orf53
C2H19orf60
C2H19orf70
C2H1orf35
C2H5orf30
C2H5orf45
C2H5orf63
C2orf16
C2orf18
C2orf24
C2orf29
C2orf34
C2orf40
C2orf42
C2orf44
C2orf47
C2orf49
C2orf50
C2orf51
C2orf53
C2orf54
C2orf55
C2orf56
C2orf57
C2orf60
C2orf61
C2orf62
C2orf63
C2orf64
C2orf65
C2orf66
C2orf68
C2orf69
C2orf7
C2orf70
C2orf72
C2orf73
C2orf74
C2orf76
C2orf77
C2orf78
C2orf79
C2orf80
C2orf82
C2orf84
C2orf86
C2orf88
C3
C3H16orf52
C3H16orf93
C3H2orf44
C3H2orf61
C3H2orf70
C3H7orf43
C3H7orf50
C3H9orf89
C3orf1
C3orf14
C3orf15
C3orf16
C3orf17
C3orf18
C3orf22
C3orf25
C3orf26
C3orf31
C3orf37
C3orf39
C3orf45
C3orf49
C3orf52
C3orf54
C3orf58
C3orf59
C3orf62
C3orf64
C3orf67
C3orf70
C3orf75
C4BPA
C4BPB
C4H1orf112
C4H1orf226
C4H1orf43
C4H8orf37
C4H8orf46
C4orf17
C4orf18
C4orf19
C4orf22
C4orf29
C4orf31
C4orf32
C4orf33
C4orf37
C4orf40
C4orf41
C4orf43
C4orf44
C4orf45
C4orf46
C4orf47
C4orf48
C4orf49
C4orf50
C4orf51
C5
C5AR2
C5H12orf29
C5H12orf4
C5H12orf50
C5H12orf57
C5orf13
C5orf15
C5orf22
C5orf25
C5orf28
C5orf33
C5orf34
C5orf35
C5orf36
C5orf37
C5orf39
C5orf4
C5orf40
C5orf42
C5orf43
C5orf45
C5orf46
C5orf47
C5orf48
C5orf49
C5orf51
C5orf52
C5orf53
C5orf58
C6
C6H16orf74
C6H19orf47
C6H19orf54
C6H1orf123
C6H1orf159
C6orf105
C6orf106
C6orf115
C6orf118
C6orf120
C6orf125
C6orf126
C6orf132
C6orf140
C6orf142
C6orf145
C6orf15
C6orf150
C6orf163
C6orf165
C6orf168
C6orf170
C6orf174
C6orf182
C6orf186
C6orf191
C6orf192
C6orf201
C6orf203
C6orf204
C6orf205
C6orf211
C6orf221
C6orf222
C6orf225
C6orf226
C6orf35
C6orf47
C6orf52
C6orf57
C6orf62
C6orf64
C6orf70
C6orf72
C6orf81
C6orf89
C6orf94
C6orf97
C7
C7H14orf169
C7H14orf2
C7H14orf53
C7H15orf39
C7H15orf40
C7H6orf106
C7H6orf136
C7H6orf226
C7H6orf47
C7H6orf52
C7H6orf89
C7orf10
C7orf11
C7orf16
C7orf20
C7orf23
C7orf25
C7orf27
C7orf31
C7orf34
C7orf41
C7orf43
C7orf44
C7orf45
C7orf47
C7orf49
C7orf50
C7orf53
C7orf55
C7orf58
C7orf63
C7orf72
C8A
C8B
C8G
C8H4orf19
C8orf33
C8orf34
C8orf37
C8orf38
C8orf40
C8orf41
C8orf46
C8orf47
C8orf48
C8orf59
C8orf73
C8orf80
C8orf83
C8orf84
C8orf85
C9
C9H11orf30
C9H11orf54
C9H11orf57
C9H1orf27
C9orf100
C9orf102
C9orf114
C9orf116
C9orf117
C9orf119
C9orf123
C9orf125
C9orf126
C9orf128
C9orf131
C9orf134
C9orf135
C9orf144
C9orf150
C9orf152
C9orf153
C9orf156
C9orf16
C9orf167
C9orf169
C9orf171
C9orf173
C9orf21
C9orf23
C9orf24
C9orf25
C9orf3
C9orf30
C9orf4
C9orf40
C9orf41
C9orf43
C9orf46
C9orf5
C9orf50
C9orf57
C9orf6
C9orf61
C9orf68
C9orf71
C9orf72
C9orf80
C9orf82
C9orf84
C9orf89
C9orf9
C9orf91
C9orf93
C9orf95
C9orf98
CA1
CA10
CA11
CA12
CA13
CA2
CA3
CA5B
CA6
CA8
[truncated: 12,537 more rows]

## Sheet: Original data
Microarray analysis MSeB610 vs. CONT (559 unique genes)					Microarray analysis OSeB610 vs. CONT (2458 unique genes)					Microarray analysis OSeB610 vs.MSeB610 (1547 unique genes)
EMPV1 Probe ID	log2(Fold change) [MSeB610 vs. CONT ]	Adjusted P-value [MSeB610 vs. CONT]	Adjusted P-value [dye effect]	Gene symbol (human)	EMPV1 Probe ID	log2(Fold change) [OSeB610 vs. CONT ]	Adjusted P-value [OSeB610 vs. CONT]	Adjusted P-value [dye effect]	Gene symbol (human)	EMPV1 Probe ID	log2(Fold change) [MSeB610 vs. CONT ]	log2(Fold change) [OSeB610 vs. MSeB610 ]	Adjusted P-value [OSeB610 vs. MSeB610]	Gene symbol (human)
EMPV1_25001	1.28746	0.0377452	0.591374	AZIN1	EMPV1_43337	-0.886244	0.000165849	0.0684669	ACAP2	EMPV1_07761	-0.608558	0.00740822	0.335801	MARCH5
EMPV1_01206	-0.617863	0.026846	0.244629	CENPE	EMPV1_19991	0.905012	0.0298395	0.94104	DHX36	EMPV1_25524	1.22853	0.0114488	0.140827	SEPT2
EMPV1_29826	0.676748	0.017879	0.100904	ZNF182	EMPV1_17277	0.766574	0.00542787	0.754855	LOC100523732	EMPV1_26589	1.02247	0.0248976	0.99311	SEPT7
EMPV1_02939	0.663169	0.0457434	0.0571528	LIR-3	EMPV1_19632	1.217	0.00384618	0.517204	LOC100521754	EMPV1_18421	1.59885	0.00334275	0.593784	SEPT9
EMPV1_27360	-0.649388	0.014495	0.438688	OXSM	EMPV1_06460	-0.648257	0.0236861	0.838529	BORA	EMPV1_18253	1.18691	0.00426636	0.957446	A2ML1
EMPV1_12911	0.671338	0.0449169	0.0863302	XPA	EMPV1_01503	0.772533	0.00261505	0.829484	BRAT1	EMPV1_15671	1.68182	0.00563021	0.362554	ABCB10
EMPV1_25402	0.801203	0.0473316	0.192963	ABT1	EMPV1_03733	-0.939511	9.84189e-06	0.416888	CCT6A	EMPV1_12673	-1.02679	0.00747185	0.86683	ABCC3
EMPV1_28663	-0.629425	0.00915657	0.0691933	ADAT2	EMPV1_20585	1.10514	0.00474655	0.720758	CSTF2T	EMPV1_27085	-0.821329	0.047262	0.180727	ABHD2
EMPV1_39592	0.602208	0.0466059	0.0604562	ARFGEF1	EMPV1_38069	0.585549	0.00286922	0.415283	DDX28	EMPV1_15598	0.626651	0.0108456	0.367855	Abhd5
EMPV1_01801	0.705788	0.0444854	0.532896	ARL10	EMPV1_26185	-0.634727	0.00379042	0.783142	DOK2	EMPV1_03921	0.750246	0.00392703	0.720311	ABI1
EMPV1_30591	-1.28497	0.0238466	0.0882637	AGPAT5	EMPV1_04690	-0.913745	0.000365373	0.526955	DUSP23	EMPV1_25380	1.12461	0.0165098	0.882185	ABT1
EMPV1_18723	-0.828269	0.0478145	0.246669	AK3L1	EMPV1_35264	0.649523	0.000836702	0.360679	RANBP2	EMPV1_15256	1.57696	0.000921982	0.499706	ACADL
EMPV1_05147	-1.29568	0.0407757	0.804068	NOC4L	EMPV1_10231	-1.06329	0.00183427	0.475412	LOC100736889	EMPV1_15964	0.759797	0.0243106	0.846481	ACADSB
EMPV1_32171	-0.609389	0.0344845	0.755498	ASB6	EMPV1_27496	0.810573	0.0136407	0.858981	GGACT	EMPV1_33442	1.00806	0.0130043	0.242356	ACADVL
EMPV1_07203	-0.7181	0.0420005	0.76844	ANAPC1	EMPV1_35619	-0.837241	0.00436332	0.566388	G6PD	EMPV1_22733	-0.821057	0.0097742	0.588689	ACAT2
EMPV1_03947	-1.04793	0.0482029	0.0613595	ARGFX	EMPV1_28524	0.83158	0.000521679	0.938417	GSC	EMPV1_32430	-0.722081	0.0301984	0.0888529	ACBD6
EMPV1_09314	-0.70928	0.0462962	0.352487	RARS2	EMPV1_28204	-1.0958	0.0150835	0.375241	ADGRG6	EMPV1_24168	1.40085	0.00537234	0.752578	ACER3
EMPV1_18865	0.797384	0.0250489	0.0774004	ALG2	EMPV1_16026	-0.933791	0.00105773	0.441544	LOC100622454	EMPV1_09747	0.672932	0.0217877	0.294799	ACL
EMPV1_08018	-0.933394	0.0395721	0.0922662	AUP1	EMPV1_33280	-1.18269	5.98029e-05	0.304692	KRT10	EMPV1_08677	1.03565	0.00553049	0.129746	ACO2
EMPV1_21575	1.10041	0.00872389	0.0600267	ATP10D	EMPV1_05299	1.04197	0.000171379	0.978645	LEPROT	EMPV1_10501	-0.779943	0.0239952	0.968931	ACOT13
EMPV1_40167	0.616294	0.0173727	0.552296	BCL2L11	EMPV1_04913	-0.82732	0.0141169	0.760636	LYRM7	EMPV1_07335	1.11248	0.020073	0.693008	ACOT6
EMPV1_23717	-0.622985	0.00879178	0.512431	BRI3	EMPV1_03416	-0.757739	0.000298806	0.944793	MAGOHB	EMPV1_17874	0.63913	0.0299031	0.116048	ACOX1
EMPV1_36280	0.954958	0.0286757	0.171576	BCKDK	EMPV1_18285	0.601906	0.0093187	0.847271	MED18	EMPV1_22624	-1.71637	0.00669109	0.984201	ACP6
EMPV1_35579	0.773828	0.0161774	0.0766437	CD55	EMPV1_08707	0.672775	0.00793476	0.941049	MCCC1	EMPV1_13616	0.852527	0.00931391	0.290161	ACTL6A
EMPV1_24531	1.26287	0.043836	0.923569	CD59	EMPV1_17211	-0.867913	1.68165e-05	0.0830786	MICU2	EMPV1_04395	0.696882	0.00282627	0.194842	ACTR3
EMPV1_19519	-0.615751	0.0482054	0.859633	CCT4	EMPV1_10378	1.09783	4.07942e-06	0.68474	MGME1	EMPV1_17538	0.692568	0.0299723	0.190702	ACTR6
EMPV1_29269	0.646989	0.0377284	0.0607543	CCT6B	EMPV1_08006	0.75032	0.000246079	0.787842	ABCC4	EMPV1_21954	0.762321	0.0184886	0.100898	ACTR8
EMPV1_26137	0.669015	0.00929622	0.221973	C11orf30	EMPV1_18582	0.768304	0.00588522	0.907064	NAA11	EMPV1_29889	0.680232	0.048306	0.233667	ACVR1B
EMPV1_20877	1.6268	0.0117722	0.906729	C12ORF5	EMPV1_17036	-1.38969	1.13381e-05	0.176923	LOC100154750	EMPV1_36974	-1.45833	0.00272689	0.116989	AD014
EMPV1_09975	0.765858	0.00731038	0.0827196	C14orf126	EMPV1_29650	0.790972	7.88775e-05	0.3348	NSUN3	EMPV1_12145	-0.830312	0.0231005	0.206923	ADAM10
EMPV1_36453	0.981347	0.00360289	0.143899	C19ORF60	EMPV1_35122	-0.594597	0.00302555	0.277212	NRIP3	EMPV1_43420	0.779952	0.0330171	0.781823	ADAMDEC1
EMPV1_34966	0.917363	0.0135023	0.909382	TRAPPC2	EMPV1_17957	0.673258	0.000210861	0.498247	NR1D2	EMPV1_41681	0.766847	0.00896844	0.957068	ADAMTS1
EMPV1_29679	-0.760459	0.00872794	0.18375	C6orf203	EMPV1_31725	0.893897	1.6817e-05	0.923727	GTPBP4	EMPV1_15327	0.883652	0.0110599	0.671699	ADAMTS8
EMPV1_31493	-0.61386	0.0402575	0.138726	C9orf134	EMPV1_07958	1.23558	0.0224276	0.971885	UNQ746	EMPV1_28636	0.621235	0.0420988	0.832619	ADAT2
EMPV1_18765	0.964171	0.0360834	0.0955485	CXXC5	EMPV1_18357	-1.05495	0.00216705	0.672159	PLEKHO2	EMPV1_40530	0.667863	0.0160758	0.197692	ADAT3
EMPV1_12143	0.769277	0.0437423	0.272567	CHURC1	EMPV1_16278	0.889841	0.000677198	0.912521	POLDIP2	EMPV1_15719	0.89153	0.0263625	0.877478	ADM
EMPV1_22386	-0.930063	0.0245867	0.887582	CIRH1A	EMPV1_21923	1.32539	7.86588e-05	0.346008	POLR2B	EMPV1_20905	1.26601	0.029858	0.449142	ADNP
EMPV1_21011	1.47936	0.00588122	0.611885	COQ2	EMPV1_27225	0.957172	0.000100493	0.282039	NRG1	EMPV1_15721	-0.711462	0.0472093	0.109056	ADRA1D
EMPV1_20511	0.753616	0.0491066	0.10362	CHCHD2	EMPV1_11825	0.777722	0.0356215	0.890444	PPP4R2	EMPV1_07605	0.775053	0.0161639	0.771365	AFF4
EMPV1_29897	1.05665	0.0348485	0.107703	CHIC2	EMPV1_08317	-0.632757	0.00172438	0.429223	PPP4R3A	EMPV1_42959	-0.787441	0.02259	0.0717036	AGXT2
EMPV1_07400	-0.69766	0.0439065	0.896514	COPS3	EMPV1_35606	0.732516	6.47635e-05	0.875472	RIPK2	EMPV1_23285	3.3951	0.00218031	0.38812	AGXT2L1
EMPV1_43601	-0.590641	0.0100342	0.112848	CUTC	EMPV1_26028	0.726005	0.000735063	0.495033	ARHGAP11A	EMPV1_07965	0.669082	0.0104357	0.375702	AHNAK
EMPV1_42967	0.814104	0.00742996	0.233014	CDK1	EMPV1_26524	0.755177	0.00847945	0.636023	ARHGAP27	EMPV1_31567	1.24617	0.00719127	0.0572015	AIG1
EMPV1_09835	0.893544	0.038548	0.0975133	DDX42	EMPV1_33987	-0.784061	0.00348167	0.297032	RRP15	EMPV1_18713	3.03874	0.00201178	0.0969999	AK3L1
EMPV1_26531	0.818662	0.0123379	0.396875	DLC1	EMPV1_07062	-0.919055	0.00351266	0.447214	RUFY3	EMPV1_06691	1.85405	0.0395457	0.683586	AKAP12
EMPV1_04718	-0.668472	0.0280363	0.936418	DENND2D	EMPV1_33367	0.646842	0.000100391	0.897259	SETD8	EMPV1_25825	0.883261	0.0359633	0.399611	AKAP5
EMPV1_10570	0.661405	0.0250677	0.0846424	DERA	EMPV1_10235	-0.678661	0.00562839	0.341139	LOC100736876	EMPV1_03252	0.71729	0.0210535	0.908184	AKAP9
EMPV1_14625	0.761794	0.0232788	0.30978	DNM1P41	EMPV1_00034	0.823766	0.000200264	0.882499	SLC40A1	EMPV1_34311	1.18329	0.032583	0.414969	AKIRIN1
EMPV1_19050	-0.678152	0.0398898	0.20555	DNPEP	EMPV1_11848	0.718492	0.0138497	0.895075	SNX24	EMPV1_18136	0.709366	0.00199855	0.2849	ALDH18A1
EMPV1_04184	-0.984252	0.0222229	0.0731036	DDB2	EMPV1_04082	0.632109	6.81136e-05	0.775791	SRPK2	EMPV1_16465	-0.598613	0.0175817	0.0665832	ALDH1L2
EMPV1_27927	0.838827	0.0376158	0.061895	ENPP1	EMPV1_09284	0.861417	0.00592633	0.69078	SSRP1	EMPV1_37373	-0.615625	0.02934	0.117207	ALDH3B1
EMPV1_28210	-0.733886	0.0363219	0.135566	ENAH	EMPV1_14442	1.45385	0.000968158	0.771066	TRAIP	EMPV1_34810	0.792681	0.00572104	0.548378	ALDH6A1
EMPV1_10549	1.07682	0.0262448	0.283854	ENY2	EMPV1_20697	0.696978	0.00798829	0.962738	TRAPPC8	EMPV1_11145	-0.615378	0.00808783	0.084495	ALDOB
EMPV1_39599	1.3512	0.0311587	0.175973	EEA1	EMPV1_40786	0.996841	0.00792156	0.856542	TRIOBP	EMPV1_36931	-0.6069	0.0156579	0.409739	ALG12
EMPV1_26415	0.967415	0.0382932	0.12164	EEF1A1	EMPV1_39841	1.47856	7.90284e-06	0.82254	LOC100621782	EMPV1_31537	0.899989	0.0135462	0.0685509	ALG14
EMPV1_36746	-0.712417	0.0248791	0.559967	EEF1D	EMPV1_41644	-0.714525	0.00149752	0.94139	WRB	EMPV1_27168	-0.845821	0.0484385	0.0638803	ALG5
EMPV1_01768	-1.06179	0.0269981	0.0626142	EIF1	EMPV1_15544	1.06023	0.000656497	0.419055	LOC100514211	EMPV1_31079	0.587924	0.0323958	0.982892	ALG8
EMPV1_16850	-0.95797	0.0449794	0.382036	EIF2AK4	EMPV1_21052	0.594156	0.000719425	0.723265	TFDP2	EMPV1_34661	1.05703	0.00167066	0.257723	ALKBH2
EMPV1_41836	-0.874864	0.0466059	0.105942	EIF2S1	EMPV1_28732	-1.17578	0.00482087	0.611427	OTUD6B-AS1	EMPV1_40636	0.99548	0.00870277	0.24253	ALMS1
EMPV1_28975	-0.620337	0.0380723	0.270847	EIF2S2	EMPV1_38561	-0.682242	0.00198496	0.253253	LOC100518827	EMPV1_26505	1.50032	0.00778084	0.0627816	ALPP
EMPV1_42344	1.1367	0.00458579	0.321551	EIF3J	EMPV1_19772	0.618454	0.0446874	0.965858	LOC100737511	EMPV1_40384	-0.769194	0.0101064	0.86229	AMDHD2
EMPV1_06227	-0.701097	0.030808	0.0634573	EIF4E2	EMPV1_42272	-1.07265	0.000195785	0.337461	LOC100738332	EMPV1_17978	1.37607	0.00545338	0.388459	AMZ2
EMPV1_26933	-0.589692	0.0240908	0.162508	EIF4E	EMPV1_32049	-0.896906	0.000231754	0.912612	LOC102157921	EMPV1_07168	1.44705	0.00717873	0.363816	ANAPC1
EMPV1_22892	1.09575	0.0375909	0.113357	ERGIC1	EMPV1_23753	-0.599982	0.000581352	0.238679	LOC102158185	EMPV1_33504	-0.870739	0.0192594	0.154818	ANAPC15
EMPV1_27449	-1.01081	0.0280643	0.92464	EXOC4	EMPV1_41375	-0.745621	0.00192041	0.475905	LOC106504946	EMPV1_32609	1.00356	0.00728657	0.291018	ANAPC5
EMPV1_39647	-0.895413	0.0331255	0.0669926	FAM107B	EMPV1_25650	0.863397	0.0277302	0.765624	LOC106506557	EMPV1_12835	0.998982	0.0282647	0.894487	ANGEL2
EMPV1_14336	-0.643289	0.0307547	0.251722	FAM173A	EMPV1_00169	-0.688639	0.00214448	0.808025	LOC106506907	EMPV1_01648	0.641547	0.0207414	0.918758	ANKMY2
EMPV1_04307	0.659907	0.043836	0.564828	FAM49B	EMPV1_12627	1.34836	0.000208403	0.831442	LOC106507315	EMPV1_11184	0.781098	0.0337972	0.289876	ANKRD27
EMPV1_13039	0.908222	0.0425932	0.467634	FEZ1	EMPV1_00319	-1.59018	1.15787e-05	0.292118	LOC106507996	EMPV1_34776	-0.752409	0.00309682	0.991237	ANKRD29
EMPV1_00195	-1.35531	0.0249362	0.829276	FOS	EMPV1_22566	-0.65319	4.48504e-05	0.963496	LOC106508661	EMPV1_18684	0.910833	0.0196446	0.709112	ANKRD32
EMPV1_14662	-0.624042	0.0184146	0.265215	FYN	EMPV1_23692	-0.917204	0.0130848	0.959768	LOC106508938	EMPV1_17434	1.06909	0.00319687	0.444487	ANKRD46
EMPV1_07132	-0.818971	0.0161134	0.106936	GTF2A2	EMPV1_12349	-0.662297	0.00201449	0.226347	LOC106509562	EMPV1_04264	1.38567	0.0119093	0.259322	ANKRD49
EMPV1_06236	-0.851085	0.0437894	0.483653	GTF3A	EMPV1_14238	0.679413	0.00130236	0.821927	LOC106509607	EMPV1_05881	0.641316	0.0232813	0.105779	ANKRD56
EMPV1_30687	-0.715841	0.0470725	0.33244	GTF3C6	EMPV1_36721	-0.618875	0.00484027	0.219371	LOC100152362	EMPV1_16762	1.30123	0.00503636	0.933207	ANP32E
EMPV1_28437	-1.21707	0.0303669	0.741742	GMFB	EMPV1_36251	0.825787	0.000938073	0.960776	WDR45B	EMPV1_34585	1.88825	0.00135979	0.257448	ANXA2
EMPV1_22957	0.715841	0.0466393	0.110688	GNPDA1	EMPV1_27486	0.810924	0.0001179	0.174615	LOC106506860	EMPV1_21450	1.28273	0.00105934	0.369306	ANXA8
EMPV1_02245	0.643716	0.00879178	0.0857739	GCLM	EMPV1_32343	0.977924	0.00127229	0.996014	ZNF518B	EMPV1_03996	-0.63755	0.0100342	0.0692763	AP5S1
EMPV1_35437	-1.24364	0.0245352	0.072684	GCN1L1	EMPV1_32495	-0.848314	0.000134998	0.68945	B3GALNT1	EMPV1_32868	0.660287	0.0398749	0.53542	APIP
EMPV1_21741	0.60346	0.0382685	0.608292	GLOD4	EMPV1_23397	0.623029	0.00860088	0.87345	CLCN5	EMPV1_37525	0.765941	0.0497224	0.26551	APLF
EMPV1_10236	-1.07883	0.0174911	0.168407	GOT2	EMPV1_04047	-0.783583	0.0151377	0.89599	KAT7	EMPV1_21598	-1.67109	0.0198764	0.874887	APOA1
EMPV1_27370	1.16138	0.03783	0.186281	GOLT1B	EMPV1_33015	1.32639	2.16813e-05	0.943045	MED28	EMPV1_12422	0.600768	0.0187112	0.78717	APOA1BP
EMPV1_34739	0.615689	0.0161096	0.625264	GAB2	EMPV1_34817	0.90424	0.00151407	0.939792	PRPF3	EMPV1_23988	-1.0189	0.00887778	0.434288	APOA2
EMPV1_20060	-1.14691	0.03401	0.106583	GSK3B	EMPV1_03534	0.952925	0.000237443	0.708811	PPP1R8	EMPV1_16072	-1.23241	0.0251274	0.874201	APOH
EMPV1_39708	0.587192	0.0426998	0.210607	HNRNPA1	EMPV1_37088	0.711244	0.000248808	0.690697	LINC00339	EMPV1_13905	-0.717242	0.0445056	0.275706	APOO
EMPV1_09186	-0.662269	0.0281792	0.708922	HNRNPA3	EMPV1_32936	0.846011	0.00312989	0.817913	TMEM51	EMPV1_09331	-0.795932	0.0376802	0.157235	APPL2
EMPV1_28952	0.645548	0.0258489	0.142787	HNRNPH3	EMPV1_26024	-0.893226	0.00178833	0.186885	TMSB4X	EMPV1_14055	0.633067	0.00334896	0.259198	ARF4
EMPV1_10171	0.957479	0.0152026	0.101529	HIAT1	EMPV1_04212	-0.746501	0.000275886	0.518139	LOC102158869	EMPV1_39545	1.41468	0.00887778	0.893381	ARFGEF1
EMPV1_17740	-0.896634	0.0484747	0.760187	HDAC1	EMPV1_19255	0.835682	0.000952023	0.330908	PGAM1	EMPV1_03937	0.771814	0.0273736	0.820399	ARGFX
EMPV1_33848	-1.05083	0.0425932	0.0737414	HLCS	EMPV1_27321	1.62639	3.55332e-06	0.271913	OXSM	EMPV1_16923	-0.993163	0.0321668	0.245321	ARHGAP8
EMPV1_27230	0.967109	0.0375909	0.0967372	HAS1	EMPV1_41108	0.789878	0.00354871	0.686757	XRN1	EMPV1_18217	0.888075	0.00915989	0.762525	ARIH1
EMPV1_19220	0.872674	0.0472614	0.0671874	HSD17B14	EMPV1_22733	-0.683791	0.00478115	0.693422	ACAT2	EMPV1_26533	0.769188	0.0312243	0.492744	ARIH2
EMPV1_30765	-0.699855	0.044616	0.299349	INTS10	EMPV1_22624	-0.90366	0.0381495	0.790052	ACP6	EMPV1_01793	-0.680499	0.0140011	0.223479	ARL10
EMPV1_03768	1.14447	0.0260507	0.24027	IDI1	EMPV1_21958	2.22635	0.0407424	0.922799	ACTG1	EMPV1_16899	0.856578	0.0428898	0.201989	ARL5B
EMPV1_21742	0.723617	0.0125279	0.613567	KLHL28	EMPV1_16762	1.69173	5.98663e-06	0.310114	ANP32E	EMPV1_03889	0.704303	0.0169524	0.751372	ARMC1
EMPV1_03881	1.22292	0.0258108	0.572287	KLHL20	EMPV1_13730	1.8647	1.8917e-06	0.343239	ASCC3	EMPV1_25083	0.908876	0.0127864	0.987086	ARNTL
EMPV1_07367	0.911126	0.0363589	0.0960276	WAC	EMPV1_25380	1.0651	0.00791327	0.972877	ABT1	EMPV1_43732	-0.734638	0.00534634	0.106813	ARPC1A
EMPV1_43406	0.89411	0.00362892	0.158728	KIAA1430	EMPV1_20997	-1.07009	0.000166001	0.559406	ACYP1	EMPV1_30280	0.651879	0.0146754	0.952865	ARPP19
EMPV1_07544	0.604663	0.0157868	0.152155	KRT27	EMPV1_32430	-0.633817	0.00160558	0.84176	ACBD6	EMPV1_02044	0.735955	0.0108837	0.446935	ARV1
EMPV1_15752	-0.954917	0.0459698	0.0800421	MKRN2	EMPV1_13999	1.87173	0.00887084	0.986043	ACADVL	EMPV1_17604	-0.827447	0.0116533	0.595519	ASAH1
EMPV1_13740	-0.955066	0.00196768	0.874642	MTCH1	EMPV1_17874	0.906713	2.63953e-05	0.978197	ACOX1	EMPV1_37988	1.30768	0.015811	0.587049	ASB3
EMPV1_40084	0.613538	0.0236505	0.117754	MRPL11	EMPV1_41681	0.612485	0.00262748	0.431489	ADAMTS1	EMPV1_32166	1.12896	0.0426248	0.09908	ASB6
EMPV1_05109	0.637961	0.0398355	0.334745	MRPS14	EMPV1_15327	0.818304	0.0100267	0.810005	ADAMTS8	EMPV1_13730	1.15995	0.036418	0.136562	ASCC3
EMPV1_06302	-1.14794	0.0308516	0.391264	MRPS17	EMPV1_14987	-0.698255	8.9635e-05	0.169529	AQP3	EMPV1_17330	-2.86304	0.00815226	0.681845	ASNS
EMPV1_40720	-0.59255	0.0400459	0.402712	MYEF2	EMPV1_28636	0.75884	0.000657234	0.232809	ADAT2	EMPV1_21220	1.03155	0.00355757	0.46814	ASPM
EMPV1_07836	-1.64133	0.0428655	0.701064	NAA25	EMPV1_28941	-0.653203	0.000966009	0.0975692	ADD1	EMPV1_13322	0.626158	0.0211261	0.669362	ATAD1
EMPV1_39945	0.850458	0.0233358	0.755483	NAP1L1	EMPV1_39545	1.47037	0.000206287	0.791215	ARFGEF1	EMPV1_33273	0.991181	0.0106191	0.769429	ATAD2
EMPV1_11948	0.608993	0.0361638	0.101571	NCF2	EMPV1_01801	-0.649328	0.000326144	0.680484	ARL10	EMPV1_31019	0.973699	0.00871355	0.714373	ATF7IP
EMPV1_18552	0.676446	0.0363145	0.0951513	NDUFS6	EMPV1_42980	0.588709	0.0350923	0.981994	ADSL	EMPV1_21575	1.02287	0.0061197	0.402771	ATP10D
EMPV1_34924	-0.62714	0.0414997	0.283299	NCAM1	EMPV1_07605	0.984609	0.000251588	0.553581	AFF4	EMPV1_20409	0.800598	0.00642444	0.484975	ATP11B
EMPV1_03298	0.687132	0.0273613	0.0618531	NHSL2	EMPV1_39750	1.84602	0.00199468	0.878568	AHSA1	EMPV1_25272	0.702246	0.00261556	0.314041	ATP12A
EMPV1_06470	1.07255	0.0429095	0.522614	NMNAT1	EMPV1_34311	1.46185	3.23359e-05	0.713187	AKIRIN1	EMPV1_02037	-0.705774	0.0328124	0.524269	ATP1A3
EMPV1_18601	0.811991	0.0273613	0.144955	NID2	EMPV1_23285	3.88659	2.12621e-05	0.770263	AGXT2L1	EMPV1_02709	-1.08171	0.00121476	0.147008	ATP5E
EMPV1_06844	1.43742	0.0438927	0.910022	NSUN2	EMPV1_18253	0.916606	0.000434305	0.987093	A2ML1	EMPV1_00476	-0.944397	0.037259	0.946908	ATP5G1
EMPV1_14911	0.752724	0.028998	0.0659187	NUS1	EMPV1_40384	-0.624698	0.0128718	0.961994	AMDHD2	EMPV1_22293	-0.678922	0.00637976	0.796263	ATP5J
EMPV1_42831	0.783461	0.0116083	0.17957	OAF	EMPV1_07098	0.754378	0.0169362	0.573198	NPEPPS	EMPV1_12561	-1.06978	0.00879048	0.274545	ATP5L
EMPV1_23940	-0.794634	0.043836	0.446093	NUP210	EMPV1_00156	0.734897	0.029209	0.859361	AIG1	EMPV1_29458	-0.669651	0.0362617	0.47884	ATP6AP2
EMPV1_05901	0.681578	0.00901675	0.131116	NUP85	EMPV1_12835	1.07148	0.00263069	0.931095	ANGEL2	EMPV1_35970	2.65288	0.00149726	0.357584	ATP6V0D2
EMPV1_17082	0.598403	0.0161096	0.764801	NUDT16	EMPV1_32166	1.90546	9.35636e-06	0.786263	ASB6	EMPV1_21072	1.3313	0.022513	0.148918	ATP6V1A
EMPV1_25810	-0.587825	0.0439056	0.123749	NUDT4	EMPV1_34776	-0.708413	0.000612804	0.674138	ANKRD29	EMPV1_08409	-0.606673	0.0368781	0.344059	ATP6V1B1
EMPV1_08355	0.855703	0.0416934	0.140402	OR1J1	EMPV1_17434	1.20098	0.000280645	0.795678	ANKRD46	EMPV1_00828	-1.63054	0.00135845	0.676669	ATP6V1G3
EMPV1_34839	-0.652079	0.00479556	0.1022	PAK1	EMPV1_32681	0.749023	6.83777e-05	0.869005	ANKRD49	EMPV1_39719	-1.09803	0.00166929	0.149186	ATPIF1
EMPV1_19715	-0.797457	0.0285514	0.0700874	POLR3GL	EMPV1_32868	0.849113	8.93377e-05	0.452984	APIP	EMPV1_12489	0.677828	0.0312436	0.113221	ATRAID
EMPV1_29692	-1.00885	0.0263858	0.0666618	PMPCB	EMPV1_03947	1.48745	0.0181915	0.852248	ARGFX	EMPV1_08646	0.635135	0.00506249	0.179963	ATRIP
EMPV1_12484	0.982285	0.0223333	0.25095	PPWD1	EMPV1_12821	1.02874	1.90637e-05	0.895256	RERE	EMPV1_38510	0.686609	0.0166961	0.28916	ATXN3
EMPV1_20795	-0.706405	0.0226561	0.530033	PFN1	EMPV1_21382	1.58974	2.86741e-06	0.906323	RARS2	EMPV1_15313	-0.646899	0.0300529	0.160258	B4GALNT1
EMPV1_05744	0.681597	0.0432876	0.0551756	FARSA	EMPV1_04395	0.841928	2.09481e-05	0.985117	ACTR3	EMPV1_00098	0.919349	0.0430774	0.821088	BAD
EMPV1_38489	-0.882976	0.0469648	0.434604	PIGY	EMPV1_24213	0.812887	0.0398409	0.944013	ACTR8	EMPV1_17020	0.7239	0.0333614	0.858105	BAIAP2
EMPV1_36398	0.79975	0.0201815	0.64418	PDE8A	EMPV1_25083	0.827512	0.00971249	0.867635	ARNTL	EMPV1_21120	0.797425	0.0029528	0.828082	BAK
EMPV1_37966	0.918058	0.0268753	0.934649	PGM3	EMPV1_31537	1.15923	3.59485e-06	0.703971	ALG14	EMPV1_17042	-0.785151	0.04056	0.582703	BANF1
EMPV1_20928	-0.728084	0.0403283	0.198695	PGP	EMPV1_10611	1.91178	1.14205e-06	0.862422	ALG6	EMPV1_43466	1.19083	0.0253501	0.314998	BASP1
EMPV1_40563	1.42653	0.0438839	0.997754	PRPSAP2	EMPV1_31079	0.777089	0.0018281	0.761996	ALG8	EMPV1_25694	0.784263	0.0272724	0.822653	BBX
EMPV1_29219	0.679214	0.0467744	0.436314	PYGL	EMPV1_22861	0.603731	0.00199925	0.624235	NARS	EMPV1_18474	0.665343	0.00218633	0.766949	BCAT1
EMPV1_06413	0.609177	0.0395721	0.1316	PIEZO2	EMPV1_09447	1.74	0.000125793	0.475605	DARS	EMPV1_05536	1.31791	0.00312036	0.630118	BCL10
EMPV1_17169	1.0347	0.0112572	0.243876	POGK	EMPV1_01112	1.48115	0.00124759	0.760438	ATXN2	EMPV1_09208	0.692389	0.0238106	0.143059	BCLAF1
EMPV1_32551	1.27294	0.0334077	0.611244	PAPOLA	EMPV1_22293	-0.703085	0.000896913	0.924776	ATP5J	EMPV1_01020	0.764756	0.00990746	0.378942	BDNF
EMPV1_22429	-0.615506	0.0261094	0.558083	PCBP2	EMPV1_21592	-0.783253	0.00383544	0.282291	ATP10D	EMPV1_42537	0.730738	0.0104055	0.529086	BET1
EMPV1_02707	0.903386	0.0312664	0.0976761	PCGF5	EMPV1_20409	0.968168	0.00042936	0.943072	ATP11B	EMPV1_04412	0.96443	0.000959842	0.544195	BEX1
EMPV1_04890	0.745604	0.03783	0.115732	POU3F1	EMPV1_25211	1.16876	0.0110669	0.882227	ATP6V1B2	EMPV1_22506	0.890708	0.0193783	0.886121	BICC1
EMPV1_22611	-0.666158	0.0233602	0.191225	PSENEN	EMPV1_21072	1.81551	1.47769e-05	0.994219	ATP6V1A	EMPV1_08255	-0.640197	0.0366023	0.135378	BIN1
EMPV1_42451	-0.844314	0.0260507	0.456064	PAN2	EMPV1_24171	1.20911	3.9335e-05	0.951438	ABCB10	EMPV1_24370	1.41693	0.00378224	0.374156	BLM
EMPV1_14353	1.01916	0.031818	0.101666	PRICKLE2	EMPV1_03708	0.738318	0.00222661	0.756787	BAIAP2L1	EMPV1_04476	1.05205	0.0143702	0.473523	BMPR1A
EMPV1_32152	0.616621	0.0429228	0.132291	PDCD5	EMPV1_02759	1.34725	0.000210861	0.778066	BCL10	EMPV1_29970	0.596578	0.0184482	0.864088	BNIP2
EMPV1_05960	0.814002	0.0499341	0.464975	PA2G4	EMPV1_13546	0.862506	0.0106519	0.892086	BTG1	EMPV1_36661	-1.12263	0.0081829	0.247695	BOLA1
EMPV1_42295	-1.86944	0.0161774	0.191075	PAAF1	EMPV1_35919	-1.3145	0.00468631	0.934067	BOD1L	EMPV1_37329	-0.978911	0.0117647	0.140506	BOLA3
EMPV1_21682	0.732359	0.0108784	0.185768	PROSC	EMPV1_13831	-1.00264	0.00140148	0.397259	B4GALT3	EMPV1_12589	0.602613	0.0187858	0.22998	BPTF
EMPV1_09565	-0.695905	0.0283512	0.924433	PTH2	EMPV1_42537	1.09664	6.05611e-05	0.515033	BET1	EMPV1_10582	1.0167	0.0374541	0.657743	BRAF
EMPV1_37216	-0.638884	0.023438	0.0558395	PSMD12	EMPV1_28869	1.06886	5.75506e-05	0.317171	BBX	EMPV1_34942	0.735819	0.00973775	0.892753	BRDT
EMPV1_42940	-0.606143	0.0358581	0.465303	PSMD8	EMPV1_37329	-1.18763	2.38239e-05	0.936849	BOLA3	EMPV1_21521	0.832755	0.0124833	0.74202	BRE
EMPV1_04850	0.823164	0.0375909	0.137612	PPM1A	EMPV1_04476	1.13842	7.98616e-06	0.290563	BMPR1A	EMPV1_18169	1.11798	0.0370072	0.622994	BRI3
EMPV1_11344	0.965093	0.0105377	0.455053	PPIG	EMPV1_43466	1.42807	2.82845e-06	0.778066	BASP1	EMPV1_36758	0.600156	0.0358607	0.0878179	BTBD10
EMPV1_13174	1.00609	0.0363832	0.099573	RAB39B	EMPV1_21521	0.839967	0.00101735	0.748312	BRE	EMPV1_06409	-1.06446	0.049378	0.106014	BTF3L4
EMPV1_33289	-0.725001	0.0450905	0.409868	RALGPS2	EMPV1_23717	1.05042	7.34534e-05	0.581722	BRI3	EMPV1_13546	1.08714	0.00774032	0.44657	BTG1
EMPV1_24475	-0.870063	0.0436637	0.881462	RBPJ	EMPV1_18474	0.744429	0.000153729	0.979214	BCAT1	EMPV1_10959	0.860925	0.0118748	0.625093	BTG3
EMPV1_13640	0.758467	0.0222068	0.133198	RGN	EMPV1_34942	0.828109	0.000186607	0.686307	BRDT	EMPV1_25461	0.611441	0.0254814	0.166361	BUD13
EMPV1_12165	0.960455	0.00506338	0.0854819	REV1	EMPV1_34138	0.881867	0.000619226	0.701464	C1GALT1C1	EMPV1_31811	-0.704417	0.00673773	0.965101	C10orf118
EMPV1_01732	-0.911991	0.0348698	0.320348	RPS3A	EMPV1_03038	-1.01506	0.00192537	0.341854	MIS18BP1	EMPV1_37683	0.744465	0.0454738	0.670818	C10orf32
EMPV1_34209	0.594374	0.0480269	0.319298	RPL14	EMPV1_18403	-0.877474	0.000254374	0.786315	CACYBP	EMPV1_12160	1.04768	0.0359633	0.920969	C10orf76
EMPV1_33007	1.22187	0.0240908	0.06444	RPL31	EMPV1_32998	-0.766916	0.0293544	0.978088	CALM1	EMPV1_26137	1.1574	0.00133589	0.72493	C11orf30
EMPV1_30813	-0.751489	0.0447336	0.0650116	RPL36A	EMPV1_03148	0.733559	0.00109006	0.838376	CREM	EMPV1_20866	0.792132	0.0474513	0.787411	C12orf5
EMPV1_23261	0.91779	0.024635	0.210445	RNF11	EMPV1_16407	0.684943	0.00268796	0.905801	CASC4	EMPV1_22561	-0.747575	0.0198203	0.397841	C14orf142
EMPV1_03554	-0.875651	0.03739	0.0935568	RYBP	EMPV1_14018	0.84617	0.00267362	0.855508	CACHD1	EMPV1_06937	-0.829543	0.0148696	0.508194	C15orf63
EMPV1_25709	-1.24379	0.00546164	0.723746	SRM	EMPV1_42007	0.727668	0.00117667	0.884132	CSNK1G1	EMPV1_07891	1.08653	0.0155863	0.861717	C16orf74
EMPV1_29528	0.756562	0.0404926	0.0599485	SACM1L	EMPV1_03796	1.53143	0.000278818	0.878582	CSNK2A1	EMPV1_23775	0.798723	0.0380589	0.181649	C18orf25
EMPV1_32946	-0.810887	0.0375468	0.262869	SAFB	EMPV1_25661	1.17755	0.00187888	0.823253	CASP6	EMPV1_36452	-1.01164	0.00545338	0.066803	C19orf60
EMPV1_33526	0.884848	0.00535772	0.0985953	SAP30L	EMPV1_38170	0.624701	0.0114798	0.985698	CASP7	EMPV1_01752	-0.68645	0.00778865	0.142627	C19orf66
EMPV1_23155	0.700947	0.00312864	0.0959225	SERINC1	EMPV1_35542	1.23286	0.00454467	0.981099	CD55	EMPV1_34138	0.829097	0.00782645	0.151274	C1GALT1C1
EMPV1_31497	0.646474	0.00907306	0.240052	SERINC3	EMPV1_24525	1.08346	0.000740217	0.577568	CD59	EMPV1_30185	1.0154	0.0411716	0.665019	C1H6orf211
EMPV1_08793	1.0714	0.0247647	0.0908063	SH2D5	EMPV1_42206	-0.744566	0.000112727	0.984309	CD63	EMPV1_04692	1.03747	0.0251274	0.453417	C1orf174
EMPV1_03513	-0.606631	0.0348485	0.136014	STAT3	EMPV1_29656	0.852081	8.24962e-05	0.754247	CD86	EMPV1_13782	0.892382	0.0455899	0.684669	C1orf21
EMPV1_31993	-0.981255	0.00841571	0.598303	SIN3A	EMPV1_27781	-1.42302	2.38842e-06	0.336898	CKS2	EMPV1_08445	-0.69196	0.0437617	0.132979	C1orf210
EMPV1_06254	-0.608151	0.0178597	0.174721	SIRT3	EMPV1_07676	0.699819	0.00197704	0.881941	CDC42EP4	EMPV1_15148	0.721055	0.012497	0.104832	C1orf43
EMPV1_19167	-0.815037	0.0210577	0.235098	C16orf42	EMPV1_30709	0.879881	3.30984e-05	0.663129	CDC42SE2	EMPV1_17015	-0.698935	0.00263309	0.193248	C2orf47
EMPV1_38748	0.823186	0.0276074	0.672168	SNORD116	EMPV1_28690	-1.61395	4.32539e-05	0.331182	CDC37L1	EMPV1_26748	-1.05679	0.00133589	0.498805	C4orf29
EMPV1_13926	0.824784	0.00391252	0.0715207	SNORD14	EMPV1_09463	1.32987	0.0143967	0.66573	CENPK	EMPV1_06079	1.11105	0.00081299	0.72051	C4orf47
EMPV1_11860	0.82332	0.0280643	0.0844175	snosnR61	EMPV1_35780	1.06054	0.000162625	0.263802	CEP120	EMPV1_00715	1.17872	0.0471348	0.0554299	C6orf203
EMPV1_34644	0.985363	0.0108784	0.375143	SNORA33	EMPV1_31940	1.00228	0.00135506	0.808025	CEP192	EMPV1_41612	-0.696056	0.0331303	0.28726	C6orf47
EMPV1_36253	0.91806	0.0460664	0.079742	SNORA75	EMPV1_32095	1.27542	0.000254068	0.710319	CEP55	EMPV1_34080	-0.899866	0.00488857	0.810367	C6orf57
EMPV1_36259	-0.768377	0.0161696	0.996172	SNORA76	EMPV1_17030	0.919636	4.77437e-05	0.815624	CERS5	EMPV1_11894	0.850216	0.0193783	0.937034	C6orf62
EMPV1_17329	0.714848	0.00841989	0.995044	SLC25A17	EMPV1_35864	2.25985	3.85852e-05	0.900536	CERS6	EMPV1_25501	-0.864305	0.0336339	0.560171	C9orf16
EMPV1_17942	-0.800443	0.0238466	0.429125	SLC35A5	EMPV1_20059	-5.01855	0.00011104	0.839664	CHAC1	EMPV1_00796	-0.595247	0.024563	0.177777	CA13
EMPV1_25990	0.78893	0.00656096	0.217925	SLC36A3	EMPV1_19507	-0.87483	2.05417e-05	0.984533	CHCHD10	EMPV1_11973	0.775481	0.0442253	0.601972	CACNA2D1
EMPV1_16426	-0.905763	0.0339382	0.0748916	SNX5	EMPV1_19496	0.868803	0.000235962	0.945074	CCT4	EMPV1_18403	-0.710557	0.0152107	0.303398	CACYBP
EMPV1_31470	-0.657926	0.0304077	0.191107	SNX7	EMPV1_29265	0.732729	0.000800749	0.72521	CCT6B	EMPV1_02519	0.641516	0.0300019	0.419447	CADPS2
EMPV1_02393	0.850493	0.0190141	0.0737131	SMPDL3A	EMPV1_24417	1.82179	4.61643e-05	0.402467	CHMP4B	EMPV1_33468	-0.666668	0.027334	0.306482	CALM1
EMPV1_14600	-0.635253	0.0242272	0.349434	SOX15	EMPV1_32833	1.40533	3.97203e-05	0.984086	CLNS1A	EMPV1_32776	1.07842	0.00163329	0.817454	CALU
EMPV1_21061	-1.75245	0.0296715	0.322823	ST3GAL5	EMPV1_13283	0.92012	0.00702099	0.844357	CLIC4	EMPV1_37122	0.995266	0.0193783	0.157819	CAMK2G
EMPV1_34252	0.832204	0.0363217	0.952642	SYCP2	EMPV1_20920	-1.6713	0.000921238	0.795405	CHPT1	EMPV1_36829	0.834253	0.010309	0.49611	CAND1
EMPV1_28014	-0.909593	0.0396413	0.138524	SSR2	EMPV1_13618	-1.34509	0.00422099	0.606166	CHML	EMPV1_34707	0.759763	0.0392498	0.36063	CAPN3
EMPV1_22265	-0.743221	0.0238921	0.105551	STRADB	EMPV1_31811	-0.729605	0.000161878	0.935117	C10orf118	EMPV1_03545	1.27137	0.00484005	0.565724	CAPRIN1
EMPV1_03354	-0.610681	0.0382325	0.787073	TSPAN3	EMPV1_12160	1.26979	0.000733407	0.441142	C10orf76	EMPV1_05670	0.60046	0.00686218	0.12685	CASC4
EMPV1_34407	0.60707	0.0109673	0.100811	TSPAN9	EMPV1_26293	-0.940886	0.000714844	0.212437	C11orf54	EMPV1_30077	0.638148	0.0107272	0.864379	CASP3
EMPV1_43525	0.62027	0.0365449	0.726637	TXNDC17	EMPV1_18078	-0.676134	0.0102857	0.408312	ANAPC13	EMPV1_25661	0.909238	0.0329516	0.632339	CASP6
EMPV1_26631	0.870571	0.0277157	0.128191	TRAPPC6B	EMPV1_20877	-1.29768	0.00179253	0.87261	C12ORF5	EMPV1_38170	0.720891	0.00988999	0.981072	CASP7
EMPV1_20118	0.850366	0.0269583	0.145929	TCEB1	EMPV1_19869	-1.16313	5.64933e-05	0.919084	HYPK	EMPV1_20332	0.653859	0.0191313	0.659915	CATSPER2
EMPV1_18034	0.648362	0.0410949	0.26244	TIMM8A	EMPV1_23775	0.705644	0.00151555	0.742958	C18orf25	EMPV1_24424	0.686354	0.0314726	0.820688	CCBL2
EMPV1_01456	0.585206	0.0204101	0.0716399	TOMM22	EMPV1_27530	-1.12345	0.00713101	0.976509	URM1	EMPV1_31511	1.24556	0.0293622	0.293069	CCDC138
EMPV1_18012	-1.49417	0.00535772	0.310706	TOR1B	EMPV1_07914	-1.07993	3.07486e-05	0.923784	MFSD12	EMPV1_25086	-1.58318	0.00121724	0.932958	CCDC151
EMPV1_32853	-0.587859	0.0233602	0.086651	TRIM50	EMPV1_06672	-0.694303	0.00318207	0.96997	C19orf60	EMPV1_09028	0.840679	0.000786975	0.6519	CCDC18
EMPV1_39534	-0.686695	0.0262934	0.196975	TRNT1	EMPV1_39719	-1.16975	0.000278818	0.642675	ATPIF1	EMPV1_03860	-0.670225	0.0177116	0.562587	CCDC182
EMPV1_29415	-1.01576	0.00474493	0.0705641	TBCB	EMPV1_42485	-0.650985	0.00714398	0.375241	APCS	EMPV1_02442	0.593432	0.00457022	0.4229	CCDC42
EMPV1_30322	-0.71716	0.0441602	0.0662511	UBE2K	EMPV1_20395	-0.607869	0.000999111	0.322505	SMIM11A	EMPV1_32909	0.913811	0.0284705	0.858692	CCDC91
EMPV1_22668	1.08898	0.0178007	0.227182	UBA2	EMPV1_26748	-0.839622	0.000507499	0.756022	C4orf29	EMPV1_07886	0.784145	0.00273877	0.59322	CCDC99
EMPV1_18293	0.678574	0.0172309	0.363378	UQCRB	EMPV1_29752	0.915613	0.000179342	0.374475	DNMT1	EMPV1_29544	-0.585722	0.046078	0.0636132	CCND1
EMPV1_41486	-0.888811	0.0250489	0.0634374	USP45	EMPV1_29679	1.09275	0.000313496	0.811289	C6orf203	EMPV1_11554	0.696109	0.00842423	0.201076	CCNH
EMPV1_11403	-0.76609	0.0405039	0.374502	VPS53	EMPV1_34080	-0.813122	0.000557658	0.518158	C6ORF57	EMPV1_35376	0.982724	0.0460327	0.832802	CCNY
EMPV1_17821	1.08607	0.0439056	0.146631	VEZF1	EMPV1_40968	0.78121	0.00102191	0.53628	C6orf62	EMPV1_27476	1.48375	0.000921982	0.487894	CCPG1
EMPV1_42533	0.794841	0.0240175	0.0748896	ERBB2	EMPV1_32369	-0.634936	6.62328e-05	0.139631	TMEM218	EMPV1_39814	0.637057	0.0336686	0.914865	CCRL1
EMPV1_31621	-0.838754	0.0467744	0.0647365	VTA1	EMPV1_12400	0.625053	0.0335188	0.774621	LAMP1	EMPV1_19496	0.712458	0.0123464	0.187595	CCT4
EMPV1_14383	0.826942	0.0359652	0.0947271	WDR67	EMPV1_22231	1.11861	0.00810033	0.777715	RBM47	EMPV1_29265	0.803172	0.00352483	0.780891	CCT6B
EMPV1_11423	-0.69706	0.0108784	0.077826	WDR12	EMPV1_40965	0.920512	0.00264883	0.898826	C9orf21	EMPV1_20668	1.1749	0.0217716	0.254507	CD164
EMPV1_04578	0.784159	0.0476513	0.208627	YIPF6	EMPV1_41545	0.681694	0.0476563	0.871623	CXorf39	EMPV1_26392	0.875271	0.0282216	0.567043	CD24
EMPV1_13246	-0.668092	0.0401998	0.778079	ZNF106	EMPV1_12118	-0.854071	0.000337875	0.424008	CHURC1	EMPV1_07407	0.684575	0.0159437	0.282137	CD36
EMPV1_35273	0.866733	0.0222068	0.14957	ZBTB10	EMPV1_19322	0.847488	0.0218355	0.920004	CLTC	EMPV1_33602	1.64918	0.00364331	0.257975	CD47
EMPV1_35775	1.25875	0.00535772	0.0934708	ZYG11A	EMPV1_09389	1.13864	8.24962e-05	0.56798	CLDN4	EMPV1_35542	1.24291	0.008835	0.506659	CD55
EMPV1_31680	0.83866	0.0118873	0.326806	CDK8	EMPV1_13257	0.747854	0.00416632	0.567826	CSTF3	EMPV1_24525	1.12075	0.00158982	0.17812	CD59
EMPV1_40675	0.675405	0.0404926	0.0979291	CKAP2	EMPV1_11387	0.940257	0.000121904	0.895707	CLPTM1L	EMPV1_31023	-0.621353	0.0117848	0.539205	CD63
EMPV1_13930	0.941601	0.0440367	0.0778124	DPP8	EMPV1_13690	-0.964566	0.00450547	0.341492	COQ2	EMPV1_42762	1.69697	0.0196605	0.105921	CD68
EMPV1_34638	0.781398	0.0476097	0.311682	LXN	EMPV1_09502	0.726228	0.00137127	0.929041	COQ3	EMPV1_29656	0.944332	0.00467881	0.392269	CD86
EMPV1_21349	-0.702001	0.0194834	0.0738588	SH3GLB1	EMPV1_25086	-1.36689	0.000178819	0.927647	CCDC151	EMPV1_02136	0.97122	0.0265714	0.218491	CDC25C
EMPV1_21804	1.59994	0.0247647	0.818576	TPM3	EMPV1_42170	-1.07184	0.00697246	0.595959	CCDC191	EMPV1_28690	-1.31529	0.00309682	0.364187	CDC37L1
EMPV1_20827	0.596903	0.00568146	0.579965	ASF1B	EMPV1_20893	-0.838028	9.57449e-05	0.0966936	CCDC47	EMPV1_07676	0.804707	0.00248092	0.912653	CDC42EP4
EMPV1_03343	0.736585	0.0321072	0.346869	ALMS1	EMPV1_24777	0.595963	0.002242	0.999856	CHCHD3	EMPV1_30709	0.775749	0.00167378	0.0866478	CDC42SE2
EMPV1_05881	0.668049	0.0428656	0.135846	ANKRD56	EMPV1_37636	0.957747	9.97348e-06	0.9366	CSDE1	EMPV1_17011	1.21989	0.00663267	0.453171	CDC45
EMPV1_26575	-0.652458	0.0215736	0.64	ARIH2	EMPV1_02735	2.45416	0.000151878	0.907342	CSDA	EMPV1_07243	0.895406	0.00432961	0.399518	CDK1
EMPV1_17538	0.787163	0.0309743	0.0789312	ACTR6	EMPV1_12269	0.599764	0.00450956	0.448998	CTGF	EMPV1_32485	0.790724	0.0265379	0.82448	CDK2AP1
EMPV1_13345	0.701021	0.0416812	0.0890069	ATAD1	EMPV1_36305	0.79198	3.17728e-05	0.419384	COPS2	EMPV1_23808	0.844958	0.0194158	0.852612	CDK7
EMPV1_23770	-0.705397	0.0345027	0.279663	ATP6V0E1	EMPV1_09646	1.65298	7.98616e-06	0.971885	COQ6	EMPV1_31637	0.762267	0.0130966	0.38029	CDK8
EMPV1_12732	0.755088	0.0293324	0.916801	ABCC3	EMPV1_30703	0.887001	0.0130466	0.930736	COX11	EMPV1_11362	-1.04089	0.0125418	0.139508	CDKN2AIPNL
EMPV1_12594	1.42797	0.0339985	0.776379	BPTF	EMPV1_36086	1.19199	8.5655e-05	0.854778	COX15	EMPV1_15347	1.19479	0.00821082	0.184503	CEBPZ
EMPV1_36176	-0.843801	0.0211303	0.914536	CALD1	EMPV1_34484	0.839816	0.00294259	0.8534	COX16	EMPV1_04261	0.605464	0.0144745	0.920061	CELSR2
EMPV1_04404	0.887318	0.0412632	0.486425	CRTAC1	EMPV1_31439	0.669609	0.0014151	0.955128	CUL1	EMPV1_19943	0.596489	0.0409664	0.767949	CENPB
EMPV1_04403	-0.665153	0.0112186	0.290884	CSNK1A1	EMPV1_42582	1.69732	7.5165e-06	0.248308	CUTC	EMPV1_09463	1.61907	0.012621	0.946215	CENPK
EMPV1_40470	-0.682982	0.0351522	0.0577216	CTNNA2	EMPV1_14410	0.894608	0.00135506	0.957381	CCNE1	EMPV1_35780	1.1102	0.00253513	0.528486	CEP120
EMPV1_38452	0.697729	0.0263613	0.515444	CNOT1	EMPV1_41123	-0.739074	0.0275437	0.526831	CNPY2	EMPV1_43182	0.842715	0.00875599	0.305372	CEP152
EMPV1_04715	-0.790148	0.0300001	0.344064	CNOT7	EMPV1_35376	0.766388	0.000450459	0.191687	CCNY	EMPV1_23226	-1.31841	0.00639887	0.0727855	CEP44
EMPV1_11054	-1.08456	0.0467744	0.0657152	CARD14	EMPV1_07243	1.14542	5.88491e-05	0.781713	CDK1	EMPV1_32095	1.03341	0.0209479	0.563402	CEP55
EMPV1_09653	0.598153	0.0260507	0.118646	COQ6	EMPV1_06153	-1.17061	0.000115767	0.553489	CMPK1	EMPV1_05238	-1.41318	0.00613502	0.302716	CEP68
EMPV1_21608	0.644193	0.00204039	0.31315	CTTNBP2NL	EMPV1_02294	1.64063	1.72676e-05	0.913634	COX4I1	EMPV1_25016	0.711765	0.0325862	0.793003	CEP78
EMPV1_39937	1.1256	0.0458346	0.225486	COX7C	EMPV1_08978	0.615128	0.0015832	0.798288	COX5A	EMPV1_38126	-1.14745	0.0449749	0.725144	CERS1
EMPV1_01195	-1.27541	0.0104456	0.487412	DDX18	EMPV1_35903	1.15057	0.00960632	0.858889	CYLD	EMPV1_17030	0.673823	0.0477221	0.468022	CERS5
EMPV1_40222	-0.799326	0.024635	0.535786	DLG3	EMPV1_33234	-2.8495	0.000176313	0.843981	CYP51	EMPV1_35864	2.1587	0.000545982	0.602568	CERS6
EMPV1_36946	1.54602	0.00929622	0.708201	ALG12	EMPV1_15717	0.914951	0.000243849	0.557563	DDX19A	EMPV1_08304	-0.66946	0.0271825	0.480494	CFL2
EMPV1_34536	1.37207	0.00149317	0.182789	NEURL3	EMPV1_24304	0.697589	0.000844308	0.743382	DDOST	EMPV1_20059	-3.97163	0.00672389	0.0711959	CHAC1
EMPV1_19304	1.04949	0.0443657	0.932916	EPB41	EMPV1_25180	0.64991	0.000285698	0.545859	DDX27	EMPV1_20475	-0.697422	0.047262	0.628979	CHCHD2
EMPV1_13503	-0.758067	0.0117722	0.201253	FBXW2	EMPV1_05057	0.773895	7.88775e-05	0.877203	DAP3	EMPV1_26939	-1.24021	0.000481053	0.386115	CHCHD8
EMPV1_29045	0.632423	0.0203884	0.351027	FBXO33	EMPV1_01371	0.875261	0.000806016	0.629209	DET1	EMPV1_13618	-1.02333	0.0400902	0.0940804	CHML
EMPV1_03293	-0.992519	0.048546	0.662163	FST	EMPV1_07901	1.43472	0.000316729	0.630035	DHTKD1	EMPV1_24417	1.18438	0.0376007	0.952881	CHMP4B
EMPV1_29896	0.603967	0.0199643	0.483379	GOLGA2	EMPV1_29465	1.35633	8.9913e-06	0.962374	DLC1	EMPV1_20920	-1.18615	0.0480811	0.28994	CHPT1
EMPV1_30548	-0.71639	0.00929622	0.784188	HDDC2	EMPV1_23549	1.10857	4.23401e-05	0.553491	DPCD	EMPV1_10986	1.04135	0.00962414	0.818552	CHTOP
EMPV1_22838	0.639148	0.0349558	0.0830985	HDAC9	EMPV1_32458	0.77884	0.00857447	0.862422	DENND4C	EMPV1_12118	-0.89707	0.0181977	0.492888	CHURC1
EMPV1_40955	-0.682839	0.03783	0.0986967	SNORA18	EMPV1_35158	-0.768454	0.00138018	0.799528	DENR	EMPV1_11560	-0.690376	0.00878732	0.224768	CISD1
EMPV1_17646	0.68877	0.029383	0.971264	SNORD22	EMPV1_10566	1.29623	1.66405e-05	0.887649	DERA	EMPV1_40663	1.01647	0.0444515	0.925271	CKAP2
EMPV1_15415	-0.633976	0.0281616	0.0690597	EFR3A	EMPV1_41114	0.622551	0.040565	0.618667	DDIT4L	EMPV1_00294	0.693697	0.0328938	0.443075	CKAP2L
EMPV1_07509	-0.914323	0.043836	0.0556677	PGM5	EMPV1_41533	0.905554	0.000938932	0.743248	DNAJA2	EMPV1_27781	-1.08535	0.0130158	0.358185	CKS2
EMPV1_07898	-0.589055	0.0269745	0.31899	C16orf74	EMPV1_13321	0.754758	0.000838536	0.956408	DNAJB12	EMPV1_25354	-0.858488	0.0352392	0.281145	CLDN1
EMPV1_37851	-0.611629	0.0385168	0.628676	C17orf37	EMPV1_05480	-0.716667	0.000236805	0.47316	DNAJC25	EMPV1_09389	1.03772	0.0101064	0.79754	CLDN4
EMPV1_09180	-0.696021	0.0466059	0.913718	ILVBL	EMPV1_34709	-0.659735	0.00634625	0.857299	DNAJC15	EMPV1_43672	1.33498	0.0187542	0.846404	CLDN8
EMPV1_32737	0.866419	0.0331255	0.829365	IL17RE	EMPV1_42015	-1.69685	4.4281e-05	0.752216	DR1	EMPV1_18661	1.57779	0.00204582	0.548035	CLDND1
EMPV1_08763	-1.06273	0.0169653	0.0856186	IDH3A	EMPV1_05260	1.19952	0.00104926	0.351827	DUSP14	EMPV1_13283	1.23617	0.031291	0.436451	CLIC4
EMPV1_42234	-0.608289	0.0449794	0.0790751	KDM5C	EMPV1_12619	0.59595	0.00503027	0.804741	DUSP5P1	EMPV1_04156	0.644938	0.0139583	0.918752	CLK1
EMPV1_22873	1.24329	0.0376215	0.954943	LAT	EMPV1_35842	-1.22235	0.000247656	0.163276	DYNLT3	EMPV1_06854	1.09679	0.0337176	0.1316	CLNS1A
EMPV1_38671	-0.660432	0.0104665	0.111308	MAMDC4	EMPV1_08960	1.07714	0.000588773	0.979371	ENOX2	EMPV1_11387	0.774631	0.0183208	0.94191	CLPTM1L
EMPV1_26296	-0.845447	0.0389104	0.0655982	MAN2C1	EMPV1_22634	-1.29639	3.29283e-05	0.813538	EFCAB2	EMPV1_20229	-1.18983	0.00593843	0.573744	CLTA
EMPV1_20101	0.700945	0.0269963	0.362785	MELK	EMPV1_05597	1.63839	0.00213337	0.869375	EFHD1	EMPV1_19740	0.745974	0.0356655	0.0795056	CLTC
EMPV1_03305	1.09415	0.00134841	0.163269	MGP	EMPV1_42271	0.725635	0.00867861	0.868096	ETFDH	EMPV1_30032	-0.791457	0.0130043	0.166252	CMPK1
EMPV1_14231	0.612765	0.0191017	0.488884	METTL8	EMPV1_28671	1.18641	0.0014771	0.848707	ELOVL2	EMPV1_35942	0.679874	0.0176359	0.550215	CMTM7
EMPV1_05214	-0.726756	0.0246773	0.519301	MFAP1	EMPV1_20132	1.538	3.17846e-06	0.790212	ERLEC1	EMPV1_38444	1.25834	0.0272052	0.290637	CNOT1
EMPV1_17554	-0.911701	0.0262934	0.244731	MFF	EMPV1_21179	1.19176	0.00182049	0.735508	ERMP1	EMPV1_06580	1.58405	0.0191936	0.334848	CNOT2
EMPV1_20264	-0.968755	0.031231	0.922003	MTCH2	EMPV1_13285	-0.937149	0.000216902	0.862422	ENY2	EMPV1_10467	0.781323	0.0108304	0.503279	CNOT7
EMPV1_15529	0.783022	0.0420005	0.0942539	SLC16A1	EMPV1_03934	1.06125	6.11529e-06	0.941861	ECHS1	EMPV1_41123	-0.889758	0.0250017	0.503426	CNPY2
EMPV1_07843	-0.667053	0.0458197	0.0824	MPHOSPH8	EMPV1_10912	1.2669	0.000166001	0.806766	ESRP1	EMPV1_30658	1.22561	0.0290807	0.406966	CNTD1
EMPV1_18927	1.08409	0.031581	0.173136	MPHOSPH9	EMPV1_04861	0.901038	1.92446e-05	0.55504	ETHE1	EMPV1_43263	1.16229	0.0271585	0.1428	CNTLN
EMPV1_18442	0.806078	0.0353791	0.122278	RNMT	EMPV1_26409	2.67239	3.05317e-05	0.877473	EEF1A1	EMPV1_20904	1.24423	0.00114842	0.350274	COG2
EMPV1_26646	0.599561	0.00982194	0.12566	MYO1B	EMPV1_15612	3.00301	7.56966e-06	0.843653	EEF1A2	EMPV1_29076	1.12347	0.0162273	0.623699	COL1A2
EMPV1_28176	-0.626399	0.0356863	0.0912491	MTO1	EMPV1_01768	1.96699	0.000488577	0.77196	EIF1	EMPV1_10446	0.955323	0.0148297	0.509055	COL3A1
EMPV1_04199	0.674259	0.0298942	0.108684	NSMCE4A	EMPV1_23520	2.5362	1.34782e-05	0.957929	EIF2AK4	EMPV1_00201	1.33098	0.00464783	0.0758853	COPB2
EMPV1_00884	1.5506	0.0183222	0.774113	NAA38	EMPV1_41817	0.800074	0.000112067	0.919932	EIF2S1	EMPV1_36305	0.731334	0.00512094	0.81509	COPS2
EMPV1_28569	0.681373	0.0314483	0.125648	NLK	EMPV1_23163	1.62479	0.000159741	0.982632	EIF2S2	EMPV1_36428	0.63387	0.0251137	0.504802	COPS4
EMPV1_32682	1.24506	0.0214063	0.288536	NUFIP1	EMPV1_38054	-1.2052	0.00183837	0.736593	EIF2C1	EMPV1_01193	0.803232	0.0379229	0.792646	COPS5
EMPV1_23225	-0.979149	0.0258108	0.602577	NUP155	EMPV1_36130	1.31498	6.88835e-05	0.748915	EIF3H	EMPV1_21011	0.950835	0.00940204	0.988939	COQ2
EMPV1_16573	0.896607	0.0321782	0.166461	NUP54	EMPV1_20857	1.26428	0.000519969	0.847693	EIF3J	EMPV1_09646	1.41127	0.00850065	0.119927	COQ6
EMPV1_17900	0.762405	0.042359	0.0589014	NUDT19	EMPV1_23429	1.97326	5.1521e-05	0.83094	EIF4G2	EMPV1_11891	-0.619788	0.0226971	0.789595	CORO1B
EMPV1_19332	-1.26781	0.0332837	0.855785	SKA3	EMPV1_12280	1.25216	8.32389e-06	0.572367	EIF4G3	EMPV1_02156	-1.30979	0.010533	0.150558	CORO7-PAM16
EMPV1_19280	-0.875947	0.00988325	0.122226	PRDX2	EMPV1_37625	-1.49087	5.09362e-06	0.325271	EIF4A1	EMPV1_30703	1.01206	0.013564	0.825793	COX11
EMPV1_18934	1.15424	0.0432038	0.830088	PELI3	EMPV1_15594	1.83924	0.00272549	0.927557	EIF5A	EMPV1_36086	0.783456	0.0334075	0.389771	COX15
EMPV1_15492	-0.976235	0.0116376	0.858469	PGLS	EMPV1_09130	0.815799	0.00114873	0.393798	ETF1	EMPV1_21463	0.992366	0.00523786	0.418218	COX16
EMPV1_32081	-0.630383	0.0351092	0.299289	PPAT	EMPV1_01960	0.917626	0.000237964	0.315473	ERCC3	EMPV1_02294	1.01263	0.0275473	0.200783	COX4I1
EMPV1_21757	0.737334	0.028893	0.511851	PLEKHA1	EMPV1_08033	-0.693012	0.000474853	0.381125	ERCC8	EMPV1_29500	-1.14609	0.00135845	0.318814	COX6C
EMPV1_41028	0.96312	0.0172191	0.582295	PLRG1	EMPV1_27434	0.619637	0.0036906	0.944376	EXOC4	EMPV1_19691	-0.820632	0.00443341	0.569646	COX7A2
EMPV1_29774	-0.798311	0.0310706	0.073096	POLD1	EMPV1_36847	1.76395	0.000429639	0.844796	EXOSC1	EMPV1_39903	-0.683202	0.0179574	0.345484	COX7C
EMPV1_37548	-0.770567	0.0412561	0.081093	POLR3D	EMPV1_07969	1.41039	0.00219865	0.926987	EXOSC2	EMPV1_07640	0.997726	0.00809379	0.148354	COX8C
EMPV1_15119	-0.824716	0.016741	0.480272	TRIML2	EMPV1_19453	0.788781	0.00153733	0.775441	EXOSC9	EMPV1_40179	1.01272	0.00278704	0.87711	CPEB4
EMPV1_26345	-0.678883	0.0337563	0.990513	CPVL	EMPV1_30620	1.14786	0.000155327	0.774758	FAM100B	EMPV1_26330	0.676886	0.0335396	0.683173	CPVL
EMPV1_16323	1.01621	0.0416963	0.234933	PRAP1	EMPV1_39620	0.949893	0.000214249	0.982644	FAM107B	EMPV1_24469	-1.6157	0.00482271	0.220017	CREB3L2
EMPV1_27554	-0.705164	0.0472049	0.749163	P4HA2	EMPV1_36886	2.13568	2.16512e-05	0.680836	FAM108C1	EMPV1_29248	0.705757	0.0234185	0.760953	CREM
EMPV1_26029	-1.13637	0.0382685	0.0674735	PRKCI	EMPV1_33511	0.955488	8.02837e-06	0.714207	FAM114A2	EMPV1_33029	0.605966	0.0328124	0.198992	CRLS1
EMPV1_16768	0.604504	0.0165949	0.782872	PPP2CB	EMPV1_25912	0.62992	0.00207638	0.809121	FAM122A	EMPV1_02735	1.95675	0.0102683	0.647577	CSDA
EMPV1_04169	0.952967	0.0108784	0.32218	PRPF38B	EMPV1_06969	0.879685	0.0142777	0.988076	FAM122B	EMPV1_37636	0.71587	0.00700532	0.157226	CSDE1
EMPV1_11409	-0.637672	0.0334077	0.0756663	PUS10	EMPV1_21552	0.695832	0.000219019	0.849503	FAM126A	EMPV1_32407	0.844453	0.00639116	0.12279	CSNK1A1
EMPV1_08445	-0.608107	0.0341093	0.0555099	C1ORF210	EMPV1_07035	2.11375	2.54769e-05	0.654231	FAM136A	EMPV1_42007	0.671565	0.0259041	0.292184	CSNK1G1
EMPV1_07720	-0.616481	0.0203526	0.986542	RAB13	EMPV1_36065	1.39693	2.7315e-05	0.41916	FAM164A	EMPV1_03796	1.07219	0.0481957	0.209384	CSNK2A1
EMPV1_17276	-0.667156	0.0118026	0.429087	RAB2A	EMPV1_05698	0.64049	0.00192385	0.786845	FAM175A	EMPV1_29579	0.870444	0.0470367	0.260889	CSNK2B
EMPV1_22067	-0.814002	0.0495162	0.625412	RAB3IP	EMPV1_41899	1.40545	1.35914e-05	0.908644	FAM199X	EMPV1_32031	-1.59119	0.021226	0.652106	CST6
EMPV1_10783	0.721397	0.0135863	0.0600267	RAD9A	EMPV1_38407	-0.595422	0.0343797	0.532643	FAM222B	EMPV1_13257	0.769463	0.0244205	0.72878	CSTF3
EMPV1_11982	0.625858	0.00360289	0.116706	RGS12	EMPV1_12169	-0.761236	0.00168074	0.697326	FAM3C	EMPV1_00970	0.803283	0.00535183	0.495796	CTAGE5
EMPV1_09746	0.719374	0.0161696	0.837668	RASA1	EMPV1_38152	0.710596	0.000227152	0.140159	FAM49B	EMPV1_12269	0.698805	0.0147211	0.381596	CTGF
EMPV1_04237	0.931146	0.0382685	0.324651	RPL8	EMPV1_21971	1.07062	0.0132878	0.931665	FAM63A	EMPV1_40470	-0.833403	0.0366023	0.30411	CTNNA2
EMPV1_30038	1.05131	0.03488	0.329778	RPS24	EMPV1_31228	1.11898	0.00142942	0.988505	FAM76A	EMPV1_25847	0.845557	0.0273648	0.579196	CTNNAL1
EMPV1_23099	0.599251	0.00915657	0.0617403	RNF111	EMPV1_25577	0.636702	0.00598796	0.532361	FAM98A	EMPV1_41582	1.15047	0.016346	0.884742	CTSH
EMPV1_16549	0.908772	0.0271062	0.461943	RNF14	EMPV1_19904	0.77325	0.00453845	0.861501	FANCL	EMPV1_27727	-0.913574	0.00919035	0.427748	CTSL
EMPV1_29608	0.865228	0.0478872	0.0756531	RBM34	EMPV1_13039	-0.61846	0.000995629	0.862095	FEZ1	EMPV1_35177	0.806005	0.0429423	0.899694	CTSL1
EMPV1_19867	-0.669855	0.0157832	0.457688	RBM39	EMPV1_00176	1.14344	0.00218366	0.914662	FOS	EMPV1_21608	0.615982	0.0126488	0.259331	CTTNBP2NL
EMPV1_23362	0.913493	0.00457417	0.88244	RWDD1	EMPV1_30707	2.42579	1.28044e-05	0.918553	FBXO27	EMPV1_33571	1.3906	0.021671	0.246246	CUL1
EMPV1_14714	-0.972796	0.0113565	0.097936	SFMBT1	EMPV1_31387	2.14035	7.51188e-06	0.970979	FBXO28	EMPV1_42582	1.62016	0.00175225	0.880092	CUTC
EMPV1_06620	-0.945315	0.0385687	0.454247	SCYL3	EMPV1_01138	1.49853	0.00374382	0.921122	FBL	EMPV1_00381	1.11585	0.0156042	0.388089	CXCL14
EMPV1_34523	1.04957	0.0237906	0.96207	SDCCAG8	EMPV1_01095	0.77903	0.00124256	0.452563	FAU	EMPV1_21030	0.769422	0.00615311	0.897411	CXorf49B
EMPV1_10278	0.702855	0.0034218	0.0902826	SERPINC1	EMPV1_14458	-0.63671	0.035926	0.70649	FKBP11	EMPV1_14817	-0.666382	0.013705	0.851335	CYCS
EMPV1_15527	-1.26288	0.0466059	0.0694823	SGPL1	EMPV1_05292	0.673587	0.000102376	0.669866	FNBP4	EMPV1_18401	1.86596	0.00406341	0.126557	CYP26A1
EMPV1_13297	0.784389	0.0407757	0.0823133	STAM2	EMPV1_08800	-0.630867	0.000316597	0.923486	FXC1	EMPV1_33234	-1.97136	0.0453151	0.215856	CYP51A1
EMPV1_28139	-0.686754	0.03401	0.0788128	SNX18	EMPV1_26312	-1.42823	2.35808e-05	0.985314	FRG1	EMPV1_07391	-0.894848	0.0111046	0.853934	CYSTM1
EMPV1_05978	-1.14749	0.025868	0.249489	SF3B2	EMPV1_39243	1.03051	1.68458e-05	0.104274	FYCO1	EMPV1_15546	0.657253	0.0466241	0.29196	DAB2
EMPV1_23105	-1.44557	0.0274438	0.912099	SCARB2	EMPV1_00109	1.3211	0.00714292	0.80342	FGD6	EMPV1_05057	0.685324	0.0027151	0.180119	DAP3
EMPV1_15886	-1.2835	0.0283791	0.185333	SAMD4B	EMPV1_08217	-1.01574	0.00174352	0.252688	GGA2	EMPV1_09447	1.55309	0.00289897	0.951029	DARS
EMPV1_00244	-1.22244	0.0153671	0.121958	STAG2	EMPV1_34167	0.816455	0.000722568	0.653018	GABARAP	EMPV1_04912	0.74649	0.0235456	0.814864	DBF4
EMPV1_42690	1.02232	0.0409267	0.194925	TAF4	EMPV1_28823	1.11471	7.84465e-05	0.94201	GPBP1	EMPV1_17455	-1.35362	0.00352483	0.993218	DBI
EMPV1_03289	1.3468	0.0225317	0.450996	SLC22A18	EMPV1_07114	0.617079	0.00206513	0.0951072	GTF2A2	EMPV1_32881	1.40806	0.00293228	0.914068	DCN
EMPV1_31344	0.630091	0.00204039	0.0716399	TLK1	EMPV1_06236	1.56672	9.00568e-06	0.823645	GTF3A	EMPV1_36773	0.926093	0.0284363	0.784497	DCTN6
EMPV1_14204	-1.55488	0.0323606	0.172809	TRAPPC3	EMPV1_30687	1.20599	0.000301995	0.782962	GTF3C6	EMPV1_04184	-0.992241	0.0481927	0.551156	DDB2
EMPV1_39604	-0.732407	0.0397396	0.201592	TMEM106C	EMPV1_20999	0.799189	0.00404793	0.764108	GINS3	EMPV1_21329	0.75272	0.0493905	0.348151	DDC
EMPV1_30104	-1.67912	0.0476481	0.0604562	TMEM129	EMPV1_22966	-0.882249	0.00139394	0.965552	MYCBP	EMPV1_41114	0.763292	0.0426901	0.102114	DDIT4L
EMPV1_11784	0.63844	0.0238466	0.0669191	TMEM174	EMPV1_01359	1.60648	0.000218565	0.993247	GLE1	EMPV1_17345	0.915182	0.0123422	0.27639	DDX17
EMPV1_27616	0.9282	0.0472016	0.0598972	TTYH2	EMPV1_31764	-1.27387	0.000153829	0.981232	GMFB	EMPV1_24968	1.14552	0.00973775	0.335473	DDX18
EMPV1_39014	-1.68913	0.0334077	0.0584304	TUBA1A	EMPV1_08121	-1.46906	0.000184622	0.971994	GNPDA1	EMPV1_15717	0.816842	0.0248424	0.46613	DDX19B
EMPV1_38201	-1.05773	0.0449169	0.951528	UBE2Q1	EMPV1_02183	-0.792334	0.000219452	0.359204	GCLM	EMPV1_18959	0.653453	0.0197718	0.823572	DDX20
EMPV1_42288	-0.796524	0.0245352	0.0601695	UHRF1BP1L	EMPV1_21738	1.30479	6.11362e-05	0.998978	QARS	EMPV1_25180	0.814139	0.0127511	0.886559	DDX27
EMPV1_00549	-0.618258	0.0382597	0.68067	C22orf30	EMPV1_10314	0.920272	3.19407e-05	0.823666	GLRX5	EMPV1_03672	1.36784	0.0105591	0.535998	DDX46
EMPV1_25668	1.28738	0.0122078	0.662192	KIAA1377	EMPV1_23566	-0.801016	0.0089397	0.994924	GSTO1	EMPV1_13180	0.724855	0.0356308	0.660137	DDX52
EMPV1_07844	-0.830903	0.0439056	0.795818	UQCRC1	EMPV1_23305	-1.45271	3.02373e-05	0.894764	GCSH	EMPV1_04731	-1.32393	0.0073582	0.780481	DECR2
EMPV1_01394	0.638256	0.0125279	0.503263	TMEM37	EMPV1_04661	1.08668	0.000642455	0.879778	GLTSCR1L	EMPV1_12574	0.928426	0.00932588	0.423644	DEGS1
EMPV1_38731	-0.674279	0.0466059	0.100188	WWP1	EMPV1_14766	1.19521	4.77437e-05	0.834389	GGTA1	EMPV1_34680	-0.592501	0.0114713	0.334614	DENND1B
EMPV1_37238	0.894258	0.0437423	0.0827196	ZNF165	EMPV1_21741	-1.07738	2.35808e-05	0.331946	GLOD4	EMPV1_32458	0.79645	0.0181977	0.749129	DENND4C
EMPV1_42388	-0.835121	0.0165329	0.734068	ZNF207	EMPV1_40226	-1.05817	0.0220099	0.982276	GPC1	EMPV1_35158	-0.712376	0.0396089	0.816543	DENR
EMPV1_35284	0.860586	0.0364034	0.700651	ZNF711	EMPV1_33432	0.65626	0.000196354	0.170702	GOT1	EMPV1_10566	1.02137	0.013198	0.420456	DERA
EMPV1_37192	0.826919	0.0114838	0.234933	DZIP1	EMPV1_24699	1.45653	4.04978e-06	0.207291	GOLGA5	EMPV1_22103	1.52639	0.00478813	0.112968	DERL1
EMPV1_32327	0.754706	0.0373337	0.0730326	HMGCS1	EMPV1_07805	1.26405	1.39674e-05	0.82294	GPN1	EMPV1_01371	0.884845	0.00456617	0.789256	DET1
EMPV1_32831	0.611104	0.0431902	0.0604941	HSP90AA1	EMPV1_42179	-0.959925	0.00200103	0.620696	GADD45GIP1	EMPV1_07901	1.02628	0.0214535	0.522805	DHTKD1
EMPV1_15695	-1.10328	0.0476513	0.477947	AP2S1	EMPV1_26986	1.17089	0.000309056	0.314135	GFER	EMPV1_11957	0.727627	0.0146718	0.928244	DHX15
EMPV1_42267	-0.732985	0.00639858	0.875565	ARF4	EMPV1_24456	0.996625	0.00198819	0.983024	GRPEL1	EMPV1_06768	0.716847	0.0271833	0.959039	DHX29
EMPV1_38011	0.852666	0.0375468	0.176958	ASB3	EMPV1_07133	0.988002	2.67505e-05	0.972789	GTPBP10	EMPV1_31064	0.84466	0.0196732	0.639771	DHX32
EMPV1_40455	0.667769	0.00872389	0.0616868	ANXA2	EMPV1_12860	1.17699	9.15583e-06	0.611375	GNL3L	EMPV1_11935	0.778503	0.0147805	0.924286	DIABLO
EMPV1_17990	-0.602609	0.0308953	0.648611	AMZ2	EMPV1_07058	1.21536	0.000203511	0.904308	H2AFV	EMPV1_29465	1.03353	0.00820332	0.323205	DLC1
EMPV1_10145	-1.5336	0.0357886	0.0668526	ATP5G1	EMPV1_30538	0.724253	0.00148498	0.744011	HDDC2	EMPV1_40222	-0.741876	0.0191072	0.776614	DLG3
EMPV1_02037	-0.71108	0.0327011	0.284454	ATP1A3	EMPV1_11739	1.36383	1.28518e-05	0.404185	HSF2BP	EMPV1_00297	0.931868	0.00390058	0.38299	DMD
EMPV1_40721	0.667832	0.0471883	0.660614	BCLAF1	EMPV1_19405	-0.861609	0.000250134	0.478517	HRSP12	EMPV1_05022	-0.635692	0.0197773	0.731421	DNA2
EMPV1_30115	0.592416	0.0383895	0.0748916	CASP3	EMPV1_23787	-1.5733	0.000658758	0.912444	HEBP1	EMPV1_38603	-1.089	0.00461964	0.611493	DNAJA1
EMPV1_14214	1.35776	0.0027282	0.696179	CTSK	EMPV1_18194	-0.916065	0.000123805	0.53205	HBM	EMPV1_41533	0.714062	0.019043	0.901583	DNAJA2
EMPV1_22884	-0.62646	0.0433119	0.697681	CATSPER2	EMPV1_06917	0.791204	0.00334701	0.643525	HPSE2	EMPV1_01780	-0.954886	0.00742045	0.272609	DNAJB11
EMPV1_39963	-1.26616	0.0447193	0.0601413	PCCB	EMPV1_08115	1.10959	0.00297598	0.781058	HNRNPA1	EMPV1_32520	0.865425	0.00443341	0.0566139	DNAJB14
EMPV1_07413	0.691549	0.0434995	0.144088	CD36	EMPV1_04408	0.624011	0.00340778	0.737846	HNRNPA3	EMPV1_18460	1.3069	0.00316735	0.599169	DNAJB6
EMPV1_31551	-0.625379	0.0343465	0.520649	CD47	EMPV1_43777	-1.53889	1.74771e-05	0.971121	HNRNPH3	EMPV1_08929	0.935605	0.0153756	0.933727	DNAJC10
EMPV1_25354	-0.865903	0.0256785	0.0744763	CLAUDIN1	EMPV1_02526	0.785446	0.00248273	0.936523	HNRNPK	EMPV1_08051	0.74079	0.0490406	0.771409	DNAJC14
EMPV1_29082	-0.664786	0.0363577	0.21644	CDV3	EMPV1_21077	1.2862	8.68052e-06	0.987835	HIGD1A	EMPV1_34709	-0.594494	0.0262187	0.585239	DNAJC15
EMPV1_03808	-1.93021	0.0157832	0.4935	CCT3	EMPV1_35399	-0.973708	6.51552e-05	0.839255	HMGB2	EMPV1_05480	-0.716746	0.00534634	0.119241	DNAJC25
EMPV1_00390	-0.685403	0.0285514	0.287055	CXCL14	EMPV1_10156	0.677348	0.00251526	0.469052	HIAT1	EMPV1_27075	0.773296	0.0412405	0.337624	DNASE2
EMPV1_14009	-0.815948	0.0142922	0.814956	C6orf106	EMPV1_04700	0.662662	0.0071851	0.575094	HAT1	EMPV1_29752	0.648627	0.0423916	0.18389	DNMT1
EMPV1_35948	-0.604799	0.027697	0.952038	CMTM7	EMPV1_36412	1.04984	0.0104714	0.818354	HIST2H3C	EMPV1_28875	-1.11119	0.0147183	0.184865	DNMT3B
EMPV1_08886	0.963877	0.0116083	0.0685723	COPB1	EMPV1_14056	1.8037	0.000289526	0.647213	HDAC1	EMPV1_28021	-0.860554	0.010533	0.0592885	DNPH1
EMPV1_37594	0.979881	0.0398355	0.170859	CGN	EMPV1_23911	-1.31582	3.2727e-06	0.948431	HLA-F-AS1	EMPV1_21323	1.04499	0.0077906	0.123996	DOCK9
EMPV1_31085	-0.809769	0.0406457	0.224532	CCDC93	EMPV1_38438	1.2098	0.000261165	0.298637	HOXB7	EMPV1_11792	1.04395	0.0404943	0.573847	DOPEY1
EMPV1_33244	-1.22662	0.0348613	0.263258	COPS7A	EMPV1_20556	0.739896	0.00273396	0.767346	HIPK1	EMPV1_23549	0.963906	0.00350211	0.525523	DPCD
EMPV1_02294	-0.763928	0.0436227	0.0575063	COX4I1	EMPV1_00037	1.08091	4.7317e-06	0.724891	HCFC1	EMPV1_37841	0.987956	0.00969477	0.968095	DPF2
EMPV1_11116	0.61221	0.0339985	0.0882247	CCNC	EMPV1_26181	-1.11584	0.00323466	0.997539	HAGH	EMPV1_13921	0.694955	0.0151587	0.481019	DPP8
EMPV1_01879	0.703178	0.0279118	0.0564513	DNASE2	EMPV1_09636	1.64233	0.000367273	0.951662	HMBS	EMPV1_04046	1.70157	0.0125758	0.542271	DPPA3
EMPV1_06835	0.607351	0.0392541	0.152155	DHX29	EMPV1_17899	1.23715	0.000187469	0.749204	HSD17B10	EMPV1_00667	1.8161	0.0003193	0.531713	DPYS
EMPV1_40258	-0.730004	0.0221523	0.287796	DUSP1	EMPV1_19220	-0.833699	0.00250696	0.153736	HSD17B14	EMPV1_42015	-1.26486	0.0273538	0.127556	DR1
EMPV1_09452	-0.589549	0.0395721	0.0552104	DARS	EMPV1_14247	1.40161	0.000331568	0.918462	IK	EMPV1_16081	0.658396	0.0303925	0.0916918	DST
EMPV1_04455	-0.650829	0.0308638	0.178083	ETFA	EMPV1_10675	0.792279	0.0114784	0.951443	IMP4	EMPV1_32063	0.855691	0.0244235	0.0950784	DTD2
EMPV1_02159	-1.21815	0.00987807	0.842237	EIF3G	EMPV1_42881	1.40689	0.000124898	0.739427	INO80C	EMPV1_43012	0.742835	0.00388097	0.224509	DTNB
EMPV1_42253	-1.08709	0.0354495	0.12899	EIF3L	EMPV1_10970	0.812127	0.0202812	0.985117	IGF1R	EMPV1_40231	0.865098	0.00969477	0.0751544	DUSP1
EMPV1_05286	0.756662	0.0108208	0.209559	FAM32A	EMPV1_15360	1.19865	0.000574478	0.889893	ITM2C	EMPV1_05260	0.992366	0.0412343	0.849127	DUSP14
EMPV1_41027	-1.50348	0.0432544	0.974895	FKBP4	EMPV1_26994	-0.838814	1.71355e-05	0.3827	INTS1	EMPV1_03169	1.01297	0.0348841	0.0696961	DYNC1H1
EMPV1_37586	0.734027	0.0236505	0.79587	FOLH1	EMPV1_17913	1.24884	1.25047e-05	0.700777	ISG20L2	EMPV1_09045	1.14118	0.023046	0.722873	DYNC1I2
EMPV1_01910	0.689125	0.0250272	0.0623769	FRZB	EMPV1_33846	0.822563	0.000105131	0.719732	IL4R	EMPV1_42883	0.746827	0.0372378	0.556578	DYNC1LI1
EMPV1_33745	-0.866209	0.0360834	0.848944	GALNT11	EMPV1_33339	0.709318	0.00171315	0.851542	IQCB1	EMPV1_28869	0.993098	0.00481806	0.49456	DZIP1
EMPV1_09239	0.902785	0.0426998	0.203142	GK	EMPV1_37445	-1.02765	5.90251e-05	0.342671	IQGAP2	EMPV1_41187	0.949278	0.00630308	0.109231	EAF2
EMPV1_35247	-0.862723	0.0338678	0.135934	HSPA8	EMPV1_42649	-1.13106	6.68127e-06	0.773915	ISCA2	EMPV1_03934	0.982922	0.000786975	0.413525	ECHS1
EMPV1_01110	-0.656942	0.0316263	0.197355	HSDL2	EMPV1_31915	1.00309	0.000161878	0.990634	IAH1	EMPV1_26660	0.712243	0.00662403	0.496807	EEF1A1
EMPV1_00151	1.42916	0.043371	0.65779	IRF3	EMPV1_03685	-2.451	1.47757e-05	0.924287	IDI1	EMPV1_15379	2.38803	0.0145611	0.528386	EEF1A2
EMPV1_41870	-0.587942	0.0447193	0.557292	LENG9	EMPV1_34257	-1.08053	0.00180962	0.72401	IST1	EMPV1_41165	-0.710622	0.0263609	0.0955507	EEF1E1
EMPV1_41207	0.721891	0.0376215	0.0802434	MAK16	EMPV1_16763	2.19216	0.000482821	0.928457	KARS	EMPV1_22634	-0.795663	0.0424909	0.0566162	EFCAB2
EMPV1_01413	0.82597	0.0385169	0.806626	METTL21A	EMPV1_18832	2.33536	0.000171201	0.884844	KPNA3	EMPV1_05597	1.70335	0.00526306	0.956793	EFHD1
EMPV1_07483	-0.822996	0.0250125	0.662232	MCMBP	EMPV1_24763	1.69542	1.68165e-05	0.733962	KPNA4	EMPV1_23515	-1.01279	0.0396358	0.612869	EFNB2
EMPV1_34351	-0.69516	0.0334077	0.113834	MICU1	EMPV1_04783	0.756085	0.0286096	0.792787	KPNA6	EMPV1_15415	0.656277	0.0359851	0.058102	EFR3A
EMPV1_35739	1.12649	0.0101925	0.931368	MRPS11	EMPV1_21742	-1.10359	2.02108e-05	0.222793	KLHL28	EMPV1_21116	-0.636178	0.0355307	0.686303	EGFL8
EMPV1_08385	-0.595505	0.049456	0.499143	MAP1LC3B	EMPV1_37318	1.74714	2.23299e-06	0.557529	KIAA0196	EMPV1_06119	1.63816	0.0361799	0.14721	EGLN1
EMPV1_36415	-0.63853	0.0307547	0.0777458	MPZL2	EMPV1_22503	1.11644	0.00198797	0.689515	VWA8	EMPV1_13835	0.694169	0.00457022	0.797444	EGLN2
EMPV1_28716	-0.817448	0.0492648	0.0610075	NDUFS3	EMPV1_25195	1.08375	0.00423383	0.891855	KIAA1217	EMPV1_25580	-0.654652	0.0188291	0.210959	EHMT2
EMPV1_02031	0.687464	0.0364583	0.0996814	NME2	EMPV1_42243	0.81336	0.00330057	0.778262	KIAA1279	EMPV1_21878	1.41849	0.0124383	0.533092	EIF1
EMPV1_05031	0.907548	0.0331255	0.0744763	NIP7	EMPV1_00720	1.06184	0.000247889	0.963809	KIAA1429	EMPV1_26265	0.813674	0.00775667	0.290117	EIF1AX
EMPV1_09381	-1.00526	0.0403769	0.611338	OGT	EMPV1_07235	0.845885	0.000178265	0.692356	KTN1	EMPV1_05872	0.596092	0.03347	0.946727	EIF2AK3
EMPV1_11014	-0.988289	0.0436064	0.874846	OLA1	EMPV1_04816	0.592628	0.00196012	0.957167	LARP4	EMPV1_23520	2.10602	0.00362853	0.452427	EIF2AK4
EMPV1_37950	1.1005	0.0466059	0.242975	ORAI1	EMPV1_21118	0.911505	0.00348148	0.854333	LAS1L	EMPV1_21893	0.725944	0.0121369	0.820624	EIF2B1
EMPV1_00358	0.956852	0.0371837	0.29864	OAZ1	EMPV1_34638	-1.24243	5.49925e-06	0.641313	LXN	EMPV1_18930	0.744596	0.0281788	0.151693	EIF2B3
EMPV1_07701	-0.585089	0.0331255	0.22007	PNPLA4	EMPV1_01807	1.25377	0.000252744	0.722542	LMTK2	EMPV1_00927	0.821399	0.00206601	0.266707	EIF2S1
EMPV1_33713	-0.774704	0.0300001	0.15709	PBK	EMPV1_40961	0.928022	0.000159741	0.281634	LRRC28	EMPV1_29345	1.55005	0.0055506	0.289292	EIF2S2
EMPV1_41677	-0.682441	0.0399229	0.193804	PHEROA	EMPV1_22008	0.778848	0.00256023	0.874941	LRRK1	EMPV1_15206	1.01989	0.0311502	0.653298	EIF3D
EMPV1_26132	-0.619014	0.0247896	0.44765	PMVK	EMPV1_12469	-0.795074	0.000308137	0.185129	LIMD1	EMPV1_36130	0.833619	0.0436574	0.192916	EIF3H
EMPV1_36516	-0.938092	0.0466393	0.112026	PTCD3	EMPV1_17245	-1.24027	0.00200181	0.580308	LIPE	EMPV1_20857	1.0737	0.00970321	0.995513	EIF3J
EMPV1_21345	0.861029	0.0334077	0.292491	PGRMC1	EMPV1_04321	1.77165	1.35914e-05	0.15255	LONP2	EMPV1_10841	1.31159	0.017605	0.609639	EIF3L
EMPV1_39409	-0.650859	0.0344635	0.296738	PREP	EMPV1_33524	0.954346	8.26664e-06	0.27819	LUC7L2	EMPV1_37625	-1.62075	0.0077323	0.32942	EIF4A1
EMPV1_25013	-1.1555	0.0419221	0.979444	PSMA6	EMPV1_42568	0.799106	0.000466167	0.90015	LUC7L3	EMPV1_06220	0.882421	0.0427653	0.326527	EIF4E2
EMPV1_41737	0.632505	0.0210894	0.0552364	RCN2	EMPV1_18523	-1.43388	2.11462e-05	0.386643	MDP1	EMPV1_23429	1.68233	0.0351287	0.126987	EIF4G2
EMPV1_30336	0.635864	0.0206904	0.159152	RPL13A	EMPV1_39114	0.916804	0.00182584	0.723772	MKRN2	EMPV1_12280	1.14518	0.00402396	0.896252	EIF4G3
EMPV1_16561	0.861757	0.0193648	0.682707	RPS17	EMPV1_18734	0.762186	0.000459299	0.873946	MANEA	EMPV1_38291	1.64272	0.0158187	0.848521	EIF5A2
EMPV1_07669	1.36192	0.0419221	0.65113	RUVBL2	EMPV1_02033	1.21692	0.000115378	0.854492	MGAT4B	EMPV1_36855	1.12179	0.0400497	0.34502	EIF5B
EMPV1_42081	0.805195	0.0173437	0.0819752	SBDS	EMPV1_13720	0.767226	0.000349621	0.989088	MAGED1	EMPV1_39497	-0.741212	0.022444	0.200796	ELAVL1
EMPV1_36118	-0.646234	0.00798736	0.234465	SEC14L2	EMPV1_11870	1.45689	9.15583e-06	0.497205	MIA3	EMPV1_07158	0.813793	0.0106072	0.950058	ELMSAN1
EMPV1_25271	-1.00003	0.0300084	0.0618786	SRSF9	EMPV1_32928	1.06626	0.00010977	0.45806	MREG	EMPV1_28671	1.18999	0.00548791	0.236935	ELOVL2
EMPV1_01526	-1.31757	0.0495162	0.0844175	SFT2D2	EMPV1_37348	1.82137	0.000363351	0.836935	MPP5	EMPV1_08960	0.943001	0.0116089	0.590422	ENOX2
EMPV1_18399	-1.44709	0.0395721	0.226402	SPCS1	EMPV1_03569	0.743363	0.00246755	0.834421	MALAT1	EMPV1_13285	-0.882543	0.0170261	0.493851	ENY2
EMPV1_26402	-2.02202	0.0343465	0.0759339	SUCLG2	EMPV1_36589	1.5141	0.00331176	0.641609	MBD3L5	EMPV1_42052	0.603298	0.0081829	0.858988	EOGT
EMPV1_20740	-1.12429	0.0378593	0.5939	SLC25A15	EMPV1_09888	0.791748	1.29691e-05	0.179779	MCCC2	EMPV1_38463	0.887365	0.00880184	0.189226	EP400
EMPV1_17402	0.955326	0.0186472	0.990446	SLC41A1	EMPV1_14265	0.587489	0.00807246	0.980611	MSMB	EMPV1_19304	1.27274	0.0347964	0.795319	EPB41
EMPV1_35596	-0.856818	0.0377284	0.322807	SLC6A8	EMPV1_01409	1.78827	5.14737e-05	0.65469	METTL21A	EMPV1_38668	0.826083	0.0452499	0.851669	EPHA4
EMPV1_05524	0.937481	0.014654	0.246076	TPST2	EMPV1_08486	0.655984	0.0320294	0.879901	MIPEP	EMPV1_42529	0.651469	0.0311793	0.289877	ERBB2
EMPV1_39086	0.780526	0.0329169	0.752435	TIPRL	EMPV1_00659	-2.57944	0.00157183	0.951099	MGST2	EMPV1_01960	0.807448	0.02934	0.917125	ERCC3
EMPV1_01695	0.926656	0.0148023	0.449011	TCEA1	EMPV1_18987	0.898893	2.48617e-05	0.980684	MAP4	EMPV1_32196	0.814323	0.039045	0.529131	ERCC8
EMPV1_42417	-0.986995	0.0418356	0.1527	TFAP2C	EMPV1_23235	0.809774	0.000111619	0.309438	MICU3	EMPV1_18174	0.902498	0.0204619	0.150144	ERGIC2
EMPV1_18335	1.30394	0.00890316	0.325129	TFAP2D	EMPV1_42605	-2.19327	1.69769e-05	0.959509	MINOS1	EMPV1_20132	1.51878	0.0166535	0.864195	ERLEC1
EMPV1_11840	-0.77813	0.0195159	0.323606	TRDMT1	EMPV1_40074	0.609808	0.000413868	0.107937	MRPL11	EMPV1_21179	0.996506	0.0166535	0.962757	ERMP1
EMPV1_40509	0.973499	0.0157955	0.34902	WFDC1	EMPV1_04087	-0.928897	9.57357e-06	0.815849	MRPL14	EMPV1_14189	0.964833	0.0223081	0.612122	ESCO2
EMPV1_35852	-0.820262	0.0157832	0.580349	CRY2	EMPV1_31391	1.1923	0.000316123	0.934504	MRPL4	EMPV1_10912	1.35606	0.0130043	0.549693	ESRP1
EMPV1_25440	-0.630238	0.0456103	0.0566774	CXCL10	EMPV1_37753	1.12804	9.88112e-06	0.889883	MRPL46	EMPV1_09130	0.770857	0.0178407	0.762866	ETF1
EMPV1_01557	-0.727611	0.03747	0.0859236	GMPS	EMPV1_13680	1.70398	4.94562e-05	0.533284	MRPL9	EMPV1_04432	-0.638949	0.00982694	0.443525	ETFA
EMPV1_17518	0.651031	0.0456103	0.120018	RACGAP1	EMPV1_06302	0.995995	0.000543465	0.947424	MRPS17	EMPV1_42271	0.593271	0.0383969	0.630546	ETFDH
EMPV1_01320	1.20212	0.00410653	0.779491	28S	EMPV1_33443	-0.812887	0.000161485	0.221588	MRPS18C	EMPV1_04861	0.678015	0.0240058	0.91985	ETHE1
EMPV1_20148	0.747674	0.0339985	0.0555711	7SK	EMPV1_14991	-0.613283	0.000181709	0.9279	MRPS33	EMPV1_42921	0.916325	0.0193783	0.241262	EXOC1
EMPV1_20487	-0.879134	0.0390213	0.407265	ACOT4	EMPV1_43133	-0.85841	0.000859037	0.432502	MRPS6	EMPV1_27434	0.633755	0.0212244	0.664343	EXOC4
EMPV1_01316	0.923706	0.0376158	0.236909	ACSF2	EMPV1_33060	1.14838	5.14762e-06	0.484969	MAPK1	EMPV1_36847	1.54282	0.0103824	0.361847	EXOSC1
EMPV1_38451	-0.925933	0.0278927	0.111981	ACTC1	EMPV1_37814	0.989162	0.000397515	0.739149	MAPK1IP1L	EMPV1_07969	1.2489	0.0463125	0.443271	EXOSC2
EMPV1_07798	0.60378	0.0423951	0.139646	ADAM12	EMPV1_35347	1.15423	4.58927e-05	0.885955	MAP3K4	EMPV1_19453	0.838621	0.0106979	0.846747	EXOSC9
EMPV1_38381	-1.11775	0.0243592	0.122898	AGTPBP1	EMPV1_40874	0.938497	0.000102323	0.946065	MOGAT1	EMPV1_02134	1.31428	0.0482195	0.935872	EXPH5
EMPV1_04069	0.800131	0.0367869	0.194956	ALDH3A2	EMPV1_39298	-0.984093	0.000527152	0.605723	MORN2	EMPV1_14439	1.10975	0.017605	0.788981	EZH2
EMPV1_43159	0.617333	0.0233602	0.304157	ALPI	EMPV1_28492	1.01824	0.0106154	0.676391	MORF4L1	EMPV1_02439	0.693914	0.00872373	0.293683	FAF1
EMPV1_06043	-0.669029	0.0455366	0.34572	ARD1A	EMPV1_25981	0.80688	0.0016167	0.922799	MEN1	EMPV1_30620	1.27834	0.00320145	0.954999	FAM100B
EMPV1_16948	0.621416	0.0295019	0.797487	ARHGAP36	EMPV1_40696	0.826408	0.00480207	0.288203	MYEF2	EMPV1_39620	0.841092	0.00517772	0.952879	FAM107B
EMPV1_37686	0.999752	0.00656096	0.749702	AS3MT	EMPV1_08618	1.25832	0.000564235	0.667285	MTPAP	EMPV1_36886	1.4546	0.0153796	0.554707	FAM108C1
EMPV1_29306	0.903802	0.017879	0.116016	ATGL	EMPV1_41056	1.169	0.0048316	0.90431	MARCKS	EMPV1_33511	0.944338	0.000978724	0.300668	FAM114A2
EMPV1_43242	1.24987	0.0311156	0.509198	AXL	EMPV1_16605	1.67525	5.49925e-06	0.804289	NAA20	EMPV1_25912	0.626426	0.0115214	0.756242	FAM122A
EMPV1_04423	1.49804	0.0161134	0.273796	BEX2	EMPV1_00859	-0.824757	0.000461402	0.867882	NAA38	EMPV1_01069	0.628904	0.0212244	0.329093	FAM122B
EMPV1_12978	-0.602122	0.0311102	0.350929	C12ORF32	EMPV1_07331	-1.53734	0.000170149	0.969223	NANS	EMPV1_21552	0.627987	0.0127284	0.345297	FAM126A
EMPV1_30993	0.792772	0.0454411	0.805904	C16orf80	EMPV1_17604	-0.637512	0.0154877	0.788317	ASAH1	EMPV1_07035	1.39229	0.0447374	0.200473	FAM136A
EMPV1_13777	0.656876	0.0170558	0.561799	C17H20ORF108	EMPV1_18786	-0.78602	0.0118611	0.469605	NDUFA12	EMPV1_27845	1.72319	0.00289897	0.335515	FAM149A
EMPV1_26374	1.46668	0.043836	0.624733	C18orf21	EMPV1_39291	-0.692195	0.000104604	0.744603	NDUFA2	EMPV1_36065	1.65899	0.000528468	0.833282	FAM164A
EMPV1_17612	0.908261	0.0121588	0.674732	C2orf29	EMPV1_19557	-1.31513	1.28518e-05	0.98322	NDUFA5	EMPV1_35341	-1.03764	0.00640457	0.0792529	FAM165B/LOC100127905
EMPV1_28045	0.657845	0.0243952	0.179789	C6ORF108	EMPV1_17076	-1.14063	0.000492193	0.857061	NDUFA6	EMPV1_37768	-1.33203	0.00994162	0.226735	FAM166A
EMPV1_23373	-0.67124	0.0377506	0.0614643	C6ORF162	EMPV1_26819	1.29475	0.000110287	0.921077	NDUFA9	EMPV1_13026	-0.658941	0.036418	0.860585	FAM169A
EMPV1_04632	1.05188	0.0249009	0.101915	C7H6orf153	EMPV1_35417	-1.19508	7.98616e-06	0.902117	NDUFB1	EMPV1_41899	0.804156	0.0389019	0.421631	FAM199X
EMPV1_14541	-0.9718	0.0190066	0.108724	CCDC56	EMPV1_01713	-0.600754	0.00342975	0.852117	NDUFAF5	EMPV1_13769	-0.823288	0.0246487	0.905163	FAM210B
EMPV1_08422	-0.739051	0.0487418	0.0877083	CD1B	EMPV1_36523	-1.12682	1.01459e-05	0.899896	NDUFS4	EMPV1_10385	0.664637	0.0209356	0.227777	FAM213A
EMPV1_07417	-1.02692	0.0235195	0.158921	CELF4	EMPV1_18552	-1.75393	3.2386e-06	0.944293	NDUFS6	EMPV1_18850	0.713422	0.0260947	0.761077	FAM220A
EMPV1_40826	-1.13837	0.0434995	0.0598581	CKS1B	EMPV1_41776	0.960321	5.21523e-05	0.807226	NDUFV2	EMPV1_05279	-0.771688	0.0151458	0.275706	FAM32A
EMPV1_31803	0.617116	0.0335013	0.588638	CLK4	EMPV1_42759	0.639284	0.000250134	0.954867	NDC80	EMPV1_12169	-0.800203	0.0348152	0.296919	FAM3C
EMPV1_40573	1.44139	0.00272431	0.525093	CNNM1	EMPV1_34892	2.07286	0.000777722	0.857595	NCAM1	EMPV1_43054	0.665244	0.040591	0.479105	FAM45A
EMPV1_01386	-0.72871	0.030497	0.0642322	CPNE1	EMPV1_02817	1.61801	3.64712e-05	0.995654	NEDD4L	EMPV1_04307	0.849517	0.0279063	0.969695	FAM49B
EMPV1_30073	-0.650579	0.0385168	0.427585	CPSF3L	EMPV1_06448	1.12649	0.00124241	0.481273	NMNAT1	EMPV1_21248	-1.45111	0.0443578	0.139888	FAM63A
EMPV1_23242	0.769692	0.0442196	0.155882	CRY1	EMPV1_04397	-0.958584	0.00187331	0.851008	NAMPT	EMPV1_31228	0.747668	0.0393254	0.67238	FAM76A
EMPV1_00160	1.0532	0.031415	0.159154	CSNK1G2	EMPV1_27481	0.959296	0.00167556	0.85692	NOB1	EMPV1_05331	0.639971	0.0177397	0.400825	FAM86A
EMPV1_29036	-1.48457	0.0343716	0.147365	CYB561	EMPV1_06982	1.50513	9.91246e-06	0.340893	NMD3	EMPV1_19102	0.863395	0.0277233	0.175412	FAM92A1P2
EMPV1_28054	0.850105	0.0137532	0.524271	DEDD	EMPV1_10462	-0.831282	0.00179316	0.494325	NFIA	EMPV1_19904	0.774963	0.0439789	0.989865	FANCL
EMPV1_17291	0.649152	0.0117722	0.115121	DPY19L4	EMPV1_06135	0.710603	0.0175426	0.701867	NCOA1	EMPV1_17703	0.629065	0.00911052	0.412794	FARP1
EMPV1_09957	0.687092	0.0438184	0.220903	EDN1	EMPV1_42572	2.18073	2.49449e-05	0.760012	NR2C1	EMPV1_21164	-1.19593	0.0117755	0.0693307	FARS2
EMPV1_29931	0.710849	0.0420259	0.0709736	ENSA	EMPV1_39158	-0.818044	0.00364254	0.858681	NSMCE4A	EMPV1_30477	1.25705	0.0138206	0.253556	FARSA
EMPV1_27275	0.838929	0.0485069	0.0642322	FAM174A	EMPV1_14910	0.681809	0.00222387	0.662973	NUS1	EMPV1_01095	0.739033	0.0432805	0.596436	FAU
EMPV1_30736	-0.653621	0.03914	0.0848345	FARSB	EMPV1_15957	1.00004	0.000450167	0.550733	NVL	EMPV1_29233	0.949662	0.00478813	0.075757	FBL
EMPV1_17250	0.745399	0.0403283	0.0877505	GOSR1	EMPV1_10554	-1.06054	0.00024475	0.887885	NUSAP1	EMPV1_30655	0.724891	0.0387026	0.409195	FBLN1
EMPV1_25031	0.596858	0.0115853	0.0625205	GRHL2	EMPV1_35323	1.35757	9.15583e-06	0.165899	NUP205	EMPV1_23986	-0.707422	0.0493033	0.31564	FBLN2
EMPV1_14560	0.586698	0.0257168	0.137379	GSTM3	EMPV1_11332	0.910114	0.0493652	0.812685	NUP214	EMPV1_42931	0.62409	0.0396656	0.846406	FBXL20
EMPV1_40148	1.86722	0.00879178	0.106583	HAAO	EMPV1_32923	0.685541	0.00294619	0.669838	NUPL2	EMPV1_37982	0.880419	0.0266061	0.770588	FBXL4
EMPV1_09299	-0.691328	0.041623	0.0740007	HNRNPF	EMPV1_17080	-0.719719	0.000128682	0.915916	NUDT16	EMPV1_30707	2.0399	0.00255453	0.12686	FBXO27
EMPV1_23955	1.03547	0.0299414	0.264265	HTR4	EMPV1_37872	0.982082	3.06942e-05	0.801394	NUDT21	EMPV1_31387	1.66195	0.00300623	0.121298	FBXO28
EMPV1_10058	-1.4371	0.0437423	0.0591538	KAT8	EMPV1_25810	1.23538	4.73105e-05	0.282483	NUDT4	EMPV1_29041	0.593669	0.0472093	0.762306	FBXO33
EMPV1_37824	-0.763088	0.0377284	0.149576	LCMT1	EMPV1_28330	0.793528	0.0224402	0.813646	NUDT5	EMPV1_04497	1.82326	0.00389366	0.360923	FBXO38
EMPV1_22149	-0.81985	0.0186052	0.172288	LCMT2	EMPV1_08355	-1.21929	3.84329e-05	0.452064	OR1J1	EMPV1_35214	0.801245	0.013198	0.572523	FBXO5
EMPV1_04146	-0.9864	0.0321523	0.206111	LGMN	EMPV1_24454	0.593575	0.0202634	0.6259	OR56A4	EMPV1_13468	0.937663	0.00200936	0.32592	FBXW2
EMPV1_36656	0.931705	0.0209493	0.37891	LHX1	EMPV1_08599	0.912191	0.0226448	0.885364	OOSP2	EMPV1_29182	1.68065	0.0289344	0.591982	FCGR2B
EMPV1_14740	-1.03462	0.0301466	0.617749	LONP1	EMPV1_05049	2.22451	3.40244e-06	0.629209	OTUD7B	EMPV1_02475	-1.55455	0.00928438	0.0604503	FDPS
EMPV1_00483	0.787977	0.0194029	0.163605	M6PR	EMPV1_29946	0.96722	0.00834565	0.846979	OTUD1	EMPV1_23126	0.887867	0.0190448	0.857099	FEM1B
EMPV1_00680	-1.70307	0.0280643	0.240544	MCL1	EMPV1_13388	1.34459	6.21857e-05	0.809345	PAK1	EMPV1_13035	0.94149	0.0432048	0.455134	FEZ1
EMPV1_14520	0.642089	0.0260886	0.0627827	MEIS1	EMPV1_42577	0.730941	0.000648573	0.645023	PAN3	EMPV1_00109	1.20041	0.0278922	0.428853	FGD6
EMPV1_00539	-0.697653	0.0448754	0.948645	MT-CO1	EMPV1_05134	0.664938	0.000383962	0.705467	PON2	EMPV1_04597	-0.638548	0.029529	0.481985	FKBP11
EMPV1_38770	0.740992	0.0393893	0.79668	NEK1	EMPV1_33260	1.30312	1.92663e-05	0.565203	PSPC1	EMPV1_33748	-0.87581	0.00773312	0.439755	FKBP3
EMPV1_30216	-0.908333	0.0254766	0.683005	NET1	EMPV1_29297	0.712743	0.00150337	0.799169	PNPLA2	EMPV1_08158	0.984181	0.00120398	0.647379	FKBP5
EMPV1_16476	0.598168	0.0222068	0.0643618	NFIC	EMPV1_36501	1.01662	8.4193e-06	0.123513	PAXIP1	EMPV1_35245	1.14926	0.0129583	0.822653	FMR1
EMPV1_26361	-0.868704	0.0142922	0.689232	NTRK2	EMPV1_12926	-0.838444	0.0483023	0.616548	PDZD11	EMPV1_05292	0.719745	0.0156341	0.170974	FNBP4
EMPV1_27969	0.602686	0.0104633	0.682679	NUP37	EMPV1_17111	0.5888	0.00370929	0.858577	PCNX	EMPV1_35188	0.833234	0.00969477	0.469511	FNTB
EMPV1_39918	0.644228	0.0195159	0.298892	OXCT1	EMPV1_09261	-0.941791	0.00752641	0.891855	PDF	EMPV1_37568	0.637424	0.0235828	0.174876	FOLH1
EMPV1_28417	-1.02956	0.0470725	0.382222	PDIA5	EMPV1_12446	1.1064	0.00122387	0.726723	PPWD1	EMPV1_00176	1.09142	0.0431893	0.836888	FOS
EMPV1_33544	-1.07463	0.029528	0.167713	PDLIM1	EMPV1_22920	0.607599	0.00113338	0.624731	PEX12	EMPV1_26312	-1.19859	0.0207912	0.156758	FRG1
EMPV1_19616	-0.914563	0.0410949	0.452352	PGM2	EMPV1_13520	1.5071	1.05444e-05	0.875115	PEX16	EMPV1_15369	1.04747	0.0146317	0.708164	FRYL
EMPV1_42212	-0.597282	0.0489935	0.0586805	POLR3B	EMPV1_39689	1.68436	1.04223e-05	0.350812	PHLPP1	EMPV1_01910	1.46227	0.00958754	0.715004	FRZB
EMPV1_43340	0.942152	0.0146244	0.185205	PPAP2A	EMPV1_30477	1.37145	0.000337875	0.836628	FARSA	EMPV1_16122	-0.648192	0.0460503	0.20135	FSBP
EMPV1_26375	0.656966	0.0403198	0.0775266	PPP1R1B	EMPV1_42443	0.900442	6.70927e-05	0.595064	PDCL3	EMPV1_41866	1.34137	0.00505172	0.95489	FTSJ1
EMPV1_18702	-0.8576	0.0393893	0.328103	PRDM14	EMPV1_05133	-0.926756	0.00702984	0.98965	PIGV	EMPV1_08800	-0.876642	0.00662579	0.232837	FXC1
EMPV1_36486	0.865511	0.00568146	0.0891967	PRSS12	EMPV1_38485	0.913926	0.000396003	0.886572	PIGY	EMPV1_29622	-0.868348	0.039553	0.919867	FXYD4
EMPV1_04839	0.68321	0.00740884	0.262064	PSMB4	EMPV1_36371	0.70539	0.000377142	0.411712	PDE8A	EMPV1_39243	1.07695	0.011752	0.767691	FYCO1
EMPV1_32978	-0.932145	0.0393893	0.0748078	RAB1A	EMPV1_37962	2.0967	2.46219e-05	0.67642	PGM3	EMPV1_34727	0.598305	0.0153756	0.172726	GAB2
EMPV1_21258	-0.61487	0.0201362	0.227165	RAN	EMPV1_20924	-1.18322	1.16653e-05	0.992863	PGP	EMPV1_34167	0.636914	0.0141043	0.0886461	GABARAP
EMPV1_24083	-0.800082	0.0488879	0.142868	RARB	EMPV1_28436	1.30955	0.00203703	0.63458	PHRF1	EMPV1_25041	-0.836317	0.0303386	0.0775192	GABBR1
EMPV1_27104	-0.620695	0.0321684	0.378066	RNA28S5	EMPV1_29260	0.789731	0.00151954	0.427452	PIK3CA	EMPV1_42179	-0.99571	0.00350211	0.10533	GADD45GIP1
EMPV1_05293	-0.902908	0.0420005	0.167413	RNA45S5	EMPV1_40992	1.06401	0.00425852	0.718707	PIK3CB	EMPV1_18800	1.6977	0.00578943	0.220545	GALC
EMPV1_19345	-1.15764	0.0117912	0.300785	RNF139	EMPV1_14053	1.28014	0.000202415	0.994962	PIK3R4	EMPV1_11693	-0.980405	0.039365	0.907953	GALNS
EMPV1_33013	0.693677	0.0496708	0.154726	RP1	EMPV1_18677	-0.637658	0.0220458	0.589843	PLA2G12B	EMPV1_30525	1.3545	0.0273635	0.522639	GATA6
EMPV1_37893	1.01202	0.0416934	0.357102	RPL22	EMPV1_40029	1.66857	0.000553503	0.956031	PRPS1	EMPV1_30502	-1.47301	0.00611328	0.886954	GATSL3
EMPV1_24617	-0.8562	0.0247647	0.0584345	RTN4IP1	EMPV1_43627	-0.696906	0.000733407	0.984533	PRPSAP2	EMPV1_02292	1.65257	0.00249303	0.207196	GCC2
EMPV1_36916	0.945103	0.0166203	0.0669673	SAPS1	EMPV1_29214	1.01602	0.00282636	0.700555	PYGL	EMPV1_02183	-0.625202	0.0135575	0.167872	GCLM
EMPV1_38516	0.701907	0.0106093	0.438293	SCA3	EMPV1_05580	1.06723	5.88491e-05	0.670516	PIGB	EMPV1_23305	-1.19931	0.00081299	0.792491	GCSH
EMPV1_40541	-1.18175	0.0284494	0.379671	SCAMP4	EMPV1_24262	1.12233	0.0015989	0.722245	PLS1	EMPV1_23962	0.598813	0.0343617	0.597948	GFER
EMPV1_37114	-1.00621	0.0280363	0.386359	SDF2	EMPV1_07037	0.587318	0.00174523	0.624478	PDGFA	EMPV1_22662	0.678535	0.0382733	0.336478	GFM2
EMPV1_25527	-0.945553	0.0227763	0.445703	SEPT2	EMPV1_27664	0.788692	0.0182177	0.848927	PLEKHB2	EMPV1_14766	0.806614	0.0480811	0.136159	GGTA1P
EMPV1_41267	0.605299	0.0487163	0.0614012	SFRS12	EMPV1_16600	0.614979	0.049802	0.998846	PLEKHG4	EMPV1_20999	0.765915	0.0125667	0.9766	GINS3
EMPV1_42685	0.754829	0.00879178	0.201533	SFRS5	EMPV1_12535	1.06726	0.00187577	0.991356	PARL	EMPV1_22924	0.949265	0.00120432	0.652166	GJA1
EMPV1_38798	0.610667	0.0466059	0.0644104	SLC9A9	EMPV1_29779	0.904487	0.000127678	0.797937	PAIP2	EMPV1_09233	1.0159	0.00274881	0.151001	GK
EMPV1_11987	-0.697187	0.0404231	0.100385	SMAGP	EMPV1_04886	1.17931	0.0099203	0.989214	PAPOLA	EMPV1_37111	-1.12799	0.0286214	0.11746	GLB1L2
EMPV1_23703	-1.2159	0.0319551	0.11472	SMARCC1	EMPV1_30712	1.02456	0.00103708	0.965236	PCBP2	EMPV1_36546	1.73826	0.0409573	0.362927	GLE1
EMPV1_09477	0.603257	0.00728976	0.0654931	SNORA22	EMPV1_02692	0.840585	0.000185867	0.957491	PCGF5	EMPV1_13313	0.831553	0.000560106	0.0674977	GLMN
EMPV1_34564	0.911723	0.0220075	0.0559194	SNORA31	EMPV1_07043	1.82371	4.15377e-06	0.958925	POLE2	EMPV1_21741	-0.724316	0.00614264	0.293382	GLOD4
EMPV1_28172	-0.60291	0.0476097	0.153296	SNORA40	EMPV1_11771	2.09714	2.82845e-06	0.197536	POLD3	EMPV1_33353	0.776722	0.00189332	0.348232	GLRX
EMPV1_09278	1.4751	0.0258108	0.21527	SNORA52	EMPV1_40687	1.79878	2.35527e-05	0.493078	POLDIP3	EMPV1_10314	0.675721	0.00479471	0.404732	GLRX5
EMPV1_21506	0.811473	0.0242512	0.309964	SNORA57	EMPV1_12215	-0.929861	1.35025e-05	0.850613	POLR2K	EMPV1_05811	1.21059	0.0124037	0.271213	GLYAT
EMPV1_00186	1.03386	0.0323913	0.753689	SNORA70	EMPV1_37125	-1.16251	0.000236805	0.755572	POLR2L	EMPV1_28387	-0.593345	0.0105484	0.0585923	GMFB
EMPV1_03664	-0.76205	0.0459698	0.234017	SNRPB	EMPV1_10853	0.828466	0.00410487	0.921138	KCTD5	EMPV1_20231	-0.79778	0.0405814	0.625455	GMNC
EMPV1_41468	0.96903	0.0195352	0.556376	SNRPB2	EMPV1_11293	0.981451	0.000122048	0.56849	POU2F1	EMPV1_12860	0.789323	0.0133711	0.618125	GNL3L
EMPV1_16399	1.24429	0.0300605	0.328657	SP1	EMPV1_09544	0.82468	0.00022846	0.843739	PCYOX1	EMPV1_04878	0.661559	0.0391067	0.975195	GNPAT
EMPV1_43089	0.973033	0.0466059	0.0907345	SRP72	EMPV1_22590	-0.82086	0.0115248	0.968457	PSENEN	EMPV1_29417	-0.659612	0.0220351	0.969858	GNPDA1
EMPV1_34098	-0.734292	0.0414997	0.102536	ssc-mir-150-2	EMPV1_02156	-1.86977	3.59485e-06	0.873481	PAM16	EMPV1_12865	0.844447	0.032535	0.0717662	GOLGA1
EMPV1_04997	-0.678067	0.0265196	0.12123	ssc-mir-215	EMPV1_01668	0.656426	0.000586068	0.633087	PRKAA2	EMPV1_39668	1.51986	0.0179559	0.920897	GOLGA2
EMPV1_42656	0.998316	0.0307547	0.073012	SUPV3L1	EMPV1_38566	1.24757	0.00735332	0.781973	PAQR5	EMPV1_24699	1.21312	0.00243296	0.801704	GOLGA5
EMPV1_27881	0.621031	0.0485069	0.378228	TBC1D9B	EMPV1_31168	-1.25649	0.004953	0.823497	PAQR8	EMPV1_11773	-1.08472	0.0293622	0.455562	GOPC
EMPV1_00579	1.47256	0.0356863	0.583805	TCEAL4	EMPV1_19598	-1.05887	0.000116308	0.933755	PDCD5	EMPV1_15319	1.29429	0.0116298	0.384502	GORASP2
EMPV1_02694	0.614906	0.0142969	0.203815	TCEANC	EMPV1_05959	0.615831	0.000235694	0.767687	PA2G4	EMPV1_41919	0.646193	0.048379	0.106756	GOSR2
EMPV1_19200	-0.59894	0.0198645	0.0597296	TGDS	EMPV1_21671	1.24226	6.14663e-06	0.0907152	PROSC	EMPV1_27933	1.23375	0.010539	0.85833	GPBP1
EMPV1_18329	0.58867	0.0375909	0.0705669	THBS3	EMPV1_12970	-0.764343	0.00129359	0.780813	PTGR2	EMPV1_40226	-1.045	0.0338081	0.917117	GPC1
EMPV1_09212	1.0504	0.0423951	0.24897	TMED9	EMPV1_37216	1.38858	2.98884e-05	0.497319	PSMD12	EMPV1_07805	0.964766	0.0298842	0.332968	GPN1
EMPV1_35843	0.682215	0.0431003	0.172018	TMIGD1	EMPV1_32749	0.878632	2.05561e-05	0.983345	PSMD8	EMPV1_35335	-1.22021	0.0439097	0.141744	GPR110
EMPV1_09157	0.815467	0.0247647	0.503168	TPD52	EMPV1_19533	0.828891	4.02955e-05	0.258109	PSMF1	EMPV1_17465	2.00237	0.0100428	0.39104	GPX6
EMPV1_27778	0.894513	0.0337563	0.264139	TPM1	EMPV1_43547	-0.635802	0.000233777	0.937758	PSMA3	EMPV1_18221	-0.721518	0.0172912	0.50755	GRIN2D
EMPV1_17039	0.662848	0.0395721	0.972183	TRIM27	EMPV1_10594	-1.36694	1.56793e-05	0.644347	POMP	EMPV1_11949	-1.42853	0.0458782	0.423893	GRK5
EMPV1_26918	-1.45083	0.0274438	0.124486	TUBA4A	EMPV1_36823	1.18788	0.00304259	0.824584	PRMT10	EMPV1_24456	0.850537	0.0166961	0.328351	GRPEL1
EMPV1_37607	0.615769	0.0269046	0.231722	TUBA8	EMPV1_10132	0.875418	0.0175426	0.993339	PDIA4	EMPV1_08649	0.663906	0.0187112	0.563285	GSKIP
EMPV1_12128	-0.85877	0.0407757	0.0983038	TUBB2B	EMPV1_35645	-1.41571	0.000311382	0.606044	POGLUT1	EMPV1_14909	-0.860736	0.0427715	0.990533	GSTO1
EMPV1_04776	1.10628	0.0144215	0.972186	TUBGCP6	EMPV1_23555	-1.97056	0.000644673	0.788716	PPP6R3	EMPV1_07114	0.725519	0.0101064	0.52747	GTF2A2
EMPV1_34109	-0.63783	0.00879178	0.773606	TYK2	EMPV1_11289	0.982904	1.07765e-05	0.650726	PPM1A	EMPV1_04778	1.06451	0.0218991	0.620965	GTF2B
EMPV1_15816	0.991919	0.0115097	0.068889	UBA5	EMPV1_30612	-0.738108	0.00342729	0.652821	PTP4A2	EMPV1_04638	-0.84253	0.0271833	0.104551	GTF2F2
EMPV1_40405	-0.890199	0.037704	0.139448	UBE2R2	EMPV1_18666	0.966253	0.00253918	0.896047	PPCDC	EMPV1_13464	-0.941312	0.00877445	0.349905	GTF2H1
EMPV1_07756	-0.591064	0.031231	0.472852	UTP18	EMPV1_39474	-1.13697	0.000163129	0.0643941	PRPF31	EMPV1_00657	0.889419	0.0414171	0.7448	GTF2I
EMPV1_28351	-0.641617	0.0315158	0.496289	ZNF500	EMPV1_26005	1.20193	7.48951e-05	0.3612	PWP1	EMPV1_43596	-0.906111	0.0118975	0.124508	GTF3A
EMPV1_28875	-1.08739	0.0268252	0.0928525	ZNF554	EMPV1_14440	1.17683	1.14254e-05	0.810906	PDHX	EMPV1_27227	0.725825	0.0392498	0.806462	GTF3C6
EMPV1_03827	-0.738933	0.0114838	0.140567	ZNF79	EMPV1_17281	1.34312	8.90381e-06	0.48548	QSOX1	EMPV1_07133	0.844978	0.00401355	0.393796	GTPBP10
					EMPV1_34636	-1.25079	3.85852e-05	0.967525	RABGGTB	EMPV1_21313	0.687731	0.00410059	0.0833611	H1FOO
					EMPV1_30510	1.19305	0.00013638	0.744456	RAB14	EMPV1_21505	1.14974	0.00149563	0.271441	H2AFV
					EMPV1_18181	0.608207	0.0454038	0.890172	RAB24	EMPV1_26181	-1.16079	0.0273635	0.585034	HAGH
					EMPV1_01750	1.20346	5.8094e-05	0.363048	RAB3GAP2	EMPV1_04700	0.618238	0.0376894	0.961336	HAT1
					EMPV1_12975	1.3256	5.1066e-06	0.862048	RAB38	EMPV1_42625	-0.885532	0.0141418	0.240145	HAUS2
					EMPV1_07020	1.63185	1.16834e-05	0.0669859	RAB4B	EMPV1_06007	-1.63534	0.015454	0.45411	HBE1
					EMPV1_08641	-1.06992	0.00527191	0.944655	RAD51C	EMPV1_18194	-0.654541	0.0404833	0.478812	HBM
					EMPV1_29440	1.43946	6.11529e-06	0.926927	RAD54B	EMPV1_14416	0.69117	0.0380803	0.55034	HBP1
					EMPV1_32499	0.907387	0.000146262	0.529798	RALGAPB	EMPV1_33890	-1.61363	0.00143231	0.355637	HBP15/L22
					EMPV1_41767	1.27596	0.00375159	0.840514	RANBP3	EMPV1_17660	-0.70599	0.0135462	0.653787	HBXIP
					EMPV1_24475	0.661651	0.0417503	0.915553	RBPJ	EMPV1_00037	0.826744	0.0101619	0.122143	HCFC1
					EMPV1_16864	-1.82575	0.0404462	0.931898	RGN	EMPV1_14056	1.42897	0.0288668	0.438224	HDAC1
					EMPV1_14497	1.0583	0.0027691	0.801284	RRAS2	EMPV1_22761	-1.17508	0.0077906	0.0564888	HDAC9
					EMPV1_12164	-1.06552	0.0001244	0.989088	REV1	EMPV1_30538	0.69621	0.01501	0.396976	HDDC2
					EMPV1_42820	-1.19094	0.000519969	0.405114	RNASEK	EMPV1_15052	1.49474	0.0222341	0.624413	HEATR1
					EMPV1_09322	1.03256	8.24962e-05	0.628138	RRM2	EMPV1_06653	0.943386	0.022091	0.542977	HEATR5B
					EMPV1_29788	0.86501	0.000111619	0.772794	RSL1D1	EMPV1_23787	-1.18585	0.0100428	0.43182	HEBP1
					EMPV1_34201	1.0289	0.00552754	0.696027	RPL14	EMPV1_04561	0.938677	0.0232278	0.886216	HECTD1
					EMPV1_29668	-0.826704	1.42234e-05	0.0617339	RPL17	EMPV1_10156	0.624596	0.0313365	0.709178	HIAT1
					EMPV1_38291	1.7245	0.00761941	0.902565	RPL22L1	EMPV1_21077	0.969999	0.00272303	0.419548	HIGD1A
					EMPV1_11458	-0.845418	6.6304e-05	0.695714	RPL23A	EMPV1_20556	0.834889	0.0480811	0.172323	HIPK1
					EMPV1_30952	-0.942018	0.0072268	0.742876	RPL28	EMPV1_14062	0.979712	0.02781	0.244134	HIST2H3C
					EMPV1_35415	-1.61052	4.15377e-06	0.953513	RPL31	EMPV1_10935	-0.991148	0.0346108	0.0815519	HIVEP1
					EMPV1_00166	-0.893437	0.000124972	0.998231	RPL31P11	EMPV1_25005	1.08246	0.000545982	0.22302	HK2
					EMPV1_35169	0.76206	1.2545e-05	0.597693	RPL35A	EMPV1_12640	-0.738437	0.0382696	0.208301	HLA-DRB3
					EMPV1_28684	-1.49004	1.94536e-05	0.936968	RPL36A	EMPV1_23911	-1.17528	0.00709439	0.0968216	HLA-F-AS1
					EMPV1_02718	-1.3897	4.00978e-05	0.769012	RPL9	EMPV1_12467	-0.724245	0.028423	0.181054	HLX
					EMPV1_01190	-1.87773	0.000114527	0.931428	RPS12	EMPV1_13445	0.681776	0.0250337	0.258681	HMBS
					EMPV1_11967	-0.842082	7.98616e-06	0.320321	RPS15A	EMPV1_35399	-0.671307	0.045102	0.34102	HMGB2
					EMPV1_12965	-0.708544	0.000222999	0.661421	RPS27A	EMPV1_32315	-1.88528	0.0120627	0.481253	HMGCS1
					EMPV1_42282	-1.01422	4.05524e-05	0.983024	RPS3A	EMPV1_08115	1.32539	0.0134906	0.351558	HNRNPA1
					EMPV1_39999	0.712845	0.00450547	0.609355	RPUSD4	EMPV1_04254	0.984247	0.0131861	0.683172	HNRNPA1L2
					EMPV1_33887	1.27594	0.000232629	0.980547	RPLP0	EMPV1_32119	0.986321	0.00842423	0.817236	HNRNPA3
					EMPV1_16588	-1.01278	6.15311e-06	0.428199	RPE	EMPV1_31825	-0.849646	0.0098194	0.337177	HNRNPH1
					EMPV1_23251	0.714972	0.00103891	0.437159	RNF11	EMPV1_28952	-0.657835	0.0241746	0.261425	HNRNPH3
					EMPV1_30794	-1.15532	0.000371618	0.912406	RNF149	EMPV1_02526	0.884813	0.00669891	0.868467	HNRNPK
					EMPV1_06593	1.37922	6.55983e-05	0.584365	RNFT1	EMPV1_05435	0.724916	0.0435599	0.739118	HNRNPR
					EMPV1_09126	0.599739	0.0014546	0.985689	RYBP	EMPV1_38893	0.625464	0.019222	0.887424	HNRNPU
					EMPV1_43669	0.853909	0.000244254	0.877243	RBPMS2	EMPV1_09029	0.981869	0.0216703	0.493201	HNRPDL
					EMPV1_04431	-1.20959	0.015885	0.901744	RIPK4	EMPV1_38438	1.20209	0.0158929	0.957446	HOXB7
					EMPV1_31624	-1.25508	2.43317e-05	0.594928	RNU6-42	EMPV1_06917	0.808235	0.00632276	0.291264	HPSE2
					EMPV1_29372	0.942163	0.000207584	0.914825	RTF1	EMPV1_19405	-0.675009	0.0140623	0.101116	HRSP12
					EMPV1_24427	-2.29676	0.000708363	0.923819	S100A11	EMPV1_17899	0.820518	0.0414717	0.217108	HSD17B10
					EMPV1_29506	0.879463	7.96818e-05	0.442954	SACM1L	EMPV1_19216	-1.61607	0.0330364	0.103425	HSD17B14
					EMPV1_08201	0.647345	0.000791877	0.679697	SAP30L	EMPV1_01103	-1.83876	0.000921982	0.0806909	HSDL2
					EMPV1_35746	0.967634	0.000590188	0.95292	SLMAP	EMPV1_11739	1.05708	0.00552167	0.584493	HSF2BP
					EMPV1_17322	0.835847	0.0257475	0.881903	SEC31A	EMPV1_32825	-0.736858	0.0491855	0.099648	HSP90AA1
					EMPV1_17692	1.31719	0.000867723	0.933089	SEC61A1	EMPV1_38634	0.825456	0.00927636	0.322089	HSPA4
					EMPV1_28370	-1.7971	2.49936e-06	0.979244	SEC61G	EMPV1_35247	1.00382	0.04357	0.73734	HSPA8
					EMPV1_25565	1.04172	2.79119e-05	0.919673	SQSTM1	EMPV1_27161	-1.69149	0.000707261	0.510392	HSPE1
					EMPV1_31490	1.05272	5.18249e-05	0.378027	SERINC3	EMPV1_19869	-0.815038	0.0161042	0.668081	HYPK
					EMPV1_31255	0.969953	0.000818092	0.398698	SRSF7	EMPV1_31915	0.831906	0.0373454	0.252741	IAH1
					EMPV1_30056	0.963344	0.0011796	0.695248	STYX	EMPV1_26237	1.2297	0.0432582	0.0599427	ICT1
					EMPV1_19035	-0.937693	1.79615e-05	0.0556925	SERBP1	EMPV1_00439	0.771189	0.00712318	0.939489	IDE
					EMPV1_29484	0.630508	0.0022284	0.573438	SIAH1	EMPV1_35809	0.812912	0.0220035	0.21218	IDH1
					EMPV1_12498	0.85729	0.00959538	0.981247	SH3D19	EMPV1_08757	0.851592	0.0176487	0.076578	IDH3A
					EMPV1_09987	-0.904246	6.55009e-06	0.194003	SIGMAR1	EMPV1_03685	-2.27814	0.00120293	0.58556	IDI1
					EMPV1_20180	1.60954	6.11529e-06	0.895573	SPCS2	EMPV1_24145	0.942025	0.0249564	0.355536	IFI30
					EMPV1_20564	0.613328	0.00138149	0.905045	SPPL3	EMPV1_15200	0.606381	0.0199983	0.218102	IFITM3
					EMPV1_17345	1.34763	1.45039e-05	0.903811	SRP14	EMPV1_35406	1.75426	0.0182771	0.0638803	IFT81
					EMPV1_36749	-1.63794	7.84633e-06	0.397227	SRP19	EMPV1_18495	0.669332	0.0350671	0.0638092	IGBP1
					EMPV1_12855	1.51025	4.80933e-05	0.945607	SRP9	EMPV1_10970	0.996056	0.0191433	0.503102	IGF1R
					EMPV1_03499	1.24216	4.95834e-06	0.811041	STAT3	EMPV1_14247	1.26795	0.00464173	0.377175	IK
					EMPV1_35367	-1.59514	4.44282e-06	0.77566	SNRPD1	EMPV1_39092	-0.822755	0.0306879	0.318114	IL17RD
					EMPV1_12935	-1.01022	0.000187649	0.177639	SNAPC1	EMPV1_32733	-0.670221	0.0191928	0.214451	IL17RE
					EMPV1_36253	-1.57626	0.000577052	0.994843	SNORA75	EMPV1_33846	0.897896	0.00666663	0.691922	IL4R
					EMPV1_22574	1.02951	0.0039028	0.872883	SNORD121A	EMPV1_24535	2.84244	0.00221226	0.446584	IL6
					EMPV1_40031	-0.807941	0.0130126	0.486921	SNORD43	EMPV1_06424	-0.590695	0.0142135	0.69428	ILK
					EMPV1_23750	-0.751281	5.83553e-05	0.670409	snoU13	EMPV1_10727	0.785792	0.0201853	0.198688	IMP3
					EMPV1_08009	-0.642439	0.0116046	0.978044	SNORA31	EMPV1_17403	-0.908406	0.00457308	0.685407	IMP4
					EMPV1_40970	0.829659	0.00150834	0.840411	SCNM1	EMPV1_42881	1.08026	0.0119031	0.778818	INO80C
					EMPV1_09250	0.675886	0.00638388	0.453695	SLC23A2	EMPV1_12559	-1.00038	0.0349889	0.590989	INPP5D
					EMPV1_15349	1.41657	0.00792922	0.855097	SLC25A17	EMPV1_26994	-1.72676	0.0146924	0.137873	INTS1
					EMPV1_17933	-1.48046	0.0013709	0.735021	SLC35A5	EMPV1_22096	1.28636	0.00567523	0.596092	INTS8
					EMPV1_40615	1.39152	0.00409609	0.937676	SLC7A8	EMPV1_21160	1.40031	0.00564398	0.875054	IP6K2
					EMPV1_37059	1.07987	0.00149042	0.907268	SORD	EMPV1_33339	0.692182	0.0121424	0.281522	IQCB1
					EMPV1_13824	1.45253	2.2702e-05	0.990405	SNX5	EMPV1_37445	-0.783657	0.0128509	0.151625	IQGAP2
					EMPV1_31444	-1.86258	4.61528e-05	0.86918	SNX7	EMPV1_19285	0.947845	0.0114488	0.660046	IREB2
					EMPV1_14498	-1.11849	0.00039715	0.875224	SOWAHB	EMPV1_34596	-0.807489	0.048903	0.156758	IRF3
					EMPV1_41983	0.684722	0.000170263	0.953135	SPG21	EMPV1_36842	-0.620579	0.0367373	0.581844	IRF9
					EMPV1_33185	1.17021	4.02955e-05	0.249467	STRBP	EMPV1_42649	-1.82695	0.0120584	0.0562412	ISCA2
					EMPV1_02375	1.9139	2.23299e-06	0.713187	SMPDL3A	EMPV1_17913	0.848271	0.0276651	0.946887	ISG20L2
					EMPV1_34505	-1.40971	0.00123064	0.836091	SKA2	EMPV1_40348	0.892745	0.00853916	0.277325	ISY1
					EMPV1_21869	-2.1591	3.07754e-06	0.886818	SHFM1	EMPV1_15360	1.03448	0.00855665	0.339811	ITM2C
					EMPV1_14529	1.17232	4.93651e-05	0.832382	SOX15	EMPV1_39331	1.20043	0.0066489	0.699338	JARID2
					EMPV1_21061	1.16943	0.000959385	0.952698	ST3GAL5	EMPV1_42140	-0.588947	0.0231005	0.553853	JMJD5
					EMPV1_16706	2.20986	3.6654e-06	0.788067	ST6GALNAC1	EMPV1_43157	0.957929	0.0253302	0.393695	KAT2B
					EMPV1_30642	1.00846	0.000344227	0.770416	ST6GALNAC2	EMPV1_00639	1.0971	0.00221226	0.94408	KBTBD10
					EMPV1_43481	-3.63031	0.000108625	0.934932	STC2	EMPV1_12286	1.10326	0.012573	0.731918	KBTBD4
					EMPV1_17720	1.14678	2.82845e-06	0.412131	STOML2	EMPV1_38694	2.05601	0.00107405	0.994851	KCNA5
					EMPV1_04805	0.708622	0.0182278	0.796773	STT3A	EMPV1_10492	1.34556	0.00482673	0.912132	KCTD1
					EMPV1_43719	1.30815	0.043434	0.82318	SORBS1	EMPV1_10853	0.746212	0.0284725	0.385765	KCTD5
					EMPV1_30665	0.972826	0.000153213	0.495943	ST13	EMPV1_18763	1.035	0.0264009	0.521767	KCTD9
					EMPV1_05836	1.00914	0.000794673	0.718794	ST7L	EMPV1_13827	2.07163	0.00764677	0.231809	KDM3A
					EMPV1_20012	0.824534	0.0457659	0.902565	SYNJ2	EMPV1_02774	0.861606	0.0210181	0.940766	KDM5B
					EMPV1_24244	0.716954	0.000190241	0.894184	SNAP29	EMPV1_42227	0.675111	0.0116751	0.0970913	KDM5C
					EMPV1_33897	0.87936	0.00027436	0.883262	SS18L2	EMPV1_31272	0.831694	0.0429414	0.606872	KHDRBS3
					EMPV1_36911	-0.859772	0.000194888	0.831759	STX17	EMPV1_37318	1.58426	0.00187226	0.34793	KIAA0196
					EMPV1_33327	1.22864	8.90381e-06	0.0711667	TAF9	EMPV1_25195	1.39989	0.0251806	0.314981	KIAA1217
					EMPV1_01605	0.986558	1.18935e-05	0.394335	TARBP1	EMPV1_42243	0.977073	0.0145611	0.4885	KIAA1279
					EMPV1_32806	0.767365	0.0242475	0.88331	TASP1	EMPV1_25668	1.11187	0.00171588	0.114872	KIAA1377
					EMPV1_30041	0.773329	0.000306566	0.963809	TAX1BP1	EMPV1_00720	0.708215	0.0313365	0.141696	KIAA1429
					EMPV1_30565	2.43663	8.9635e-05	0.94471	TEAD1	EMPV1_18233	0.622385	0.0183126	0.0984945	KIF18A
					EMPV1_31668	-0.987906	0.000228192	0.29999	TERF1	EMPV1_37692	0.672371	0.0115266	0.937509	KIF23
					EMPV1_43449	1.00958	0.00189555	0.901297	TSPAN17	EMPV1_25048	0.944968	0.0317522	0.907524	KIF5B
					EMPV1_03354	0.696418	0.000402995	0.83515	TSPAN3	EMPV1_02973	0.887601	0.00272303	0.363045	KLF5
					EMPV1_34090	2.13707	1.14205e-06	0.984086	TTC1	EMPV1_03253	0.624788	0.0193783	0.389771	KLHL13
					EMPV1_37513	0.977124	1.18935e-05	0.734707	TTC21B	EMPV1_21742	-0.632989	0.00808783	0.671766	KLHL28
					EMPV1_19238	-1.67221	1.72676e-05	0.993705	TXNDC17	EMPV1_18832	2.32069	0.00112701	0.483333	KPNA3
					EMPV1_30121	-0.6434	0.0282517	0.755196	TSTD1	EMPV1_24763	1.27377	0.0212244	0.324991	KPNA4
					EMPV1_15326	0.968923	0.000940042	0.982775	TMPO	EMPV1_06960	1.3802	0.0238228	0.577866	KPNA6
					EMPV1_03000	1.70979	0.000216212	0.825113	TRAF3IP2	EMPV1_33187	1.0923	0.0214849	0.816573	KRR1
					EMPV1_05088	1.11821	0.00581744	0.632518	TRAPPC5	EMPV1_07544	0.735062	0.0184125	0.926242	KRT27
					EMPV1_04982	-1.19153	0.00259859	0.686065	TRAPPC6B	EMPV1_12936	0.82008	0.0117963	0.672384	KTN1
					EMPV1_20109	1.14254	5.36151e-05	0.941525	TCEB1	EMPV1_12291	-0.91862	0.0136439	0.847889	LAMB1
					EMPV1_20800	0.96396	3.81798e-05	0.627965	TCERG1	EMPV1_41619	-0.839846	0.0146696	0.326825	LAMTOR4
					EMPV1_03184	1.02713	0.0320206	0.857061	TCF12	EMPV1_04816	0.598478	0.0189494	0.983564	LARP4
					EMPV1_18034	-1.00032	1.07408e-05	0.985117	TIMM8A	EMPV1_21118	0.745703	0.0340245	0.219413	LAS1L
					EMPV1_01445	0.625268	0.0125143	0.99929	TOMM22	EMPV1_22864	0.681016	0.00797527	0.970468	LAT
					EMPV1_37119	1.22404	0.00163415	0.858425	TMCO3	EMPV1_31856	-0.694255	0.0470736	0.95404	LDHB
					EMPV1_07625	0.769877	0.000553503	0.381811	TMBIM4	EMPV1_40318	-0.876228	0.00610771	0.258585	LEO1
					EMPV1_11031	0.653781	0.00131601	0.31161	TMED10	EMPV1_12348	1.10386	0.00378224	0.235837	LIG3
					EMPV1_06042	0.951654	5.06608e-06	0.550296	TMEM194A	EMPV1_02889	-0.60022	0.0192922	0.755263	LILRA6
					EMPV1_15898	-0.859251	1.18701e-05	0.0698147	TMEM40	EMPV1_12469	-0.668387	0.0178064	0.709184	LIMD1
					EMPV1_21153	0.803856	0.00254747	0.754991	TMEM42	EMPV1_06401	0.644394	0.039365	0.774773	LIN9
					EMPV1_01460	1.47978	0.000289526	0.802534	TMEM47	EMPV1_35064	0.766366	0.0422913	0.216437	LIPA
					EMPV1_12540	0.672565	0.00308853	0.710079	TMLHE	EMPV1_25954	0.769298	0.0395282	0.687982	LMCD1
					EMPV1_32852	-1.63096	2.82845e-06	0.809486	TRIM50	EMPV1_01807	0.881474	0.0469533	0.333804	LMTK2
					EMPV1_25326	1.92465	0.000309629	0.94604	TRIM60	EMPV1_32133	1.2571	0.0181803	0.756038	LOC100517809
					EMPV1_39515	1.44334	1.45039e-05	0.510226	TRNT1	EMPV1_13506	-0.886303	0.00148225	0.725024	LOC100521647
					EMPV1_20311	0.829671	0.0241507	0.870163	TRPT1	EMPV1_03924	-0.708252	0.0352559	0.341226	LOC100524737
					EMPV1_25412	0.887996	0.000200931	0.614028	TSPAN1	EMPV1_06745	-0.932418	0.00206239	0.795725	LOC102723966
					EMPV1_34104	-1.7783	1.29691e-05	0.851231	TBCA	EMPV1_04321	1.72865	0.0185574	0.262896	LONP2
					EMPV1_05117	1.20795	0.000316597	0.790073	TBCC	EMPV1_21435	0.956124	0.0203259	0.81365	LONRF1
					EMPV1_15954	1.17582	3.22267e-05	0.624754	TDRD3	EMPV1_38631	1.73967	0.00524512	0.192871	LRP2
					EMPV1_01982	1.60004	0.00250044	0.924962	TNFRSF21	EMPV1_06542	-0.801408	0.0206451	0.178954	LRP6
					EMPV1_01406	1.30231	0.0199628	0.964348	UBASH3B	EMPV1_40961	1.15359	0.00457022	0.986724	LRRC28
					EMPV1_36601	-1.45692	1.33088e-05	0.868533	UQCRH	EMPV1_08620	-0.660094	0.0495095	0.810099	LRRC6
					EMPV1_26467	1.12748	0.000161064	0.918138	UBTD2	EMPV1_15042	0.77394	0.0153406	0.831518	LRRFIP2
					EMPV1_40741	0.652678	0.0022096	0.940738	UBE3A	EMPV1_22008	0.91398	0.0144745	0.886122	LRRK1
					EMPV1_18460	1.09663	0.0015634	0.855626	UBE3C	EMPV1_32766	0.590538	0.0029528	0.878929	LSM14A
					EMPV1_02051	-0.746967	0.00124372	0.156292	USP5	EMPV1_32179	-1.10773	0.023046	0.569907	LSM3
					EMPV1_03529	1.55416	1.28518e-05	0.73008	UBE2E1	EMPV1_17139	0.632709	0.0426864	0.23976	LSMD1
					EMPV1_30306	-0.704672	0.00017765	0.715671	UBE2K	EMPV1_42568	0.71726	0.0215934	0.844295	LUC7L3
					EMPV1_14107	0.73059	0.000392109	0.848894	UBE2T	EMPV1_34638	-0.741119	0.0319861	0.239421	LXN
					EMPV1_22665	0.936706	2.35808e-05	0.784176	UBA2	EMPV1_21962	1.01977	0.0491964	0.758486	LYPD6B
					EMPV1_17172	1.70005	3.17846e-06	0.53608	UBXN4	EMPV1_34244	1.02749	0.0446873	0.91511	MAGEB10
					EMPV1_25365	0.997551	0.00160537	0.986237	UBXN6	EMPV1_43533	0.913732	0.0212244	0.623539	MAGI1
					EMPV1_32515	-0.69706	0.000269384	0.468609	UNC45B	EMPV1_12801	-0.795708	0.0231005	0.261853	MAGT1
					EMPV1_29330	0.968856	0.000161852	0.954413	MAX	EMPV1_41204	-1.31661	0.00727027	0.485569	MAK16
					EMPV1_00056	0.68137	0.00334452	0.970442	USE1	EMPV1_03569	0.755206	0.0362359	0.596384	MALAT1
					EMPV1_25607	0.900782	0.00323132	0.798152	UTP15	EMPV1_03553	0.83004	0.00542021	0.598943	MALT1
					EMPV1_33439	-0.671572	6.83816e-05	0.136105	VAMP4	EMPV1_38671	-0.626588	0.0306003	0.710956	MAMDC4
					EMPV1_23330	1.12346	0.0039468	0.913549	VPS13C	EMPV1_28125	-0.991127	0.031492	0.122239	MAML3
					EMPV1_26976	-1.33621	3.29286e-05	0.816226	VPS29	EMPV1_18734	0.596216	0.0415953	0.415927	MANEA
					EMPV1_38997	0.938579	5.42753e-05	0.17866	VPS4B	EMPV1_33951	0.603916	0.0478571	0.603818	MAP10
					EMPV1_11396	0.679678	0.000644799	0.36566	VPS53	EMPV1_08376	0.848131	0.0226661	0.584234	MAP1LC3B
					EMPV1_24401	-0.73377	0.00434151	0.545086	VPS54	EMPV1_18170	-1.26705	0.0480811	0.175031	MAP2K2
					EMPV1_11346	-1.50497	0.00109223	0.759269	VNN1	EMPV1_35347	0.905781	0.0459062	0.258281	MAP3K4
					EMPV1_17821	-1.3622	0.00138195	0.719732	VEZF1	EMPV1_18987	1.14573	0.000579195	0.35812	MAP4
					EMPV1_42529	0.880513	6.71489e-05	0.545859	ERBB2	EMPV1_27594	0.652238	0.00135475	0.313779	MAP4K3
					EMPV1_34403	1.24435	0.000275886	0.752219	MYCN	EMPV1_05002	0.785901	0.0212975	0.649103	MAP7
					EMPV1_31164	-1.55721	3.59485e-06	0.535232	VBP1	EMPV1_33060	1.00305	0.004557	0.664478	MAPK1
					EMPV1_32905	0.764442	0.00261581	0.570546	VHL	EMPV1_37814	1.06046	0.0102648	0.303151	MAPK1IP1L
					EMPV1_31621	1.69439	3.14973e-05	0.942973	VTA1	EMPV1_27928	1.43198	0.0177005	0.337681	MAPK6
					EMPV1_31282	0.73695	0.00218756	0.527405	RAF1	EMPV1_40486	0.705765	0.00747012	0.883524	MAPKAPK3
					EMPV1_02523	-1.19036	0.00226744	0.722873	WDR17	EMPV1_16457	-0.984039	0.0215229	0.927367	MAPRE2
					EMPV1_25678	0.772485	0.00414837	0.791434	WDR20	EMPV1_40544	-0.730258	0.00385279	0.762302	MARCKS
					EMPV1_22230	1.44369	1.13381e-05	0.967665	WDR41	EMPV1_25832	0.938437	0.0334075	0.938632	MATR3
					EMPV1_29643	2.24722	2.23299e-06	0.990141	WDR61	EMPV1_29330	0.710446	0.0476452	0.272239	MAX
					EMPV1_03788	0.656039	0.000635484	0.95026	WDYHV1	EMPV1_36589	1.83683	0.00762414	0.476896	MBD3L5
					EMPV1_22856	1.24133	0.0113836	0.829462	WNT5B	EMPV1_06029	0.847311	0.0343512	0.951079	MBTPS1
					EMPV1_32403	0.909742	0.00112774	0.709756	WWC1	EMPV1_09888	0.699187	0.0126811	0.861505	MCCC2
					EMPV1_12911	-1.53984	1.03446e-05	0.553001	XPA	EMPV1_06487	0.618976	0.0435294	0.146713	MCM8
					EMPV1_39761	-1.17287	1.89542e-05	0.67068	YWHAE	EMPV1_07476	0.778344	0.0177891	0.346344	MCMBP
					EMPV1_24798	1.02131	0.00737251	0.828441	YPEL1	EMPV1_18523	-1.08047	0.00672389	0.176083	MDP1
					EMPV1_03012	1.1343	0.000318403	0.937283	ZFP64	EMPV1_02149	0.915179	0.0144745	0.922084	MED14
					EMPV1_19354	0.669127	0.0153208	0.843256	ZBTB47	EMPV1_05016	0.716641	0.0321687	0.477804	MEGF9
					EMPV1_37290	1.4175	8.65964e-05	0.631669	ZC3H15	EMPV1_17630	0.79709	0.028128	0.822653	MELK
					EMPV1_13213	0.88889	0.000124898	0.98801	ZFP106	EMPV1_25981	0.653184	0.011486	0.446633	MEN1
					EMPV1_02462	0.949342	0.0245161	0.924776	ZNF22	EMPV1_36565	-1.537	0.0142996	0.05789	METAP2
					EMPV1_04293	0.634148	0.0195328	0.607938	ZNF501	EMPV1_01409	1.48463	0.0212244	0.366845	METTL21A
					EMPV1_25655	-1.06094	0.000178613	0.869153	ZNF503	EMPV1_05258	1.08679	0.0410462	0.365326	METTL22
					EMPV1_28319	0.650585	6.92814e-05	0.33642	ZNF567	EMPV1_20315	0.814852	0.0231824	0.0916452	METTL6
					EMPV1_00378	0.815778	0.000603177	0.69177	ZNF593	EMPV1_14213	-0.673765	0.0365392	0.131539	METTL8
					EMPV1_28903	0.827254	1.10285e-05	0.343239	ZNF710	EMPV1_02058	1.38128	0.0132546	0.437216	METTL9
					EMPV1_03827	1.02598	5.14762e-06	0.506278	ZNF79	EMPV1_05207	1.15425	0.0326672	0.986791	MFAP1
					EMPV1_42809	1.58912	0.000555216	0.954817	ZBED5	EMPV1_07914	-0.646978	0.0258082	0.112738	MFSD12
					EMPV1_28295	1.26282	2.35808e-05	0.949591	ZCCHC17	EMPV1_03595	-0.813237	0.016662	0.324658	MFSD7
					EMPV1_38523	0.677352	0.000203431	0.307687	ZDHHC23	EMPV1_02033	0.813214	0.0340147	0.0929641	MGAT4B
					EMPV1_34231	2.05861	4.33364e-05	0.846578	ZDHHC6	EMPV1_27271	1.02856	0.0140189	0.493156	MGEA5
					EMPV1_15828	1.14702	6.67384e-05	0.806373	ZRANB2	EMPV1_00659	-2.02226	0.0362279	0.386778	MGST2
					EMPV1_09329	1.19386	5.75178e-05	0.581226	ZWILCH	EMPV1_11870	1.13367	0.0132626	0.48353	MIA3
					EMPV1_35775	-0.620937	0.0372999	0.771412	ZYG11A	EMPV1_34350	0.923538	0.00437506	0.333758	MICU1
					EMPV1_12145	-0.594348	0.00334701	0.978138	ADAM10	EMPV1_23235	0.701411	0.00201689	0.0734584	MICU3
					EMPV1_22506	0.748822	0.019268	0.998042	BICC1	EMPV1_13299	1.55053	0.0214847	0.0798179	MID2
					EMPV1_30280	1.00422	9.97348e-06	0.192326	ARPP19	EMPV1_42605	-2.19905	0.00138499	0.190508	MINOS1
					EMPV1_09028	0.686218	0.00033201	0.449219	CCDC18	EMPV1_09994	0.743056	0.00201178	0.269675	MIR103-2
					EMPV1_31637	0.956896	7.98616e-06	0.265134	CDK8	EMPV1_04963	0.804052	0.0351024	0.106756	MIR215
					EMPV1_40663	1.2865	7.30556e-06	0.202957	CKAP2	EMPV1_27576	-1.40808	0.0165016	0.717827	MIR874
					EMPV1_13921	1.00564	3.51611e-05	0.765624	DPP8	EMPV1_13557	-0.651649	0.0316058	0.994173	MIR877
					EMPV1_21962	0.818332	0.0406904	0.902117	LYPD6B	EMPV1_04957	-0.774665	0.0387965	0.203615	MIR935
					EMPV1_42928	-0.775762	5.6327e-05	0.34691	MRPL20	EMPV1_26208	1.10874	0.0305512	0.0817085	MKI67
					EMPV1_02785	-0.585026	0.029485	0.678925	OAT	EMPV1_37422	0.98068	0.0398558	0.246071	MKRN1
					EMPV1_10667	0.887331	0.000353994	0.673906	PARD3	EMPV1_15894	1.41988	0.00567474	0.729898	MKRN2
					EMPV1_23281	0.633154	0.000111806	0.538429	PTK2	EMPV1_30368	0.637926	0.00958754	0.878401	MLF1IP
					EMPV1_10625	2.62029	0.000117334	0.76683	RIMKLB	EMPV1_16086	1.45867	0.0110049	0.190396	MLLT3
					EMPV1_21349	1.62714	1.93748e-05	0.837144	SH3GLB1	EMPV1_36607	0.656849	0.00614264	0.962323	MLLT4
					EMPV1_04489	0.989205	0.0074929	0.607469	SH3GLB2	EMPV1_17439	-0.907282	0.0141752	0.229428	MOBKL3
					EMPV1_21804	-1.02486	0.00602506	0.890725	TPM3	EMPV1_40874	0.872611	0.0043001	0.672297	MOGAT1
					EMPV1_02418	1.78993	0.0108818	0.990056	RPL7A	EMPV1_20582	0.772173	0.045362	0.983287	MORF4L1
					EMPV1_06691	2.27961	0.0049262	0.96518	AKAP12	EMPV1_39298	-0.927135	0.0272717	0.451442	MORN2
					EMPV1_06120	0.799243	5.69399e-05	0.475767	ABI1	EMPV1_01585	-1.07926	0.0317691	0.171497	MOSC1
					EMPV1_21220	1.0905	0.000140272	0.493078	ASPM	EMPV1_07843	1.18304	0.00538614	0.268646	MPHOSPH8
					EMPV1_13616	0.600491	0.0159143	0.378641	ACTL6A	EMPV1_18858	0.82185	0.0490069	0.969237	MPHOSPH9
					EMPV1_31019	0.839923	0.00343968	0.723167	ATF7IP	EMPV1_37348	1.62693	0.0266099	0.239164	MPP5
					EMPV1_15964	1.07046	0.000181173	0.315418	ACADSB	EMPV1_01673	0.706515	0.0386068	0.403552	MPZL1
					EMPV1_07335	0.82773	0.00467488	0.89353	ACOT6	EMPV1_36415	1.67608	0.00618967	0.578476	MPZL2
					EMPV1_29600	-1.20233	0.00145691	0.787489	ARF1	EMPV1_32928	1.24891	0.00407972	0.924945	MREG
					EMPV1_04069	-1.15018	5.69399e-05	0.0771673	ALDH3A2	EMPV1_40074	0.72621	0.0151184	0.848507	MRPL11
					EMPV1_18136	0.729108	0.000491349	0.444976	ALDH18A1	EMPV1_04087	-0.668139	0.010918	0.298258	MRPL14
					EMPV1_34810	0.618387	0.00241124	0.546964	ALDH6A1	EMPV1_31051	1.14061	0.0356308	0.244	MRPL16
					EMPV1_03310	0.820752	9.85425e-05	0.799247	ALMS1	EMPV1_15271	0.691479	0.0474941	0.598251	MRPL20
					EMPV1_07168	1.84167	2.54769e-05	0.755698	ANAPC1	EMPV1_17522	-0.591569	0.0390403	0.643823	MRPL30
					EMPV1_32609	1.27372	1.92446e-05	0.581962	ANAPC5	EMPV1_02767	0.774878	0.00301707	0.883244	MRPL4
					EMPV1_11184	0.711069	0.0311658	0.601061	ANKRD27	EMPV1_37753	0.760708	0.0127864	0.293245	MRPL46
					EMPV1_18684	0.857893	0.0160309	0.880665	ANKRD32	EMPV1_13680	1.20183	0.0191592	0.301936	MRPL9
					EMPV1_15448	0.626147	0.00457355	0.714174	ANKZF1	EMPV1_35702	1.39369	0.00133589	0.0611039	MRPS11
					EMPV1_26870	-0.668877	0.0010002	0.173743	APOO	EMPV1_05092	-0.687901	0.0158204	0.205211	MRPS14
					EMPV1_06553	0.944535	0.00098117	0.977541	PMPCB	EMPV1_06299	-0.626301	0.0323495	0.700685	MRPS17
					EMPV1_37525	0.799812	0.0266962	0.515579	APLF	EMPV1_33443	-0.835784	0.0494976	0.114509	MRPS18C
					EMPV1_26533	0.785229	7.8626e-05	0.951797	ARIH2	EMPV1_13673	0.655172	0.0193112	0.975419	MRPS22
					EMPV1_18217	0.841008	0.000198837	0.499857	ARIH1	EMPV1_11212	-0.853913	0.0084599	0.666728	MRPS26
					EMPV1_24888	1.40817	0.000215638	0.842895	SAMD1	EMPV1_36748	0.670814	0.0168497	0.462657	MRPS28
					EMPV1_13322	0.806276	0.000603486	0.999076	ATAD1	EMPV1_14991	-0.766011	0.0105107	0.619745	MRPS33
					EMPV1_33273	0.795825	0.0100267	0.792856	ATAD2	EMPV1_20888	0.805128	0.00258427	0.467863	MRPS5
					EMPV1_35970	2.67188	2.82845e-06	0.742952	ATP6V0D2	EMPV1_08235	-2.10887	0.00886019	0.751101	MSMO1
					EMPV1_25272	0.669872	0.000676149	0.35791	ATP12A	EMPV1_26172	-2.33891	0.00988999	0.34199	MT1A
					EMPV1_12673	-1.32475	1.90307e-05	0.278786	ABCC3	EMPV1_25850	-0.680903	0.00927636	0.139496	MTA2
					EMPV1_08646	0.787463	8.62942e-05	0.707084	ATRIP	EMPV1_20261	-0.973627	0.000786975	0.458258	MTCH2
					EMPV1_21120	0.67686	0.000205192	0.417981	BAK	EMPV1_11239	-0.660999	0.0273719	0.336047	MTDH
					EMPV1_00098	1.40239	7.98616e-06	0.542528	BAD	EMPV1_14066	0.915535	0.0023106	0.855989	MTFMT
					EMPV1_30360	0.762753	6.1807e-05	0.779425	BPTF	EMPV1_40372	0.927546	0.0333999	0.540834	MTFR1
					EMPV1_25461	0.918319	0.000346682	0.965685	BUD13	EMPV1_16679	-0.587576	0.0282498	0.155665	MTHFD2
					EMPV1_06178	0.644746	0.000185535	0.96717	SRP72	EMPV1_13644	-0.876034	0.0127075	0.0761879	MTIF3
					EMPV1_21622	0.819177	0.00725921	0.828119	CALCOCO2	EMPV1_25306	1.50054	0.00809945	0.564743	MTMR2
					EMPV1_32776	0.988538	0.000311382	0.756625	CALU	EMPV1_09275	0.97842	0.0128509	0.301743	MTPAP
					EMPV1_24469	-0.880815	0.000489299	0.644211	CREB3L2	EMPV1_35095	0.867391	0.0205971	0.763886	MTPN
					EMPV1_28466	0.73581	0.000327577	0.90526	CRLS1	EMPV1_00936	-1.20211	0.00793358	0.0942885	MTRF1L
					EMPV1_06314	0.675665	0.000652704	0.927809	CSNK1A1	EMPV1_21970	0.846519	0.0187138	0.654213	MUDENG
					EMPV1_25847	0.776295	0.0207931	0.942727	CTNNAL1	EMPV1_08002	0.626923	0.0483102	0.0890813	MUT
					EMPV1_15347	1.46017	1.72393e-05	0.811078	CEBPZ	EMPV1_04720	-0.693188	0.0367133	0.730696	MXI1
					EMPV1_09116	1.84069	3.10622e-05	0.895563	CNOT1	EMPV1_31349	-0.857672	0.0161639	0.144893	MYCBP
					EMPV1_04715	0.664845	0.00158766	0.637052	CNOT7	EMPV1_34403	0.900777	0.00856145	0.78771	MYCN
					EMPV1_36515	0.64179	0.00811435	0.894612	CD164	EMPV1_40696	0.917314	0.0084474	0.156036	MYEF2
					EMPV1_00585	-1.61592	2.25877e-05	0.983265	CISD1	EMPV1_36958	2.49973	0.0482312	0.0991586	MYL6
					EMPV1_03545	1.57433	1.24079e-05	0.653211	CAPRIN1	EMPV1_03302	1.48024	0.017656	0.668393	MYNN
					EMPV1_20773	0.837528	0.0220915	0.551775	COG1	EMPV1_26639	0.714142	0.0183982	0.556323	MYO1B
					EMPV1_14058	-0.792119	0.000179094	0.844284	MLH3	EMPV1_24654	1.85475	0.0130134	0.535395	MYO5A
					EMPV1_43182	0.885426	7.89342e-05	0.240029	CEP152	EMPV1_26445	0.92726	0.0245261	0.256774	MYOF
					EMPV1_32090	0.726546	0.00329401	0.890738	CEP78	EMPV1_10037	1.16837	0.000978724	0.944206	MYST1
					EMPV1_03899	-1.02114	0.000179094	0.735905	C6orf211	EMPV1_19963	0.694789	0.00577057	0.0836406	N4BP1
					EMPV1_18155	0.888835	1.76539e-05	0.439906	C9H11orf57	EMPV1_42097	0.591888	0.0381307	0.489882	N4BP2L2
					EMPV1_20229	-1.26084	0.00133852	0.952103	CLTA	EMPV1_16605	1.02272	0.0396656	0.341539	NAA20
					EMPV1_00201	1.85517	2.82845e-06	0.894112	COPB2	EMPV1_07810	0.846021	0.0184293	0.77365	NAA25
					EMPV1_31511	1.36434	8.26795e-06	0.625069	CCDC138	EMPV1_19282	0.820005	0.0200898	0.905004	NAA35
					EMPV1_07886	0.890324	1.239e-05	0.115682	CCDC99	EMPV1_00859	-0.681281	0.0101536	0.53591	NAA38
					EMPV1_20904	1.56509	3.2386e-06	0.778482	COG2	EMPV1_26491	1.14742	0.00276517	0.776118	NAA50
					EMPV1_00970	0.674793	0.000587977	0.310264	CTAGE5	EMPV1_35405	0.927991	0.0418839	0.220744	NAALAD2
					EMPV1_36829	1.24869	0.00010081	0.965384	CAND1	EMPV1_29590	-0.631745	0.0312952	0.392345	NACA
					EMPV1_32031	-1.88508	0.00569664	0.752642	CST6	EMPV1_04397	-0.885893	0.0244001	0.326788	NAMPT
					EMPV1_24424	0.923005	0.000381426	0.408627	CCBL2	EMPV1_42703	-0.620073	0.0217489	0.210804	NANS
					EMPV1_07640	0.622021	0.0070487	0.76144	COX8C	EMPV1_22861	0.596241	0.0339486	0.992601	NARS
					EMPV1_18401	1.82911	0.000361919	0.73724	CYP26A1	EMPV1_34892	1.86867	0.00646549	0.218652	NCAM1
					EMPV1_40179	0.990944	0.000309056	0.799174	CPEB4	EMPV1_39099	1.74941	0.00296772	0.903412	NCOA1
					EMPV1_00294	0.660747	0.00246168	0.505845	CKAP2L	EMPV1_18204	1.04316	0.0153762	0.21962	NCOA4
					EMPV1_37841	1.02261	2.35808e-05	0.287038	DPF2	EMPV1_26317	1.17229	0.0196551	0.406346	NCOA6
					EMPV1_01195	1.40429	0.00457334	0.871085	DDX18	EMPV1_02360	0.994195	0.00500517	0.955129	NCOA7
					EMPV1_18959	0.63227	0.00714457	0.93861	DDX20	EMPV1_07864	0.953143	0.00457022	0.327659	NDC80
					EMPV1_06835	-0.65575	0.00238979	0.766445	DHX29	EMPV1_18786	-0.917657	0.0101619	0.164626	NDUFA12
					EMPV1_21323	0.793756	0.00130488	0.26659	DOCK9	EMPV1_05992	-1.26052	0.00500517	0.229696	NDUFA13
					EMPV1_00667	1.5117	0.000239162	0.650571	DPYS	EMPV1_39291	-0.630688	0.0169651	0.748814	NDUFA2
					EMPV1_19003	0.685437	0.000329404	0.9898	PPIP5K2	EMPV1_22310	-1.19943	0.00471407	0.660276	NDUFA3
					EMPV1_15546	0.852873	0.00031414	0.642067	DAB2	EMPV1_19718	-1.03549	0.00222653	0.229335	NDUFA5
					EMPV1_25372	-1.0551	0.0408042	0.831759	DLGAP2	EMPV1_35831	-0.937063	0.00478986	0.401005	NDUFA6
					EMPV1_08929	0.992615	0.00274046	0.926325	DNAJC10	EMPV1_36629	0.775157	0.00475464	0.615857	NDUFA8
					EMPV1_36946	-1.11248	6.50583e-06	0.329504	ALG12	EMPV1_26819	1.12813	0.0372378	0.101545	NDUFA9
					EMPV1_11792	1.54847	3.05625e-05	0.509147	DOPEY1	EMPV1_24471	-1.5094	0.0016866	0.524441	NDUFAB1
					EMPV1_16081	0.904568	0.000651973	0.748321	DST	EMPV1_37884	0.745292	0.0296597	0.143232	NDUFAF4
					EMPV1_43012	0.689495	0.00150389	0.977816	DTNB	EMPV1_35417	-1.0821	0.0024725	0.261431	NDUFB1
					EMPV1_26386	1.08712	9.81399e-05	0.944657	UBB	EMPV1_31300	1.03915	0.0416502	0.0938375	NDUFB8
					EMPV1_04904	0.758577	0.000656497	0.566939	ECD	EMPV1_14475	0.870497	0.023882	0.21184	NDUFS3
					EMPV1_26480	0.704462	0.0106223	0.949572	EPB41	EMPV1_36523	-0.946746	0.00887778	0.273849	NDUFS4
					EMPV1_40840	0.825774	0.01332	0.963281	EIF2B1	EMPV1_18552	-1.36533	0.000798122	0.252634	NDUFS6
					EMPV1_30444	0.742488	0.000482821	0.967582	EIF5B	EMPV1_26879	0.602827	0.02559	0.948796	NDUFV2
					EMPV1_42921	0.845549	0.000697611	0.978591	EXOC1	EMPV1_02817	1.92902	0.00742045	0.147554	NEDD4L
					EMPV1_05048	0.93897	0.0146023	0.894569	EXO5	EMPV1_18596	1.0512	0.0125493	0.871354	NEK7
					EMPV1_02134	1.29752	0.0139493	0.840993	EXPH5	EMPV1_12981	-0.587233	0.032583	0.984226	NEURL3
					EMPV1_10899	1.54286	2.82845e-06	0.516224	XPO4	EMPV1_21351	0.814705	0.0125493	0.537872	NFATC3
					EMPV1_35188	1.16646	0.000233727	0.823266	FNTB	EMPV1_10462	-0.621523	0.0253302	0.0779878	NFIA
					EMPV1_02439	0.721843	1.56793e-05	0.643653	FAF1	EMPV1_28224	-0.650924	0.00969477	0.327707	NFKBIA
					EMPV1_13468	1.03224	2.85929e-05	0.454433	FBXW2	EMPV1_23545	-0.764379	0.0118272	0.170617	NFYB
					EMPV1_29041	0.743747	0.00186237	0.821688	FBXO33	EMPV1_00578	-0.64082	0.0281326	0.161583	NGFRAP1
					EMPV1_04497	1.78001	1.75761e-05	0.385167	FBXO38	EMPV1_40903	1.49886	0.0177209	0.148402	NHP2L1
					EMPV1_34100	0.619076	0.00829414	0.838387	FBXO8	EMPV1_03298	0.676975	0.0480811	0.357042	NHSL2
					EMPV1_23126	1.3091	1.31387e-05	0.700282	FEM1B	EMPV1_18601	1.39154	0.0125195	0.698189	NID2
					EMPV1_17703	0.738109	0.00055489	0.99578	FARP1	EMPV1_00548	-0.927851	0.022091	0.0564962	NIP7
					EMPV1_30197	-0.629897	0.00229101	0.915692	FBLN2	EMPV1_28528	1.05688	0.029858	0.156051	NLK
					EMPV1_39257	0.712986	0.000275886	0.319065	FMR1	EMPV1_09918	-2.40891	0.00143652	0.133659	NLN
					EMPV1_15369	0.812324	0.0131646	0.901297	FRYL	EMPV1_06982	1.23932	0.00688239	0.534842	NMD3
					EMPV1_43351	-1.44028	0.000165606	0.856685	FXYD4	EMPV1_42147	-1.0732	0.00623775	0.895448	NME1
					EMPV1_28789	-0.895628	7.6643e-05	0.811302	PAGE4	EMPV1_04387	-2.08866	0.00081299	0.386004	NME2
					EMPV1_11949	-1.77513	0.0066642	0.853741	GRK5	EMPV1_06448	1.26489	0.0317087	0.844097	NMNAT1
					EMPV1_37111	-1.51562	9.01863e-05	0.812106	GLB1L2	EMPV1_43432	1.01853	0.00312036	0.950582	NOA1
					EMPV1_04778	1.42504	0.000328199	0.910204	GTF2B	EMPV1_27481	0.750939	0.017091	0.940522	NOB1
					EMPV1_13464	-1.23091	1.59768e-05	0.625069	GTF2H1	EMPV1_16450	-1.45417	0.0363936	0.161444	NOC4L
					EMPV1_03539	1.15926	0.0146743	0.913506	GTF2I	EMPV1_06236	0.880216	0.0294526	0.574589	NPEPPS
					EMPV1_13313	1.06945	3.59485e-06	0.433179	GLMN	EMPV1_42572	1.65109	0.00526182	0.395146	NR2C1
					EMPV1_13118	0.774479	0.000393683	0.362804	GRIP1	EMPV1_02154	1.50792	0.00263402	0.448529	NRBF2
					EMPV1_02815	1.16913	0.000205192	0.998164	GLRX	EMPV1_03673	1.37814	0.0166535	0.409207	NRD1
					EMPV1_26365	-1.14817	0.00537019	0.986249	GLT1D1	EMPV1_28297	1.03578	0.00962414	0.81298	NSRP1
					EMPV1_15319	1.7892	1.14205e-06	0.145	GORASP2	EMPV1_08050	0.727825	0.0492464	0.693478	NSUN6
					EMPV1_11773	-0.942161	0.00808888	0.805732	GOPC	EMPV1_03783	-0.610535	0.0212244	0.375811	NTF4
					EMPV1_39668	1.39628	0.0117532	0.922172	GOLGA2	EMPV1_40355	0.899045	0.0115812	0.104453	NTHL1
					EMPV1_02292	2.16071	1.14205e-06	0.163515	GCC2	EMPV1_05931	0.712759	0.0379141	0.0900993	NTRK3
					EMPV1_15052	1.62711	0.000317437	0.599137	HEATR1	EMPV1_31763	1.57445	0.0125758	0.856712	NUCB2
					EMPV1_06653	0.876766	0.00016957	0.355487	HEATR5B	EMPV1_19060	-1.30998	0.00788892	0.114981	NUCKS1
					EMPV1_23529	0.597986	0.000204798	0.609243	HSPA4	EMPV1_41776	0.652092	0.0221035	0.451796	NUDFV2
					EMPV1_04561	1.1191	0.000264845	0.60234	HECTD1	EMPV1_17080	-0.704574	0.0373872	0.0678443	NUDT16
					EMPV1_02828	-1.0544	8.11263e-06	0.609169	HBXIP	EMPV1_17900	1.33688	0.0354887	0.371493	NUDT19
					EMPV1_31825	-0.773569	0.00175442	0.729877	HNRNPH1	EMPV1_37872	0.863271	0.0231552	0.087377	NUDT21
					EMPV1_39570	0.956254	0.00687922	0.931394	HNRNPU	EMPV1_25810	0.775247	0.0389286	0.740728	NUDT4
					EMPV1_22838	-0.642106	0.00578657	0.638062	HDAC9	EMPV1_08297	0.756414	0.0483237	0.190941	NUDT4P2
					EMPV1_10545	0.629305	0.000791877	0.802949	FKBP4	EMPV1_32633	0.896789	0.0217477	0.0876975	NUFIP1
					EMPV1_23558	1.07019	9.15583e-06	0.0966891	SNAPC3	EMPV1_12595	-1.0511	0.0180691	0.0841512	NUMB
					EMPV1_07324	-1.67823	4.48296e-06	0.846664	SNORD22	EMPV1_13159	1.49891	0.0168077	0.393731	NUP133
					EMPV1_42909	1.20916	3.33415e-05	0.237703	USP32	EMPV1_25757	0.828323	0.0318694	0.103487	NUP205
					EMPV1_22103	1.33914	0.00039967	0.951196	DERL1	EMPV1_22503	0.855807	0.0293257	0.628366	NUP35
					EMPV1_15415	1.19051	9.57449e-05	0.449821	EFR3A	EMPV1_02276	0.708996	0.00145257	0.192704	NUP50
					EMPV1_04046	1.55106	0.0056662	0.511258	DPPA3	EMPV1_16565	1.07982	0.0274202	0.998423	NUP54
					EMPV1_07509	1.14581	0.0041451	0.809551	PGM5	EMPV1_05882	0.618606	0.0199272	0.10125	NUP85
					EMPV1_07891	1.09132	0.00737251	0.931392	C16orf74	EMPV1_14910	0.788757	0.0376959	0.565288	NUS1
					EMPV1_39998	-0.840923	0.00807658	0.762822	TRPV2	EMPV1_15241	0.726995	0.0273136	0.866246	NUSAP1
					EMPV1_15921	0.726918	0.0170223	0.791314	LOC100620880	EMPV1_15957	1.4701	0.00556027	0.210126	NVL
					EMPV1_03377	1.18384	0.0112491	0.982231	SCNN1D	EMPV1_02785	-0.743355	0.0310762	0.880647	OAT
					EMPV1_18495	0.663473	0.000185867	0.814142	IGBP1	EMPV1_00350	1.6106	0.0329574	0.291845	OAZ1
					EMPV1_21160	1.15829	9.42168e-05	0.822703	IP6K2	EMPV1_09379	0.858683	0.00325069	0.914218	OGT
					EMPV1_00439	0.622926	0.00297598	0.884734	IDE	EMPV1_08599	0.952115	0.0261588	0.633022	OOSP2
					EMPV1_22096	1.23008	0.00171113	0.893077	INTS8	EMPV1_40426	-0.665961	0.0456782	0.144578	OR10X1
					EMPV1_01580	1.1421	0.0163046	0.80447	IMMT	EMPV1_08355	-0.665915	0.044367	0.0712351	OR1J1
					EMPV1_15200	0.594629	0.00594746	0.409846	IFITM3	EMPV1_10806	1.6199	0.0256187	0.0550586	OR1J4
					EMPV1_32737	-0.993031	2.18951e-05	0.963036	IL17RE	EMPV1_41529	0.636248	0.00404486	0.185722	OR2D3
					EMPV1_00604	-0.632191	0.000385291	0.996027	IL1RAPL1	EMPV1_37565	-0.71324	0.0113408	0.099867	OR4C16
					EMPV1_35809	0.659387	0.00732793	0.620541	IDH1	EMPV1_19835	0.693323	0.039365	0.283414	OR56A4
					EMPV1_08763	1.2225	0.00687922	0.86056	IDH3A	EMPV1_28005	0.637734	0.00392019	0.932477	OR5M11
					EMPV1_39331	1.80175	5.09362e-06	0.699501	JARID2	EMPV1_34215	0.594471	0.035613	0.60278	OR8S1
					EMPV1_10037	1.45638	2.49936e-06	0.328354	MYST1	EMPV1_37950	-1.17569	0.0312594	0.438765	ORAI1
					EMPV1_00639	0.775177	0.000216212	0.163007	KBTBD10	EMPV1_43241	0.838472	0.0137973	0.739989	OSBPL1A
					EMPV1_12286	0.987572	0.00261581	0.47994	KBTBD4	EMPV1_15553	1.29829	0.000936322	0.42554	OSBPL8
					EMPV1_31272	1.0225	0.00152268	0.877611	KHDRBS3	EMPV1_24304	0.640154	0.0163282	0.354791	OST48
					EMPV1_33250	0.940392	0.000492459	0.485363	KIF18A	EMPV1_29946	1.06213	0.0136146	0.77134	OTUD1
					EMPV1_02687	0.608757	0.000421666	0.505221	KLF4	EMPV1_05049	1.8377	0.00163936	0.140051	OTUD7B
					EMPV1_12291	-0.971852	0.00147069	0.896706	LAMB1	EMPV1_18518	0.896152	0.0282257	0.492248	OXNAD1
					EMPV1_04146	1.23856	0.000311382	0.968453	LGMN	EMPV1_27321	1.07704	0.0309653	0.184302	OXSM
					EMPV1_40318	-0.951914	8.12887e-05	0.838807	LEO1	EMPV1_27554	-0.820257	0.038131	0.893437	P4HA2
					EMPV1_15042	0.927632	1.9137e-05	0.208908	LRRFIP2	EMPV1_17960	-1.03935	0.0284777	0.0626433	P4HTM
					EMPV1_06401	0.585132	0.00813485	0.255308	LIN9	EMPV1_05959	0.604878	0.0208069	0.298684	PA2G4
					EMPV1_22873	-0.690834	0.00487666	0.953844	LAT	EMPV1_18842	0.601185	0.0419458	0.507811	PABPC4
					EMPV1_21435	1.16293	0.00228764	0.946664	LONRF1	EMPV1_01057	0.809263	0.0123464	0.796458	PAFAH1B1
					EMPV1_06542	-0.916033	0.000973684	0.37862	LRP6	EMPV1_28789	-0.976193	0.0237257	0.909018	PAGE4
					EMPV1_36636	0.61667	0.038829	0.912563	LRP2	EMPV1_29779	1.1096	0.0368729	0.233997	PAIP2
					EMPV1_13827	2.50402	1.30804e-06	0.614121	KDM3A	EMPV1_13388	1.09444	0.0339486	0.479091	PAK1
					EMPV1_12801	-1.03197	4.17394e-05	0.143833	MAGT1	EMPV1_29745	-0.811949	0.0418279	0.717521	PALLD
					EMPV1_03595	-0.729693	7.97312e-05	0.345135	MFSD7	EMPV1_16104	-1.37765	0.0131024	0.158903	PAM16
					EMPV1_37422	1.20902	3.27048e-05	0.806261	MKRN1	EMPV1_42577	0.637567	0.00794268	0.130287	PAN3
					EMPV1_33253	0.595799	0.000776062	0.307623	MAN1A2	EMPV1_05472	0.802385	0.0136478	0.491739	PAPD4
					EMPV1_40475	0.634913	0.00138018	0.940467	MELK	EMPV1_32549	1.06756	0.00368698	0.543043	PAPOLA
					EMPV1_18779	0.753812	0.000808068	0.593056	MATR3	EMPV1_38566	1.35061	0.00898575	0.929251	PAQR5
					EMPV1_16440	-1.08651	0.0013749	0.479489	MYBL1	EMPV1_31168	-1.44053	0.0311502	0.946094	PAQR8
					EMPV1_02149	0.780673	0.014004	0.670292	MED14	EMPV1_10667	0.793695	0.0109822	0.576026	PARD3
					EMPV1_06029	0.745922	0.00172258	0.8023	MBTPS1	EMPV1_40969	-0.738464	0.0100342	0.251406	PARG
					EMPV1_27271	0.815021	0.0137599	0.894412	MGEA5	EMPV1_43167	0.668596	0.0451387	0.284165	PARP11
					EMPV1_36565	-2.11537	5.28463e-05	0.809121	METAP2	EMPV1_37047	1.36463	0.00644398	0.175239	PARP2
					EMPV1_37038	0.936124	0.00261235	0.768168	LOC102164620	EMPV1_11610	-0.703539	0.0492464	0.833747	PARP4
					EMPV1_14213	-0.739473	0.00346684	0.260689	METTL8	EMPV1_36501	0.76658	0.0160646	0.422585	PAXIP1
					EMPV1_05207	1.85164	2.12801e-06	0.686836	MFAP1	EMPV1_33710	0.828553	0.0331303	0.539037	PBK
					EMPV1_20261	-0.918348	1.15787e-05	0.780571	MTCH2	EMPV1_32469	0.817032	0.0300861	0.599372	PBRM1
					EMPV1_40372	1.22755	0.00381908	0.970988	MTFR1	EMPV1_22408	1.47915	0.00855665	0.141788	PCBP2
					EMPV1_13673	0.814928	0.000285698	0.508641	MRPS22	EMPV1_39947	0.731513	0.0132765	0.767843	PCCB
					EMPV1_06410	-0.602535	0.00265321	0.808695	MRPS26	EMPV1_08422	1.13713	0.00680911	0.13035	PCD1B
					EMPV1_27928	1.57951	1.56793e-05	0.46078	MAPK6	EMPV1_02692	0.66703	0.00875063	0.841711	PCGF5
					EMPV1_31233	1.1976	5.01657e-05	0.575893	SLC16A1	EMPV1_17111	0.602277	0.00679649	0.669517	PCNX
					EMPV1_01585	-0.700739	0.00010977	0.671508	MOSC1	EMPV1_09544	1.01653	0.00238234	0.871061	PCYOX1
					EMPV1_07843	1.69085	3.2386e-06	0.654722	MPHOSPH8	EMPV1_00299	0.939028	0.0259014	0.843801	PDCD4
					EMPV1_18927	-0.941707	0.0056444	0.914516	MPHOSPH9	EMPV1_19598	-0.934069	0.00499886	0.371218	PDCD5
					EMPV1_18439	0.667047	0.000712224	0.6733	RNMT	EMPV1_42443	0.892379	0.0061197	0.751817	PDCL3
					EMPV1_29536	1.02241	0.000337458	0.853614	MUDENG	EMPV1_36371	1.07755	0.0302163	0.292141	PDE8A
					EMPV1_03553	0.906812	3.58889e-05	0.471952	MALT1	EMPV1_09261	-1.03205	0.0160898	0.883925	PDF
					EMPV1_05016	0.635577	0.0101903	0.637165	MEGF9	EMPV1_07037	0.61923	0.0101064	0.616323	PDGFA
					EMPV1_01673	0.764008	0.000111619	0.661421	MPZL1	EMPV1_40485	0.854415	0.0166535	0.811831	PDHA1
					EMPV1_16086	1.07286	0.000557901	0.61581	MLLT3	EMPV1_14440	1.12359	0.00877436	0.255333	PDHX
					EMPV1_36607	0.608023	0.000666416	0.844901	MLLT4	EMPV1_00347	1.17937	0.040349	0.46978	PDIA4
					EMPV1_26445	1.43821	5.1066e-06	0.811744	MYOF	EMPV1_00272	0.815101	0.0130043	0.395885	PDK3
					EMPV1_03302	1.69114	0.00134892	0.86798	MYNN	EMPV1_18351	0.768055	0.0393594	0.587313	PDS5B
					EMPV1_26639	0.670849	0.00254953	0.768493	MYO1B	EMPV1_43069	0.816281	0.0107177	0.105313	PECR
					EMPV1_31734	0.586064	0.00176975	0.539319	MYO1H	EMPV1_22920	0.748224	0.0275307	0.160847	PEX12
					EMPV1_42459	2.15324	1.84112e-05	0.982164	MYO5A	EMPV1_13520	1.04213	0.016335	0.164542	PEX16
					EMPV1_25306	1.91517	3.97535e-06	0.787489	MTMR2	EMPV1_38015	1.17168	0.000451427	0.914865	PGM2L1
					EMPV1_07810	1.02857	2.52272e-05	0.706358	NAA25	EMPV1_37962	1.71276	0.00686218	0.408475	PGM3
					EMPV1_35405	1.06812	0.000848439	0.962614	NAALAD2	EMPV1_07491	0.927646	0.00406341	0.161658	PGM5
					EMPV1_14189	1.18505	0.00028152	0.847997	ESCO2	EMPV1_20924	-1.05665	0.00114842	0.594546	PGP
					EMPV1_05992	-1.49282	0.000518555	0.574632	NDUFA13	EMPV1_21341	1.15899	0.00456468	0.80738	PGRMC1
					EMPV1_22310	-1.41112	9.30248e-05	0.944011	NDUFA3	EMPV1_34880	-0.929191	0.00374655	0.278041	PGRMC2
					EMPV1_04641	1.70364	0.000269384	0.631931	NRD1	EMPV1_41677	-0.773641	0.0111311	0.0575703	PHEROA
					EMPV1_29590	-0.73863	0.00154981	0.891454	NACA	EMPV1_39689	1.49587	0.0121055	0.853222	PHLPP1
					EMPV1_19963	0.706063	0.000177339	0.903287	N4BP1	EMPV1_04942	-0.912631	0.0338877	0.487151	PHPT1
					EMPV1_42097	0.635329	0.00729037	0.976817	N4BP2L2	EMPV1_07306	1.11524	0.0130966	0.425548	PHYHIPL
					EMPV1_41201	1.12186	3.55332e-06	0.962514	NEK7	EMPV1_38591	1.20508	0.00456763	0.927538	PIAS1
					EMPV1_08050	0.797863	0.00042447	0.608849	NSUN6	EMPV1_14819	0.59149	0.0312775	0.868622	PIBF1
					EMPV1_21351	0.814639	5.84559e-05	0.703709	NFATC3	EMPV1_14047	0.656892	0.0161721	0.425604	PICK1
					EMPV1_32682	-0.936126	0.00527163	0.693408	NUFIP1	EMPV1_06413	0.638597	0.0482612	0.428858	PIEZO2
					EMPV1_02154	1.63891	0.000553001	0.907597	NRBF2	EMPV1_30060	-0.815308	0.0161649	0.225435	PIGQ
					EMPV1_26317	1.49995	1.48155e-05	0.453695	NCOA6	EMPV1_38485	0.737745	0.0208447	0.195525	PIGY
					EMPV1_02360	1.15253	7.24149e-05	0.383689	NCOA7	EMPV1_04714	0.759901	0.0280003	0.543929	PIK3C3
					EMPV1_31763	1.77629	0.000863574	0.805329	NUCB2	EMPV1_29260	0.640159	0.0336789	0.997232	PIK3CA
					EMPV1_17766	1.15439	0.000746183	0.670414	NOL11	EMPV1_40992	1.31846	0.00333896	0.546941	PIK3CB
					EMPV1_05147	1.23036	0.0179261	0.836587	NOC4L	EMPV1_09248	1.23452	0.0396089	0.0581351	PIK3R3
					EMPV1_13159	2.07213	1.16334e-05	0.652078	NUP133	EMPV1_14053	0.942789	0.034363	0.478889	PIK3R4
					EMPV1_02276	0.807116	1.70669e-05	0.062267	NUP50	EMPV1_26952	1.78198	0.00261556	0.589547	PIP4K2A
					EMPV1_16573	-0.684003	0.0356215	0.682617	NUP54	EMPV1_18655	-0.63045	0.0223792	0.153336	PKD1L3
					EMPV1_08555	-0.631005	0.00175322	0.988834	OR3A2	EMPV1_34054	-0.58855	0.0217787	0.0790809	PKIA
					EMPV1_37565	-0.597689	0.00085387	0.507009	OR4C16	EMPV1_41478	-0.734974	0.0222341	0.118754	PKP3
					EMPV1_40531	-1.02023	0.00233056	0.450311	SLC13A5	EMPV1_34808	0.799249	0.0107467	0.585225	PLA2G12A
					EMPV1_18518	1.19661	4.29833e-06	0.951196	OXNAD1	EMPV1_22007	1.342	0.0285906	0.107864	PLA2G4D
					EMPV1_43241	0.76351	0.00381784	0.998618	OSBPL1A	EMPV1_35081	-1.79017	0.0132546	0.889564	PLA2G7
					EMPV1_05472	0.822902	0.000167156	0.707569	PAPD4	EMPV1_09287	0.848483	0.0204176	0.0827898	PLAU
					EMPV1_37840	1.66174	2.82845e-06	0.564522	PRDX4	EMPV1_24847	0.784856	0.0193783	0.867808	PLEKHA1
					EMPV1_04731	-0.893039	0.00613557	0.607092	DECR2	EMPV1_27664	0.878407	0.0223494	0.902211	PLEKHB2
					EMPV1_43069	1.04044	2.79119e-05	0.848761	PECR	EMPV1_39761	-0.738367	0.0261966	0.699692	PLEKHG2
					EMPV1_38015	1.19898	0.000111932	0.897259	PGM2L1	EMPV1_16600	0.673496	0.0486994	0.775729	PLEKHG4
					EMPV1_17094	-1.38802	0.000236805	0.635256	PPAT	EMPV1_18054	0.998595	0.00139737	0.579829	PLK4
					EMPV1_37414	0.934437	0.00596315	0.960105	PLS3	EMPV1_24262	1.32392	0.00223502	0.793563	PLS1
					EMPV1_18331	-1.317	2.54436e-05	0.716602	PLEKHA1	EMPV1_37414	0.870343	0.0266089	0.838352	PLS3
					EMPV1_08418	1.61014	1.90637e-05	0.993111	PLK4	EMPV1_20038	1.17046	0.0155261	0.587775	PMEPA1
					EMPV1_15381	1.59507	1.80841e-05	0.942112	PARP2	EMPV1_40404	0.946664	0.0172531	0.0721486	PMPCB
					EMPV1_00536	1.06713	0.00036317	0.467751	PABPC1	EMPV1_26132	-0.969932	0.0221103	0.589011	PMVK
					EMPV1_18842	1.00114	0.000111619	0.941211	PABPC4	EMPV1_39361	0.895262	0.00992481	0.495474	PNAS-5
					EMPV1_32469	0.595986	0.00319813	0.718389	PBRM1	EMPV1_27881	0.963199	0.00672389	0.36063	PNISR
					EMPV1_37045	0.785321	0.00618119	0.967376	KCTD9	EMPV1_15817	1.41084	0.0353593	0.174362	PNP
					EMPV1_15115	0.78614	2.54436e-05	0.991607	TRIML2	EMPV1_29297	0.609542	0.0165219	0.880969	PNPLA2
					EMPV1_00299	1.0242	0.000848334	0.297015	PDCD4	EMPV1_07700	1.01301	0.00793838	0.149557	PNPLA4
					EMPV1_16323	-2.41169	3.2386e-06	0.808597	PRAP1	EMPV1_42907	1.22122	0.00700937	0.191147	PNPT1
					EMPV1_06959	-0.904839	0.000403331	0.788067	PRORSD1P	EMPV1_32613	0.662365	0.0390225	0.86985	POC5
					EMPV1_27845	1.80766	5.92975e-06	0.90878	FAM149A	EMPV1_17169	0.984502	0.0331303	0.800158	POGK
					EMPV1_37768	-2.0057	2.12801e-06	0.593789	FAM166A	EMPV1_35645	-1.12203	0.0123464	0.242158	POGLUT1
					EMPV1_09622	0.949702	0.00034375	0.799395	PIAS1	EMPV1_16111	0.830414	0.0409593	0.585911	POGZ
					EMPV1_26019	0.782406	7.98616e-06	0.960351	PRKCI	EMPV1_29774	-1.16728	0.0219103	0.52506	POLD1
					EMPV1_35115	0.859751	0.00122061	0.947921	PPP2R2A	EMPV1_11771	1.87735	0.00931391	0.278523	POLD3
					EMPV1_14521	0.707622	0.00316326	0.773568	PPP3CC	EMPV1_40687	1.45531	0.00500517	0.756806	POLDIP3
					EMPV1_31314	0.919665	0.000612804	0.869008	PRPF38B	EMPV1_33814	1.42742	0.00161436	0.235991	POLE2
					EMPV1_29576	1.02271	2.9395e-05	0.722188	PRPF4B	EMPV1_15505	0.586251	0.0442169	0.165929	POLR1A
					EMPV1_03379	1.64402	4.99874e-05	0.704932	PUM2	EMPV1_21923	1.0907	0.00936606	0.937034	POLR2B
					EMPV1_38734	0.795403	0.0470558	0.987284	PNP	EMPV1_32852	-1.55436	0.00228314	0.214574	POLR2F
					EMPV1_40485	0.60998	0.0191384	0.719763	PDHA1	EMPV1_39816	0.893909	0.015021	0.0910819	POLR2H
					EMPV1_27163	0.810786	0.00352105	0.618667	PDLIM5	EMPV1_12215	-1.0969	0.0488909	0.326578	POLR2K
					EMPV1_00272	1.27638	3.77501e-06	0.832194	PDK3	EMPV1_37125	-1.13364	0.00863249	0.684911	POLR2L
					EMPV1_10271	0.685561	0.000591085	0.801394	RAB11FIP4	EMPV1_37532	0.630196	0.00749756	0.0788291	POLR3D
					EMPV1_07710	-1.03826	0.00301593	0.803029	RAB13	EMPV1_19706	-1.08668	0.0208744	0.0725012	POLR3GL
					EMPV1_17276	1.07531	9.93947e-05	0.96023	RAB2A	EMPV1_24508	-1.51679	0.00269946	0.098235	POMP
					EMPV1_22039	1.10432	2.38242e-05	0.279093	RAB3IP	EMPV1_34536	0.962924	0.022513	0.196613	PON2
					EMPV1_12204	-1.58592	0.00174216	0.743151	RABEP1	EMPV1_11293	1.05086	0.0146191	0.889233	POU2F1
					EMPV1_29797	1.21873	2.54769e-05	0.100723	RACGAP1	EMPV1_32081	-0.663	0.0428752	0.59909	PPAT
					EMPV1_37510	1.2354	0.000440215	0.770379	RAD51AP1	EMPV1_28197	-0.648072	0.0444816	0.254863	PPEF2
					EMPV1_22241	0.6502	0.000177948	0.322727	RAE1	EMPV1_41608	1.31153	0.00134651	0.116239	PPFIA1
					EMPV1_19890	-0.760096	0.000411167	0.711023	RHEB	EMPV1_19003	0.745947	0.0366467	0.11329	PPIP5K2
					EMPV1_42619	-1.02603	0.0051101	0.996981	RANBP9	EMPV1_04828	1.10225	0.0110208	0.652781	PPM1A
					EMPV1_09873	0.808464	0.000206583	0.37535	RAP1A	EMPV1_06051	-0.91056	0.0301297	0.508849	PPP1R15A
					EMPV1_40037	1.12808	0.00130402	0.910022	RHOT1	EMPV1_16768	0.667741	0.022697	0.983522	PPP2CB
					EMPV1_09745	0.825938	0.00496972	0.516979	RASA1	EMPV1_14521	0.916723	0.01823	0.210896	PPP3CC
					EMPV1_17241	0.780833	0.000100427	0.609169	RRAGC	EMPV1_23555	-1.76163	0.00389366	0.302224	PPP6R3
					EMPV1_08865	-1.20841	5.44894e-06	0.715445	REEP4	EMPV1_12446	1.01486	0.0387487	0.469648	PPWD1
					EMPV1_27733	0.863701	0.00295338	0.381401	RCBTB2	EMPV1_15805	-0.888653	0.0422667	0.6371	PQLC3
					EMPV1_24701	0.96141	0.000215638	0.216443	RCC2	EMPV1_35110	-0.596376	0.0151195	0.537095	PRAMEF15
					EMPV1_29458	-0.945826	5.09266e-05	0.603096	ATP6AP2	EMPV1_16323	-1.79311	0.00197611	0.393396	PRAP1
					EMPV1_24268	0.922547	3.9335e-05	0.897259	RFC5	EMPV1_04248	-0.615202	0.00820332	0.655753	PRDX3
					EMPV1_14004	1.32612	3.04718e-05	0.864712	RRM1	EMPV1_37840	1.30909	0.00444247	0.286261	PRDX4
					EMPV1_04210	-0.756394	0.0033655	0.777992	RPL8	EMPV1_34787	1.60532	0.00081299	0.870773	PREP
					EMPV1_30038	-1.08543	0.00587719	0.743716	RPS24	EMPV1_14337	-1.63231	0.00538913	0.0772072	PRICKLE2
					EMPV1_09260	1.53323	7.64638e-06	0.974229	RBBP9	EMPV1_26019	0.663718	0.0476452	0.233344	PRKCI
					EMPV1_22968	0.885429	5.75506e-05	0.302864	RNF111	EMPV1_36823	1.03109	0.0224692	0.916521	PRMT10
					EMPV1_27794	0.930514	0.00807216	0.982671	RNF38	EMPV1_15987	-0.769711	0.0325001	0.584375	PROB1
					EMPV1_16608	1.02504	3.07731e-05	0.156283	RG9MTD3	EMPV1_06959	-1.13409	0.0435344	0.332261	PRORSD1P
					EMPV1_36772	1.14996	2.82493e-05	0.680149	RBM17	EMPV1_21671	1.15927	0.00503806	0.861651	PROSC
					EMPV1_04277	0.733226	0.00454105	0.832382	RBM18	EMPV1_39474	-1.03096	0.0274994	0.926812	PRPF31
					EMPV1_16589	-1.41568	0.000175795	0.435677	RBM34	EMPV1_31314	0.994716	0.00166212	0.330595	PRPF38B
					EMPV1_13378	0.777032	0.000492193	0.95266	RBM39	EMPV1_10631	0.739326	0.0103788	0.275	PRPF39
					EMPV1_21375	-0.82708	0.000124027	0.834676	RBM8A	EMPV1_18144	1.64365	0.0256669	0.236888	PRPF4B
					EMPV1_20560	1.2784	4.20179e-06	0.286628	RUNX1T1	EMPV1_40029	1.27477	0.0280679	0.170974	PRPS1
					EMPV1_23343	-1.21035	3.97535e-06	0.503347	RWDD1	EMPV1_24740	1.24969	0.0281601	0.502857	PRPSAP2
					EMPV1_08198	0.753317	0.0316757	0.830189	RYK	EMPV1_28131	0.867875	0.0337972	0.996785	PRR24
					EMPV1_14704	1.02909	5.01657e-05	0.649278	SFMBT1	EMPV1_22590	-0.757247	0.039963	0.882413	PSENEN
					EMPV1_06620	1.74183	0.00266929	0.938945	SCYL3	EMPV1_18949	-0.676687	0.00219827	0.178224	PSMA3
					EMPV1_08233	0.647403	0.011388	0.731759	SECISBP2	EMPV1_24689	-0.792217	0.00624421	0.0936711	PSMA5
					EMPV1_34704	0.662989	0.00127038	0.233565	SETX	EMPV1_37216	0.902714	0.0121169	0.43599	PSMD12
					EMPV1_35511	0.772829	3.86073e-05	0.771469	SPTLC2	EMPV1_08398	1.21977	0.00931391	0.129109	PSMD8
					EMPV1_41062	1.81709	6.02517e-06	0.482487	SRRM1	EMPV1_19533	0.742446	0.0224692	0.38113	PSMF1
					EMPV1_34514	0.871532	0.00217346	0.936773	SERPINB8	EMPV1_33260	1.3321	0.00133589	0.732296	PSPC1
					EMPV1_38062	1.15712	7.13256e-05	0.392259	SAAL1	EMPV1_06578	0.725686	0.0362816	0.925958	PTBP1
					EMPV1_42398	0.89254	0.000863574	0.973607	SETD3	EMPV1_12970	-0.772217	0.00927636	0.138198	PTGR2
					EMPV1_24618	-0.734348	0.0114259	0.988834	SFXN4	EMPV1_23281	0.586008	0.00335464	0.329706	PTK2
					EMPV1_26392	1.09921	0.00383064	0.849655	CD24	EMPV1_40297	-1.05642	0.042797	0.511868	PTMS
					EMPV1_13294	1.28468	0.00012914	0.210877	STAM2	EMPV1_13647	0.776379	0.0173723	0.864957	PTP4A2
					EMPV1_28109	0.626724	0.00762943	0.938492	SMAP1	EMPV1_12931	-0.756204	0.0323856	0.579325	PTPMT1
					EMPV1_06232	1.78652	0.00163737	0.888034	SLC25A32	EMPV1_10429	0.6566	0.0152107	0.93769	PTPN3
					EMPV1_37144	1.47898	0.000238785	0.618804	SLC38A9	EMPV1_03379	1.62277	0.0148681	0.275035	PUM2
					EMPV1_41047	1.11197	0.0152827	0.787489	SNX33	EMPV1_19451	0.754551	0.0352446	0.500952	PUS7
					EMPV1_34348	1.45882	0.000368408	0.541947	SMPD4	EMPV1_26005	1.3791	0.036775	0.228504	PWP1
					EMPV1_20141	0.93911	0.000284053	0.351711	SKA3	EMPV1_29214	0.825184	0.0442502	0.258851	PYGL
					EMPV1_01582	1.38537	0.000131028	0.973784	SF3B1	EMPV1_31103	1.18709	0.017091	0.776172	QARS
					EMPV1_22265	1.75008	8.84205e-06	0.98378	STRADB	EMPV1_13919	0.611757	0.0362188	0.275227	QIL1
					EMPV1_33178	1.13998	0.00108691	0.984655	STAG2	EMPV1_17281	1.06789	0.0113408	0.116627	QSOX1
					EMPV1_25891	1.25792	0.00176991	0.799704	SMC6	EMPV1_16670	-1.0081	0.0166535	0.227004	R3HDM2
					EMPV1_26395	1.30214	0.000262785	0.926389	SUCLG2	EMPV1_28762	-0.721421	0.0167859	0.456817	RAB10
					EMPV1_24300	1.21047	4.04978e-06	0.621891	SKIV2L2	EMPV1_04661	0.988147	0.0123228	0.845232	RAB11FIP4
					EMPV1_05074	0.95871	0.000663571	0.96235	SMARCA5	EMPV1_07710	-1.71742	0.00962414	0.0709534	RAB13
					EMPV1_07702	0.67543	0.00740296	0.869973	SMC1A	EMPV1_30510	1.01761	0.00115468	0.131012	RAB14
					EMPV1_27505	0.985831	0.0086037	0.962507	SMARCAD1	EMPV1_21871	0.805641	0.0355831	0.12824	RAB21
					EMPV1_42669	0.838244	0.00647229	0.680324	TAF4	EMPV1_11203	0.715068	0.00936811	0.782431	RAB2A
					EMPV1_31474	0.762501	0.0432259	0.799262	TOE1	EMPV1_21152	1.99862	0.00447551	0.439711	RAB35
					EMPV1_00252	0.676083	0.00186613	0.209661	TXLNA	EMPV1_12975	0.861137	0.0396656	0.134362	RAB38
					EMPV1_07577	-0.834631	2.35808e-05	0.0779928	TCR-b	EMPV1_01750	1.04892	0.00399334	0.802608	RAB3GAP2
					EMPV1_39674	1.41579	6.70176e-06	0.974229	TEX10	EMPV1_05907	-0.686179	0.0210623	0.479863	RAB3IL1
					EMPV1_16412	0.705263	0.000812037	0.866874	TTC8	EMPV1_22039	0.640432	0.0248424	0.664506	RAB3IP
					EMPV1_19314	2.33621	2.12801e-06	0.996027	SLC19A3	EMPV1_07020	1.33158	0.00588797	0.970003	RAB4B
					EMPV1_02102	1.09993	5.49925e-06	0.282769	THYN1	EMPV1_03790	1.21834	0.00225055	0.376332	RAB5A
					EMPV1_29365	0.934771	0.00592633	0.798088	TFPI2	EMPV1_13368	1.05201	0.0152107	0.732587	RAB6A
					EMPV1_20024	1.41858	7.47419e-05	0.988998	TPX2	EMPV1_12204	-1.51739	0.0138659	0.326382	RABEP1
					EMPV1_43348	-2.10362	0.0323332	0.895537	TAOK3	EMPV1_09079	-0.601748	0.0434515	0.838064	RABEPK
					EMPV1_41976	0.64466	0.0441208	0.999141	TCL1B	EMPV1_34636	-1.10325	0.00649963	0.0664976	RABGGTB
					EMPV1_13288	1.73422	1.6628e-05	0.301477	TFDP1	EMPV1_29797	1.04272	0.0110599	0.914446	RACGAP1
					EMPV1_31560	1.02782	3.26777e-05	0.458466	TLE1	EMPV1_37510	0.787424	0.0168717	0.667084	RAD51AP1
					EMPV1_09436	1.20429	7.36498e-05	0.415279	TBRG1	EMPV1_08641	-1.04383	0.01217	0.414596	RAD51C
					EMPV1_43596	-1.38261	2.35729e-06	0.294606	MTIF3	EMPV1_29440	0.840603	0.0399246	0.270276	RAD54B
					EMPV1_23580	-0.847002	2.05561e-05	0.992175	TOMM20	EMPV1_10746	-1.26265	0.0414717	0.147681	RAD9A
					EMPV1_15399	0.811709	0.016141	0.688622	TMEM126A	EMPV1_31282	0.699099	0.00962414	0.465756	RAF1
					EMPV1_16174	-0.618835	0.01292	0.129571	TMEM106C	EMPV1_32499	1.03513	0.0121424	0.223953	RALGAPB
					EMPV1_10866	1.58519	3.59485e-06	0.191299	TMEM131	EMPV1_31843	0.728411	0.0258338	0.869577	RANBP1
					EMPV1_09716	0.590507	0.00106577	0.21471	TMEM161B	EMPV1_41767	1.06868	0.0466291	0.530101	RANBP3
					EMPV1_40261	0.684437	0.00035996	0.853638	TRIM24	EMPV1_35505	0.650883	0.0072726	0.490642	RANBP9
					EMPV1_43654	1.02707	0.0019571	0.508017	TH1L	EMPV1_09873	0.753259	0.0136324	0.983032	RAP1A
					EMPV1_04193	1.28578	0.000148849	0.937524	TRMT6	EMPV1_13731	0.918271	0.0379769	0.243816	RAP80
					EMPV1_22535	0.613756	0.000148673	0.927175	TUSC2	EMPV1_09295	1.39993	0.0129602	0.0948662	RARS2
					EMPV1_27604	0.963176	0.000157863	0.565432	TTYH2	EMPV1_09745	0.626399	0.043937	0.0683069	RASA1
					EMPV1_20533	-1.17267	0.00205214	0.654215	UBR1	EMPV1_04250	1.14339	0.0123465	0.978119	RBBP9
					EMPV1_20084	0.94744	1.60403e-05	0.806615	USP48	EMPV1_06931	0.839071	0.00226337	0.188723	RBFA
					EMPV1_38195	1.26222	0.000105473	0.79973	UBE2Q1	EMPV1_36772	0.859998	0.0159005	0.114759	RBM17
					EMPV1_33056	-0.883583	0.0016243	0.496367	UNC45A	EMPV1_04277	0.946135	0.00482673	0.445742	RBM18
					EMPV1_13782	0.844549	0.0193448	0.499007	C1orf21	EMPV1_04465	1.47971	0.00643564	0.555022	RBM27
					EMPV1_17735	0.930292	0.0176602	0.590709	C1orf43	EMPV1_30935	-0.606371	0.0116626	0.418218	RBM33
					EMPV1_17015	-0.88655	0.000181191	0.664462	C2orf47	EMPV1_29608	-1.03304	0.00986286	0.0659796	RBM34
					EMPV1_09441	-0.830138	0.000459101	0.540976	MAP1A	EMPV1_26256	1.64129	0.0129297	0.623866	RBM39
					EMPV1_05079	-1.28314	5.43852e-06	0.996409	USMG5	EMPV1_04501	1.47202	0.0133736	0.319275	RBM48
					EMPV1_16692	1.03206	0.000196354	0.968074	UTP20	EMPV1_33483	0.749707	0.0107956	0.648369	RBM4B
					EMPV1_13960	0.766103	0.0304302	0.911796	VPS39	EMPV1_21375	-0.863474	0.0138515	0.203038	RBM8A
					EMPV1_41101	1.90693	4.95834e-06	0.894734	TMEM37	EMPV1_06355	0.643404	0.00614264	0.388459	RBMS2
					EMPV1_10582	1.51016	2.49936e-06	0.30303	BRAF	EMPV1_09737	0.643008	0.017091	0.990849	RBPJ
					EMPV1_00828	-1.63261	0.000438282	0.9693	ATP6V1G3	EMPV1_43669	0.775051	0.0137973	0.262437	RBPMS2
					EMPV1_31348	1.15905	0.0036157	0.971994	WDR26	EMPV1_27733	0.885103	0.0440642	0.596413	RCBTB2
					EMPV1_10854	0.879466	0.000383942	0.80817	WDR48	EMPV1_24701	0.78271	0.0352107	0.945986	RCC2
					EMPV1_16957	0.684774	0.0303608	0.633817	WDR75	EMPV1_41721	0.659641	0.0149411	0.219293	RCN2
					EMPV1_43595	1.93685	2.82357e-06	0.93674	WAPAL	EMPV1_41752	0.913428	0.0334903	0.548943	RCSD1
					EMPV1_07707	0.870466	0.00137889	0.95064	WHSC2	EMPV1_08865	-1.03134	0.0029528	0.210971	REEP4
					EMPV1_38727	0.775862	0.00201085	0.376318	WWP1	EMPV1_12821	0.867653	0.00200028	0.480182	RERE
					EMPV1_00028	1.84658	2.82845e-06	0.676762	XRCC5	EMPV1_12164	-0.913095	0.00223502	0.486209	REV1
					EMPV1_38912	1.05176	0.000467784	0.637502	YLPM1	EMPV1_24268	0.652698	0.0260996	0.503786	RFC5
					EMPV1_37238	-0.766062	0.00477961	0.369245	ZNF165	EMPV1_04614	1.28013	0.00226607	0.998457	RG9MTD2
					EMPV1_35933	1.35413	0.000988541	0.860868	ZNF182	EMPV1_16608	0.726639	0.0272099	0.587205	RG9MTD3
					EMPV1_16114	1.15762	0.000512641	0.841404	ZNF207	EMPV1_05310	-0.939546	0.00561173	0.535039	RGL2
					EMPV1_23182	0.753761	0.000311737	0.768923	ZFP30	EMPV1_16864	-2.22688	0.0429886	0.970085	RGN
					EMPV1_22637	1.79186	1.14205e-06	0.178265	ZFP42	EMPV1_12978	0.791628	0.00958792	0.664982	RHNO1
					EMPV1_27374	-0.742422	0.00576919	0.800966	ZNF583	EMPV1_40037	1.07408	0.00771942	0.478231	RHOT1
					EMPV1_32024	1.12323	7.72618e-05	0.858085	ZNF613	EMPV1_10625	2.08434	0.0128291	0.356915	RIMKLB
					EMPV1_38588	-0.703411	0.0041898	0.976967	ZNF75D	EMPV1_27093	1.69269	0.0221544	0.331965	RN28S1
					EMPV1_28329	1.25692	0.00037688	0.640493	ZNF789	EMPV1_42820	-1.6523	0.00081299	0.914578	RNASEK
					EMPV1_09112	1.42474	0.000828547	0.945213	ZFAND6	EMPV1_23251	0.648488	0.0124383	0.815774	RNF11
					EMPV1_13121	0.755947	0.00521377	0.906257	ZFYVE1	EMPV1_22968	1.03122	0.00445047	0.84408	RNF111
					EMPV1_20785	0.906286	0.000387461	0.395492	ZMYND11	EMPV1_30794	-0.846077	0.0265103	0.202181	RNF149
					EMPV1_37644	0.909565	0.00174538	0.949537	ZO1	EMPV1_32104	1.54119	0.00887778	0.70049	RNF38
					EMPV1_20841	1.00743	0.000731464	0.672261	ABHD11	EMPV1_06593	1.18345	0.0120611	0.910402	RNFT1
					EMPV1_38189	0.65274	0.00582394	0.999006	BMS1	EMPV1_18439	0.715874	0.0291663	0.37063	RNMT
					EMPV1_37920	0.638543	0.0257964	0.875272	CTPS1	EMPV1_31624	-0.874112	0.0198062	0.0618251	RNU6-42
					EMPV1_01033	1.86109	0.00010081	0.695748	ETNPPL	EMPV1_16588	-0.681126	0.0124683	0.163259	RPE
					EMPV1_19270	0.829526	0.0212635	0.868069	MRRF	EMPV1_26576	0.874753	0.0231005	0.340847	RPL10
					EMPV1_10692	0.622181	0.0489798	0.920809	NUP188	EMPV1_22933	-0.610467	0.0405333	0.269428	RPL10A
					EMPV1_43671	1.38976	5.1016e-06	0.685141	SLTM	EMPV1_30332	-1.37574	0.0222836	0.209824	RPL13A
					EMPV1_19133	-0.788638	0.0035722	0.328899	SETD5	EMPV1_24147	0.643925	0.0132636	0.735988	RPL14
					EMPV1_17442	0.909907	0.0107419	0.906257	TEX30	EMPV1_31267	-2.16101	3.01416e-05	0.445261	RPL22L1
					EMPV1_04490	-1.44201	1.68165e-05	0.144769	CHD8	EMPV1_11458	-0.82609	0.0396941	0.493337	RPL23A
					EMPV1_19674	-1.2129	0.00239123	0.526564	ECHDC2	EMPV1_32147	-1.95794	0.00525582	0.576664	RPL26
					EMPV1_13246	0.644612	0.00837969	0.894384	ZNF106	EMPV1_22625	-0.981164	0.0300861	0.907546	RPL26L1
					EMPV1_32315	-2.11319	6.74891e-05	0.901824	HMGCS1	EMPV1_30952	-1.23907	0.0158984	0.113508	RPL28
					EMPV1_37148	0.790162	0.00204794	0.879019	HSP90AA1	EMPV1_20268	-1.09114	0.00618967	0.469367	RPL31
					EMPV1_03252	0.828083	0.00370929	0.760029	AKAP9	EMPV1_00166	-0.822237	0.0100428	0.181338	RPL31P11
					EMPV1_15598	0.601545	0.0021599	0.849647	ABHD5	EMPV1_35169	0.602696	0.0306346	0.157145	RPL35A
					EMPV1_31877	1.29476	3.66043e-05	0.992175	ACO2	EMPV1_39710	-1.32382	0.00149529	0.166329	RPL36A
					EMPV1_43732	-0.770159	8.24962e-05	0.304994	ARPC1A	EMPV1_16793	-1.40154	0.00134905	0.534248	RPL36A/hCG
					EMPV1_20905	1.64664	0.000110226	0.743374	ADNP	EMPV1_30804	-0.587708	0.0098194	0.131298	RPL36AL
					EMPV1_15256	1.47158	1.24644e-05	0.515033	ACADL	EMPV1_04210	-0.725138	0.0452897	0.521433	RPL8
					EMPV1_10501	-0.7691	0.00566361	0.791301	ACOT13	EMPV1_02718	-1.23177	0.00135845	0.354314	RPL9
					EMPV1_18713	3.09043	0.000161521	0.841668	AK3L1	EMPV1_33887	0.940561	0.0483415	0.143806	RPLP0
					EMPV1_14055	0.847646	3.97203e-05	0.83094	ARF4	EMPV1_21495	1.29591	0.0332758	0.705474	RPS10
					EMPV1_15719	1.05794	0.00194459	0.84812	ADM	EMPV1_10708	-1.67243	0.00135845	0.0684786	RPS12
					EMPV1_35369	0.599335	0.0422074	0.836597	ANKRD12	EMPV1_11967	-0.956615	0.00464173	0.171098	RPS15A
					EMPV1_38011	-0.945835	0.0008321	0.817576	ASB3	EMPV1_16520	-0.709918	0.00906375	0.220744	RPS17
					EMPV1_34585	2.37779	4.16369e-06	0.647163	ANXA2	EMPV1_35016	-0.695841	0.0182213	0.77817	RPS23
					EMPV1_21450	1.44402	4.2912e-05	0.842597	ANXA8	EMPV1_09338	-1.36014	0.00574815	0.202455	RPS24
					EMPV1_03346	-0.686227	0.0107716	0.589923	MITD1	EMPV1_32160	-0.78705	0.00842115	0.427888	RPS27A
					EMPV1_21598	-1.6079	0.00165981	0.829108	APOA1	EMPV1_16003	-0.70163	0.00390128	0.805328	RPS28
					EMPV1_23988	-0.99431	0.00055044	0.793767	APOA2	EMPV1_16251	-0.810174	0.00415942	0.419565	RPS3A
					EMPV1_17990	1.02053	2.82412e-05	0.919611	AMZ2	EMPV1_41718	1.10462	0.0034043	0.125703	RPS6
					EMPV1_03889	0.927086	6.12446e-06	0.267547	ARMC1	EMPV1_31857	1.12602	0.0338807	0.954982	RPS7
					EMPV1_02044	0.68389	0.000196354	0.0738745	ARV1	EMPV1_17241	0.864253	0.00097462	0.289834	RRAGC
					EMPV1_17330	-2.89824	0.000226775	0.861086	ASNS	EMPV1_14497	1.14363	0.0055404	0.260312	RRAS2
					EMPV1_02709	-1.33761	9.97348e-06	0.809959	ATP5E	EMPV1_25228	1.38403	0.0460963	0.284346	RRM1
					EMPV1_34419	-0.647002	0.00544502	0.0930597	ATP5G3	EMPV1_09322	1.20759	0.0162987	0.0662459	RRM2
					EMPV1_10145	2.52588	0.000815408	0.820676	ATP5G1	EMPV1_04629	0.841807	0.00219959	0.334705	RRP36
					EMPV1_12561	-1.46854	5.70213e-06	0.891796	ATP5L	EMPV1_29788	0.832535	0.00836509	0.38484	RSL1D1
					EMPV1_34780	-0.656746	0.0239111	0.416298	ATP2B1	EMPV1_17431	-0.779313	0.00945504	0.482769	RTCB
					EMPV1_24370	1.1714	7.89342e-05	0.826649	BLM	EMPV1_29372	0.797724	0.00187268	0.693176	RTF1
					EMPV1_36661	-1.11121	1.23341e-05	0.596747	BOLA1	EMPV1_20560	1.01693	0.0168587	0.941487	RUNX1T1
					EMPV1_01020	0.877253	0.000359483	0.846363	BDNF	EMPV1_07659	2.42599	0.021008	0.0978346	RUVBL2
					EMPV1_16746	1.11998	0.00708813	0.833048	BIN2	EMPV1_23343	-1.01701	0.00572104	0.570492	RWDD1
					EMPV1_10959	1.11589	7.19491e-05	0.290591	BTG3	EMPV1_03554	0.97984	0.0311046	0.181524	RYBP
					EMPV1_11973	0.874244	0.00363851	0.962207	CACNA2D1	EMPV1_08198	0.925352	0.0340135	0.231209	RYK
					EMPV1_20460	0.894384	0.000181173	0.985142	CSNK2B	EMPV1_24427	-2.00112	0.00610771	0.919191	S100A11
					EMPV1_30077	0.885173	6.70927e-05	0.812719	CASP3	EMPV1_19029	-1.10814	0.0222786	0.168502	S100A7
					EMPV1_41582	1.40026	6.12446e-06	0.475608	CTSH	EMPV1_38062	1.11785	0.00379324	0.466053	SAAL1
					EMPV1_35177	1.1569	0.00167955	0.838615	CTSL1	EMPV1_29506	0.694531	0.0145611	0.74567	SACM1L
					EMPV1_22884	0.817546	0.000149302	0.668767	CATSPER2	EMPV1_15843	0.725275	0.0333999	0.0611315	SAMD4B
					EMPV1_28042	1.01527	0.000387461	0.973516	CTCF	EMPV1_08201	0.806853	0.00717873	0.371457	SAP30L
					EMPV1_24508	-2.00235	1.14205e-06	0.713921	CNOT2	EMPV1_31999	-0.624997	0.0197503	0.804334	SAR1A
					EMPV1_13485	-1.25253	0.00333933	0.734977	PCDHB15	EMPV1_04922	-1.1716	0.00479631	0.990441	SBNO1
					EMPV1_07657	0.824537	0.0210216	0.970402	CD47	EMPV1_04072	0.602002	0.045362	0.739443	SCAF8
					EMPV1_17894	-1.73805	4.44282e-06	0.779953	CDKN2AIPNL	EMPV1_13791	-0.905344	0.0203383	0.663973	SCCPDH
					EMPV1_27476	1.59913	0.000190542	0.840486	CCPG1	EMPV1_40970	0.611588	0.0271825	0.700096	SCNM1
					EMPV1_02136	0.658063	0.0333863	0.956872	CDC25C	EMPV1_03376	-0.656621	0.0480948	0.828605	SCNN1D
					EMPV1_39814	0.775198	0.00371038	0.944258	CCRL1	EMPV1_03559	-0.845018	0.0496369	0.401896	SCP2
					EMPV1_00381	0.979967	0.0111082	0.927912	CXCL14	EMPV1_06610	0.813478	0.0152107	0.807307	SCYL3
					EMPV1_10986	1.04512	0.00117081	0.758433	CHTOP	EMPV1_22693	-0.616603	0.00453575	0.473081	SDR9C7
					EMPV1_04692	1.57626	1.90637e-05	0.750262	C1orf174	EMPV1_36093	-1.28214	0.0217319	0.144383	SEC14L2
					EMPV1_31821	1.12578	0.00148004	0.794377	GSN	EMPV1_26031	0.832167	0.0150089	0.263683	SEC24B
					EMPV1_05993	0.978453	0.00243687	0.960643	C19orf70	EMPV1_20950	1.04697	0.00990669	0.164626	SEC61A1
					EMPV1_06079	1.08817	1.95865e-05	0.153501	C4orf47	EMPV1_28370	-1.5391	0.00272803	0.221584	SEC61G
					EMPV1_25846	0.879069	0.00373122	0.872532	CNNM4	EMPV1_08570	0.86995	0.00185732	0.194985	SECISBP2
					EMPV1_18661	1.9879	2.12801e-06	0.494013	CLDND1	EMPV1_43671	0.814585	0.0368679	0.216799	SEH1L
					EMPV1_32909	1.00644	0.000156078	0.386714	CCDC91	EMPV1_39503	0.681582	0.00857317	0.998553	SELK
					EMPV1_29076	0.817758	0.0445057	0.641091	COL1A2	EMPV1_43714	0.633129	0.0315533	0.0571887	SENP6
					EMPV1_36428	0.912708	5.86592e-05	0.574185	COPS4	EMPV1_28925	-0.825626	0.0165001	0.124944	SERBP1
					EMPV1_28681	1.03286	7.59718e-06	0.973329	COPS5	EMPV1_23155	0.787148	0.00742268	0.106272	SERINC1
					EMPV1_29500	-1.12797	1.2545e-05	0.837787	COX6C	EMPV1_31490	0.963384	0.0258626	0.295883	SERINC3
					EMPV1_19691	-1.02494	2.98884e-05	0.845316	COX7A2	EMPV1_34514	0.963895	0.00879048	0.32393	SERPINB8
					EMPV1_32485	0.812474	0.000129809	0.218029	CDK2AP1	EMPV1_42398	0.907746	0.00291527	0.967789	SETD3
					EMPV1_23808	1.0175	0.000900555	0.894412	CDK7	EMPV1_34704	1.35635	0.0105591	0.250766	SETX
					EMPV1_39903	-1.08446	5.93635e-06	0.834011	COX7C	EMPV1_01582	1.31833	0.0348841	0.153221	SF3B1
					EMPV1_03672	1.41081	0.000199583	0.982873	DDX46	EMPV1_14704	0.666135	0.0296303	0.326047	SFMBT1
					EMPV1_11957	0.988287	0.000733579	0.920714	DHX15	EMPV1_36904	0.660272	0.0401393	0.179507	SFT2D1
					EMPV1_32881	1.27959	0.00201099	0.996681	DCN	EMPV1_01516	1.12794	0.0394616	0.88785	SFT2D2
					EMPV1_12574	1.29813	0.000420359	0.885925	DEGS1	EMPV1_26178	1.01637	0.0318694	0.918547	SFXN1
					EMPV1_01879	-0.765066	0.00474653	0.503601	DNASE2	EMPV1_24618	-1.38986	0.00587249	0.158915	SFXN4
					EMPV1_11935	0.81788	1.90146e-05	0.188239	DIABLO	EMPV1_00560	0.762525	0.0270024	0.533315	SGOL2
					EMPV1_17455	-1.47143	9.92295e-05	0.708848	DBI	EMPV1_22925	-1.17054	0.0466383	0.151926	SGSM3
					EMPV1_01780	-0.928133	0.000125926	0.806442	DNAJB11	EMPV1_08782	-0.827612	0.0429825	0.629464	SH2D5
					EMPV1_34395	0.901307	0.00266929	0.486087	DNAJC14	EMPV1_21349	1.09921	0.00503636	0.325462	SH3GLB1
					EMPV1_40231	1.08684	0.000956684	0.551871	DUSP1	EMPV1_37109	-1.51009	0.00481806	0.267373	SHFM1
					EMPV1_36773	0.868334	0.0235881	0.96717	DCTN6	EMPV1_29484	1.2614	0.0121055	0.115824	SIAH1
					EMPV1_33175	-0.998102	0.000407088	0.920547	DYNC1I2	EMPV1_09987	-0.697849	0.0146412	0.878972	SIGMAR1
					EMPV1_00297	0.922153	0.00010203	0.772242	DMD	EMPV1_31982	0.625278	0.0408275	0.841775	SIN3A
					EMPV1_39497	-0.864793	7.70317e-05	0.875958	ELAVL1	EMPV1_34505	-1.03535	0.0464368	0.158849	SKA2
					EMPV1_04432	-0.695927	0.000359483	0.969734	ETFA	EMPV1_20141	0.9445	0.00962414	0.745922	SKA3
					EMPV1_14439	1.23485	0.000178527	0.693337	EZH2	EMPV1_24300	1.3788	0.0046047	0.0746669	SKIV2L2
					EMPV1_38668	1.13216	0.000254022	0.880395	EPHA4	EMPV1_16875	-0.604289	0.012721	0.0720328	SLAMF1
					EMPV1_15700	0.964898	1.33088e-05	0.961345	ERGIC2	EMPV1_40573	0.698121	0.0278183	0.101734	SLBP2
					EMPV1_41165	-0.990298	0.000149302	0.496781	EEF1E1	EMPV1_15529	-1.61553	0.00198404	0.110321	SLC16A1
					EMPV1_15206	1.27194	0.000176927	0.924969	EIF3D	EMPV1_28194	0.593294	0.0143765	0.880045	SLC18A2
					EMPV1_19043	1.66195	0.000186129	0.990611	EIF3L	EMPV1_19314	1.78197	0.00443433	0.0899907	SLC19A3
					EMPV1_06220	1.36186	0.000177054	0.684286	EIF4E2	EMPV1_09250	0.63174	0.0484018	0.586936	SLC23A2
					EMPV1_05279	-0.753607	0.00042988	0.991044	FAM32A	EMPV1_20714	0.634104	0.0243679	0.540717	SLC25A15
					EMPV1_37982	0.99686	0.00395608	0.929044	FBXL4	EMPV1_17287	-0.678698	0.0445108	0.879072	SLC25A17
					EMPV1_29182	1.4713	0.0258066	0.990634	FCGR2B	EMPV1_18991	0.619525	0.0306191	0.0607889	SLC25A24
					EMPV1_33748	-1.18906	2.54436e-05	0.993303	FKBP3	EMPV1_06232	1.59279	0.017701	0.464417	SLC25A32
					EMPV1_36160	0.986165	5.1521e-05	0.925198	FOLH1	EMPV1_16659	1.21611	0.00484005	0.0902885	SLC25A36
					EMPV1_01910	0.799942	0.0346742	0.536321	FRZB	EMPV1_25090	0.619615	0.0391388	0.935173	SLC2A3
					EMPV1_03293	0.634015	0.0276846	0.969067	FST	EMPV1_30223	1.07472	0.0222323	0.879039	SLC30A6
					EMPV1_23982	0.643467	0.000690544	0.722302	FH	EMPV1_19725	1.01357	0.0204619	0.219969	SLC34A2
					EMPV1_25753	0.850908	0.000186129	0.300569	GPT2	EMPV1_17933	-1.34853	0.0231005	0.109563	SLC35A5
					EMPV1_11693	-0.661224	0.00181107	0.134856	GALNS	EMPV1_35316	-0.600593	0.0324046	0.751114	SLC37A1
					EMPV1_18800	1.6611	0.000147263	0.879985	GALC	EMPV1_37144	1.33408	0.00997138	0.433257	SLC38A9
					EMPV1_22924	0.714477	0.00216208	0.749143	GJA1	EMPV1_17384	1.96953	0.0137973	0.609822	SLC41A1
					EMPV1_04638	-0.92809	0.000772534	0.947569	GTF2F2	EMPV1_31138	-0.817355	0.01274	0.491346	SLC5A1
					EMPV1_32273	0.866737	0.0191052	0.908669	GPI	EMPV1_28188	-1.07217	0.0234093	0.598943	SLC7A14
					EMPV1_14716	0.630747	0.00276411	0.641244	GPX5	EMPV1_11513	0.678263	0.00994162	0.247976	SLC7A3
					EMPV1_09233	1.40778	2.23299e-06	0.903223	GK	EMPV1_41844	1.31942	0.0352107	0.330583	SLC7A7
					EMPV1_04878	0.933786	0.000260974	0.647564	GNPAT	EMPV1_11189	0.598363	0.0455847	0.850762	SLC7A8
					EMPV1_42625	-1.11802	5.52839e-05	0.785076	HAUS2	EMPV1_34317	-2.35644	0.04363	0.606146	SLC7A9
					EMPV1_27161	-1.82672	1.16834e-05	0.893954	HSPE1	EMPV1_35746	1.28044	0.00680911	0.575298	SLMAP
					EMPV1_35247	1.73334	5.24328e-05	0.277755	HSPA8	EMPV1_28109	0.918202	0.014109	0.161126	SMAP1
					EMPV1_25471	1.2392	0.00705598	0.827809	HSP90B1	EMPV1_05074	1.40736	0.00917638	0.174642	SMARCA5
					EMPV1_06007	-1.7675	2.86741e-06	0.966928	HBE1	EMPV1_27505	1.09161	0.0282647	0.791973	SMARCAD1
					EMPV1_01103	-1.77975	1.29351e-05	0.597574	HSDL2	EMPV1_31077	-1.02527	0.043683	0.127925	SMARCD3
					EMPV1_26237	0.827456	0.000216212	0.561083	ICT1	EMPV1_14772	0.743908	0.0199404	0.773043	SMC4
					EMPV1_00151	-0.99439	0.00769465	0.746537	IRF3	EMPV1_25891	1.34543	0.00218811	0.756818	SMC6
					EMPV1_24145	1.22496	0.000811828	0.879343	IFI30	EMPV1_19224	0.611476	0.0401393	0.224575	SMDT1
					EMPV1_24535	2.86719	0.000100878	0.850129	IL6	EMPV1_23370	-0.904393	0.0095033	0.0719454	SMIM8
					EMPV1_39058	-0.599657	0.0038886	0.681246	KRTAP17-1	EMPV1_34348	1.22152	0.0213699	0.610348	SMPD4
					EMPV1_31856	-0.811594	0.0118605	0.868846	LDHB	EMPV1_02375	1.71402	0.00158157	0.38968	SMPDL3A
					EMPV1_08620	-0.93491	0.000141414	0.785352	LRRC6	EMPV1_02586	-1.10265	0.0330687	0.182762	SNAP23
					EMPV1_07608	-1.10626	0.00177047	0.80395	LIG3	EMPV1_24244	0.634823	0.0151094	0.150523	SNAP29
					EMPV1_32179	-1.45359	2.08311e-05	0.947264	LSM3	EMPV1_12935	-0.839493	0.0286552	0.0819035	SNAPC1
					EMPV1_42227	1.02802	1.24644e-05	0.77322	KDM5C	EMPV1_23558	1.03317	0.00130354	0.925404	SNAPC3
					EMPV1_19282	1.22572	1.66966e-05	0.0999853	MAK10	EMPV1_33480	0.605899	0.0125642	0.361025	SNAPIN
					EMPV1_19014	1.26819	3.91149e-05	0.912087	MDH2	EMPV1_36484	-0.861337	0.0358552	0.10738	SNHG8
					EMPV1_17700	-1.49844	0.00033835	0.581983	MTDH	EMPV1_36789	-0.643641	0.0466383	0.160057	SNORA21
					EMPV1_26172	-3.03245	0.000791877	0.979736	MT1A	EMPV1_36229	-0.622267	0.0367843	0.131903	SNORA75
					EMPV1_08002	1.1301	6.11529e-06	0.982195	MUT	EMPV1_24204	-0.952929	0.0129602	0.11457	SNORD104
					EMPV1_20315	1.12274	0.000114471	0.973602	METTL6	EMPV1_22574	0.983639	0.0245297	0.814826	SNORD121A
					EMPV1_02058	1.50681	8.79739e-06	0.662718	METTL9	EMPV1_07324	-1.52846	0.00351317	0.178123	SNORD22
					EMPV1_39850	0.975931	0.0456169	0.994401	MAP1LC3B	EMPV1_27064	1.03508	0.0209356	0.836105	SNORD47
					EMPV1_24172	1.73297	0.000314076	0.792216	MCM4	EMPV1_17955	-0.708508	0.0443811	0.138924	SNORD78
					EMPV1_24007	-0.595967	0.00243421	0.942112	MIB2	EMPV1_35367	-1.30682	0.00350211	0.143585	SNRPD1
					EMPV1_14066	0.606028	0.00572917	0.470068	MTFMT	EMPV1_03884	-1.83157	0.00296351	0.306629	SNRPF
					EMPV1_31051	1.88334	2.35808e-05	0.628363	MRPL16	EMPV1_43161	0.706984	0.0172823	0.205734	SNX25
					EMPV1_34529	0.885079	0.000475328	0.975555	MRPS11	EMPV1_09260	1.25115	0.0167	0.139871	SNX5
					EMPV1_26034	0.867133	8.32389e-06	0.182069	MRPS23	EMPV1_19096	1.6697	0.00534634	0.235953	SNX6
					EMPV1_36748	0.77498	0.00418618	0.973942	MRPS28	EMPV1_28306	-1.87019	0.00263309	0.381947	SNX7
					EMPV1_38919	-1.51862	5.73949e-05	0.832679	MTRF1L	EMPV1_24353	0.723789	0.00356793	0.0701169	SOCS2
					EMPV1_40486	0.648964	0.000144224	0.471952	MAPKAPK3	EMPV1_04800	-0.94052	0.0116842	0.482995	SOD2
					EMPV1_25862	-1.01893	4.20179e-06	0.0795438	MOBKL3	EMPV1_37059	1.1022	0.0219103	0.0717036	SORD
					EMPV1_36415	2.14107	0.000320212	0.848761	MPZL2	EMPV1_14498	-1.23789	0.00153188	0.394495	SOWAHB
					EMPV1_36958	1.96709	0.00537809	0.914581	MYL6	EMPV1_14529	1.00076	0.00120139	0.719506	SOX15
					EMPV1_36629	1.06788	6.27557e-05	0.987797	NDUFA8	EMPV1_24036	-0.694094	0.015411	0.234319	SPCS1
					EMPV1_31300	0.725522	0.000410689	0.98975	NDUFB8	EMPV1_20180	1.25064	0.00226079	0.0786616	SPCS2
					EMPV1_24471	-1.79363	6.21857e-05	0.904005	NDUFAB1	EMPV1_41983	0.633309	0.0240006	0.195612	SPG21
					EMPV1_28716	1.32792	0.00173361	0.819089	NDUFS3	EMPV1_20564	0.623802	0.0110927	0.6667	SPPL3
					EMPV1_26879	0.883298	3.92889e-05	0.152884	NUDFV2	EMPV1_15891	0.890079	0.00542021	0.723107	SPRY2
					EMPV1_22645	0.872968	0.0234826	0.878761	NHP2L1	EMPV1_35511	0.742785	0.0174793	0.969146	SPTLC2
					EMPV1_42147	-1.30071	0.00127507	0.969223	NME1	EMPV1_25565	1.01986	0.00284794	0.174076	SQSTM1
					EMPV1_38225	-1.8846	0.000450167	0.998607	NME2	EMPV1_16970	0.909522	0.0299919	0.712975	SRBD1
					EMPV1_19060	-1.65303	2.25877e-05	0.561101	NUCKS1	EMPV1_16850	1.66873	0.00800159	0.778039	SRP14
					EMPV1_05031	-1.45111	2.05417e-05	0.498626	NIP7	EMPV1_36749	-1.22523	0.00826598	0.151215	SRP19
					EMPV1_18204	1.12366	1.35025e-05	0.734071	NCOA4	EMPV1_12787	0.722488	0.0360062	0.297032	SRP54-AS1
					EMPV1_35360	-0.635463	0.00473704	0.188239	NFYB	EMPV1_12855	1.31627	0.00133589	0.129684	SRP9
					EMPV1_09379	0.892666	0.000135303	0.636702	OGT	EMPV1_00587	1.71413	0.0055506	0.46298	SRRM1
					EMPV1_37950	-1.85059	1.9726e-05	0.632634	ORAI1	EMPV1_28127	1.07769	0.00287128	0.904605	SRSF10
					EMPV1_00350	2.25618	2.57992e-05	0.645773	OAZ1	EMPV1_31284	0.729765	0.00431719	0.0658698	SRSF6
					EMPV1_07700	1.02803	0.00120582	0.939686	PNPLA4	EMPV1_15554	0.770164	0.0140161	0.103089	SRSF7
					EMPV1_33713	0.735137	0.00236504	0.763437	PBK	EMPV1_25248	0.875124	0.0483428	0.159064	SRSF9
					EMPV1_04248	-0.743157	5.45657e-05	0.738681	PRDX3	EMPV1_33897	0.803804	0.0177527	0.724917	SS18L2
					EMPV1_42859	-0.795366	4.34984e-05	0.932786	PET100	EMPV1_34424	0.63355	0.0485029	0.465283	SSU72
					EMPV1_04835	-1.2592	0.00113429	0.810311	PHF1	EMPV1_30665	0.639083	0.00567004	0.112738	ST13
					EMPV1_26952	1.99375	2.82493e-05	0.78486	PIP4K2A	EMPV1_21059	2.35071	0.00524512	0.215006	ST3GAL5
					EMPV1_04714	0.633086	0.00142942	0.639115	PIK3C3	EMPV1_16706	1.96698	0.0236133	0.105067	ST6GALNAC1
					EMPV1_35081	-1.62418	0.00235598	0.903741	PLA2G7	EMPV1_30642	1.06532	0.0191936	0.306865	ST6GALNAC2
					EMPV1_01057	0.95187	9.11821e-06	0.46931	PAFAH1B1	EMPV1_09276	2.1341	0.00209957	0.23239	ST7L
					EMPV1_39816	1.14549	0.000120209	0.92572	POLR2H	EMPV1_33178	0.919857	0.0482946	0.594776	STAG2
					EMPV1_11896	1.78981	6.12446e-06	0.994619	PTBP1	EMPV1_07697	1.0222	0.00703174	0.609822	STAM
					EMPV1_42907	1.09849	0.000766394	0.707982	PNPT1	EMPV1_13294	0.985838	0.0128509	0.886502	STAM2
					EMPV1_10492	1.43846	0.000110855	0.770625	KCTD1	EMPV1_03499	1.13463	0.00740822	0.341836	STAT3
					EMPV1_17728	-0.878039	0.00176722	0.536875	KCNA3	EMPV1_27768	0.75324	0.00898575	0.733922	STAT5B
					EMPV1_21341	1.65631	5.44894e-06	0.577751	PGRMC1	EMPV1_43481	-3.40246	0.00898753	0.0600108	STC2
					EMPV1_34880	-1.08043	0.000610482	0.820245	PGRMC2	EMPV1_17720	1.04276	0.00594393	0.119086	STOML2
					EMPV1_39390	1.65203	3.05317e-05	0.884346	PREP	EMPV1_22265	1.19727	0.00290306	0.273981	STRADB
					EMPV1_39947	0.827485	1.74771e-05	0.10753	PCCB	EMPV1_33185	1.26322	0.000344165	0.715002	STRBP
					EMPV1_20038	1.25635	0.000491349	0.846922	PMEPA1	EMPV1_04805	0.929245	0.0138206	0.767314	STT3A
					EMPV1_29805	-1.11703	1.94536e-05	0.881547	PSMA5	EMPV1_02248	1.03218	0.0488724	0.824088	STX12
					EMPV1_37900	-0.986672	0.0025466	0.61191	PKIA	EMPV1_36911	-0.781881	0.00887778	0.877236	STX17
					EMPV1_12931	-0.784747	0.00644538	0.984743	PTPMT1	EMPV1_30056	0.945272	0.00803877	0.862736	STYX
					EMPV1_28762	-0.693342	0.00558537	0.58019	RAB10	EMPV1_02583	1.06599	0.00973775	0.647912	SUCLG2
					EMPV1_38761	0.826554	0.000122792	0.611943	RAB34	EMPV1_22004	0.701914	0.0318759	0.766603	SUMF1
					EMPV1_21124	-1.27974	0.00449296	0.724504	RAB6B	EMPV1_42361	1.06383	0.000682328	0.380125	SUMO2
					EMPV1_09079	-0.703341	0.00205804	0.973927	RABEPK	EMPV1_25287	-0.621606	0.0418839	0.174488	SUV39H2
					EMPV1_21736	0.741332	0.00182049	0.973894	RGMB	EMPV1_38429	0.994578	0.0308073	0.61027	TADA2A
					EMPV1_31843	1.03818	5.62502e-05	0.346819	RANBP1	EMPV1_39249	0.772265	0.0340135	0.207402	TADA3
					EMPV1_41752	0.963108	0.000527285	0.99859	RCSD1	EMPV1_42669	0.862217	0.0268909	0.931924	TAF4
					EMPV1_00373	0.717785	0.00030849	0.677782	ARHGEF12	EMPV1_33327	1.09252	0.0242378	0.864707	TAF9
					EMPV1_22933	-0.613344	0.0141754	0.5919	RPL10A	EMPV1_13202	0.789456	0.0495549	0.253555	TANK
					EMPV1_30332	-1.79372	0.000119304	0.850784	RPL13A	EMPV1_06109	0.717658	0.0168479	0.77662	TAPT1
					EMPV1_33890	-1.95744	3.3627e-06	0.771469	RPL22	EMPV1_01605	0.790578	0.0302809	0.315042	TARBP1
					EMPV1_32147	-1.96293	0.000193077	0.693339	RPL26	EMPV1_23327	0.90784	0.040591	0.858855	TASP1
					EMPV1_21495	1.47752	0.000111619	0.132587	RPS10	EMPV1_13610	0.937656	0.0131309	0.405284	TAX1BP1
					EMPV1_38794	-0.949974	1.18935e-05	0.801073	RPS17	EMPV1_34104	-1.48981	0.00113511	0.770495	TBCA
					EMPV1_02356	0.881505	0.0176777	0.862523	RPS18	EMPV1_05117	0.883141	0.0110659	0.748426	TBCC
					EMPV1_07659	1.67473	0.00106316	0.697612	RUVBL2	EMPV1_30800	-1.00519	0.0163282	0.191409	TBKBP1
					EMPV1_13791	-1.21081	0.000279025	0.928856	SCCPDH	EMPV1_09436	0.995773	0.00720732	0.631097	TBRG1
					EMPV1_03842	1.35626	0.000129199	0.879206	SAR1A	EMPV1_01681	0.668811	0.0224153	0.416397	TCEA1
					EMPV1_39876	-0.605313	0.00764726	0.16556	SEC22A	EMPV1_20109	1.1294	0.00111734	0.934598	TCEB1
					EMPV1_39503	0.713329	0.00233056	0.756022	SELK	EMPV1_20800	1.32517	0.0275818	0.164248	TCERG1
					EMPV1_28127	1.13413	1.56793e-05	0.733349	SRSF10	EMPV1_03184	1.23286	0.0388225	0.669739	TCF12
					EMPV1_25271	1.7987	0.00010081	0.80072	SRSF9	EMPV1_13989	0.654734	0.0100342	0.352206	TCF7L2
					EMPV1_36904	0.850868	0.00174538	0.983024	SFT2D1	EMPV1_37106	-0.961394	0.0373167	0.0706369	TCN2
					EMPV1_01516	1.06674	0.0165706	0.931034	SFT2D2	EMPV1_02351	1.17918	0.00935491	0.12676	TCP1
					EMPV1_40461	1.47211	3.3627e-06	0.318062	SFXN1	EMPV1_07577	-0.672824	0.0490429	0.349921	TCR-b
					EMPV1_18393	-0.966006	0.000193895	0.836935	SPCS1	EMPV1_15954	0.937917	0.0251713	0.534248	TDRD3
					EMPV1_27768	0.791779	0.00277081	0.913144	STAT5B	EMPV1_30565	1.8868	0.0284099	0.271815	TEAD1
					EMPV1_27310	0.788622	0.000244926	0.348395	SLBP	EMPV1_00013	0.626517	0.00638058	0.183878	TEAD3
					EMPV1_03884	-2.21188	5.14762e-06	0.944867	SNRPF	EMPV1_04337	0.952974	0.00622852	0.419201	TES
					EMPV1_42361	0.738189	0.000679907	0.800163	SUMO2	EMPV1_39674	1.06874	0.00726671	0.066803	TEX10
					EMPV1_20714	0.897571	0.000346621	0.924926	SLC25A15	EMPV1_42404	0.653092	0.036418	0.387827	TFAP2C
					EMPV1_28333	0.842592	0.000266746	0.961319	SLC25A36	EMPV1_13288	1.50024	0.00443341	0.487357	TFDP1
					EMPV1_30223	1.0379	0.000999111	0.994149	SLC30A6	EMPV1_29365	0.909137	0.0149172	0.35812	TFPI2
					EMPV1_19725	0.678913	0.000367376	0.527145	SLC34A2	EMPV1_02679	1.19073	0.00700532	0.114905	TGS1
					EMPV1_17402	-0.818434	0.00361256	0.589365	SLC41A1	EMPV1_02102	0.635692	0.0202885	0.696713	THYN1
					EMPV1_31138	-0.683141	0.00531512	0.913243	SLC5A1	EMPV1_38160	0.972611	0.0146317	0.454054	TIAM2
					EMPV1_41844	1.72805	0.000159979	0.823034	SLC7A7	EMPV1_18034	-0.621437	0.0312436	0.341062	TIMM8A
					EMPV1_34317	-2.12548	0.0309763	0.971778	SLC7A9	EMPV1_26192	1.12072	0.00742045	0.0856587	TIMP2
					EMPV1_28188	-1.24409	1.66966e-05	0.144556	SLC7A14	EMPV1_12550	1.28414	0.00121476	0.0962969	TJP2
					EMPV1_32211	-1.06385	0.00137581	0.8488	SNX6	EMPV1_16952	-1.16434	0.0376962	0.102114	TLDC1
					EMPV1_04813	0.71113	0.000765072	0.92572	SUMF1	EMPV1_31560	0.773508	0.019285	0.425212	TLE1
					EMPV1_02248	1.8697	2.16744e-05	0.68474	STX12	EMPV1_17679	1.33902	0.000562292	0.190789	TLK2
					EMPV1_24831	1.33489	8.79739e-06	0.718137	TCP1	EMPV1_07625	0.684574	0.0121964	0.252359	TMBIM4
					EMPV1_04337	0.867075	7.62042e-05	0.659466	TES	EMPV1_37119	1.09523	0.0238144	0.482015	TMCO3
					EMPV1_43694	1.21516	9.08289e-05	0.335444	TSPAN6	EMPV1_11031	0.654919	0.0169434	0.763444	TMED10
					EMPV1_28806	-1.45891	3.19407e-05	0.911135	TPMT	EMPV1_39977	-0.712376	0.00943623	0.733448	TMED3
					EMPV1_40609	-2.35813	4.72006e-06	0.44397	TXN	EMPV1_16166	-1.27279	0.00748426	0.118572	TMEM106C
					EMPV1_12550	1.12438	2.92e-05	0.982643	TJP2	EMPV1_10866	1.4015	0.0123464	0.33978	TMEM131
					EMPV1_26192	1.08657	0.000536533	0.534705	TIMP2	EMPV1_09716	0.598612	0.0392498	0.866536	TMEM161B
					EMPV1_11379	-0.698737	0.00146287	0.705415	TCOF1	EMPV1_06042	0.653807	0.00197611	0.0890783	TMEM194A
					EMPV1_42404	0.814817	6.95521e-05	0.896157	TFAP2C	EMPV1_34630	0.773444	0.0194087	0.740808	TMEM248
					EMPV1_30525	1.19995	0.0164726	0.96617	GATA6	EMPV1_01376	2.05454	0.000368655	0.574589	TMEM37
					EMPV1_39249	1.06723	9.15583e-06	0.678392	TADA3	EMPV1_15898	-0.952434	0.00505344	0.606704	TMEM40
					EMPV1_09212	-1.16758	0.00276177	0.674693	TMED9	EMPV1_21153	0.69118	0.0248066	0.892984	TMEM42
					EMPV1_11232	1.01991	0.00529869	0.970952	TMEM59	EMPV1_01460	1.72515	0.0013549	0.898462	TMEM47
					EMPV1_14752	0.842725	0.00222056	0.29324	TMOD3	EMPV1_11232	0.944819	0.0152107	0.871861	TMEM59
					EMPV1_30831	-0.767381	0.0289468	0.928771	TNNI3	EMPV1_09442	-0.640045	0.0457093	0.0667002	TMEM87B
					EMPV1_16827	1.09271	4.62025e-05	0.703341	UBA52	EMPV1_12540	0.737235	0.0165219	0.715905	TMLHE
					EMPV1_09866	1.53991	0.000113835	0.786399	USP7	EMPV1_14752	1.03624	0.00288023	0.533635	TMOD3
					EMPV1_36308	0.720488	0.00741309	0.64669	UBL3	EMPV1_15326	0.737246	0.0348152	0.315127	TMPO
					EMPV1_01036	1.02771	0.000229494	0.819412	UBE2V1	EMPV1_36042	0.729232	0.0135462	0.557312	TNFAIP8L3
					EMPV1_06085	-0.999863	7.88775e-05	0.968544	C14orf142	EMPV1_30831	-1.23815	0.0147183	0.936936	TNNI3
					EMPV1_12148	-1.30134	8.32389e-06	0.177639	VRK1	EMPV1_31474	1.09389	0.0313214	0.272649	TOE1
					EMPV1_40502	0.755619	5.01657e-05	0.524019	WFDC1	EMPV1_23580	-0.760286	0.00735674	0.20154	TOMM20
					EMPV1_03394	-0.839413	1.29351e-05	0.82626	XPNPEP2	EMPV1_01445	0.64036	0.0365903	0.396683	TOMM22
					EMPV1_05834	0.961047	0.000719622	0.771521	ZFAND5	EMPV1_27670	1.08781	0.0408234	0.736739	TPM3
					EMPV1_21564	-2.2829	0.00630787	0.813249	ACSL1	EMPV1_28806	-1.38141	0.000834904	0.494966	TPMT
					EMPV1_15891	0.673954	0.003284	0.465024	COL15A1	EMPV1_20024	1.23145	0.00931391	0.657023	TPX2
					EMPV1_35831	-0.883143	0.00186439	0.707982	CRY2	EMPV1_03000	1.70296	0.00135845	0.662932	TRAF3IP2
					EMPV1_20349	0.914214	0.000226664	0.609177	INSRR	EMPV1_19785	-1.03748	0.0262187	0.590341	TRAP1
					EMPV1_11198	-0.710913	0.00208138	0.610779	ITPR1	EMPV1_40356	0.838358	0.00982864	0.331507	TRAPPC11
					EMPV1_43672	1.86624	6.02517e-06	0.695874	PBX2	EMPV1_13104	0.806093	0.043616	0.0662042	TRAPPC4
					EMPV1_38694	2.2734	4.56967e-05	0.828417	PDIA6	EMPV1_26592	0.804832	0.0368107	0.795435	TRAPPC6B
					EMPV1_32114	-1.0607	0.00248137	0.985117	PLA2G1B	EMPV1_11818	0.866212	0.0211131	0.294236	TRDMT1
					EMPV1_33123	-0.667143	0.00683435	0.671224	PPP1R9A	EMPV1_23106	1.55862	0.011391	0.0563303	TREM2
					EMPV1_17465	1.47214	0.0122664	0.890884	RACGAP1	EMPV1_15181	-1.53702	0.0438159	0.998739	TRIM50
					EMPV1_21152	1.49988	0.00031414	0.504631	SLN	EMPV1_25326	1.81491	0.00936854	0.897823	TRIM60
					EMPV1_41866	1.94122	7.51188e-06	0.562862	TNFSF4	EMPV1_15115	0.969236	0.00631226	0.950905	TRIML2
					EMPV1_01320	-1.12963	0.00172264	0.959939	28S	EMPV1_38887	0.991726	0.0037448	0.503658	TRMT1L
					EMPV1_11392	-0.62461	0.000923331	0.857902	5S_rRNA	EMPV1_04193	0.968423	0.0175817	0.395295	TRMT6
					EMPV1_26405	-0.862062	0.00570385	0.833909	7SK	EMPV1_32302	-0.790465	0.0314361	0.128171	TRMU
					EMPV1_25603	1.41037	0.0479733	0.82658	AAG13	EMPV1_39515	1.06955	0.0124629	0.754702	TRNT1
					EMPV1_00438	0.722366	0.000692485	0.135522	AARS2	EMPV1_10124	0.642961	0.0162559	0.934316	TROVE2
					EMPV1_08987	-0.639571	0.0119181	0.779493	AASDHPPT	EMPV1_39998	-0.780384	0.0238448	0.26195	TRPV2
					EMPV1_37391	0.96217	0.0248736	0.748012	ACADM	EMPV1_27419	-0.751097	0.02079	0.119214	TSGA10IP
					EMPV1_09747	0.765353	0.000712209	0.862026	ACLY	EMPV1_13719	-0.617814	0.00532049	0.130936	TSIX
					EMPV1_20487	1.12271	0.00749541	0.719988	ACOT4	EMPV1_43449	0.761654	0.0363216	0.4247	TSPAN17
					EMPV1_22659	0.60622	0.00109223	0.654054	ACOX3	EMPV1_03348	-0.880098	0.0130359	0.0567962	TSPAN3
					EMPV1_01316	-1.11406	0.00176065	0.685953	ACSF2	EMPV1_43694	1.14165	0.00179359	0.627071	TSPAN6
					EMPV1_12087	1.77564	0.00072258	0.823068	ACTN1	EMPV1_30121	-0.700198	0.0346062	0.772779	TSTD1
					EMPV1_25767	0.816966	0.00104677	0.970324	ACTN4	EMPV1_34090	1.56557	0.00163936	0.0910819	TTC1
					EMPV1_00933	0.606167	0.00575101	0.851799	ADAT1	EMPV1_29163	0.933833	0.0320596	0.0772424	TTC18
					EMPV1_05811	1.15892	0.001328	0.852094	ADCK2	EMPV1_37513	0.829486	0.0414197	0.136968	TTC21B
					EMPV1_06778	-1.08266	0.00139513	0.495412	ADH4	EMPV1_43198	0.591472	0.00669891	0.942943	TTC27
					EMPV1_12820	-0.894609	0.000131028	0.101553	ADK	EMPV1_16412	0.84173	0.00149529	0.93682	TTC8
					EMPV1_41083	1.03029	0.00041339	0.737669	AEBP2	EMPV1_11013	0.945993	0.00958754	0.992635	TTI1
					EMPV1_30469	0.607988	0.017804	0.843069	AFTPH	EMPV1_27604	0.799066	0.0043001	0.163654	TTYH2
					EMPV1_32341	0.693311	0.00986928	0.843831	AGO2	EMPV1_37133	-0.653693	0.00254941	0.112493	TUFT1
					EMPV1_30591	1.38018	0.00176294	0.59687	AGPAT5	EMPV1_00252	0.79664	0.00525033	0.427677	TXLNA
					EMPV1_27228	-2.57804	0.00285113	0.983024	AIF1	EMPV1_40609	-1.85571	0.00118188	0.169878	TXN
					EMPV1_14118	-0.912884	0.0020259	0.460924	AKT2	EMPV1_19238	-1.60723	0.00100936	0.24893	TXNDC17
					EMPV1_25373	0.749879	0.0362855	0.498749	ALDH1A3	EMPV1_22665	0.683585	0.0282647	0.231874	UBA2
					EMPV1_43388	-0.626197	0.00537877	0.296721	ALDH9A1	EMPV1_16827	0.83182	0.0106072	0.0720581	UBA52
					EMPV1_29121	0.587247	0.000333276	0.351097	ALG13	EMPV1_26275	0.589992	0.025112	0.492639	UBAC2
					EMPV1_43159	-0.717947	0.0200395	0.92092	ALPI	EMPV1_05483	0.855161	0.0377372	0.347695	UBB
					EMPV1_07873	1.15715	0.000519969	0.472641	AMOT	EMPV1_32114	-0.873551	0.0411339	0.490468	UBCH5B
					EMPV1_18921	-0.817569	0.0124092	0.996624	ANAPC10	EMPV1_03529	1.29912	0.00149705	0.405584	UBE2E1
					EMPV1_31523	-0.925416	0.00146031	0.726539	ANKH	EMPV1_30306	-0.683107	0.00964852	0.68901	UBE2K
					EMPV1_07752	-1.91749	1.24761e-05	0.206423	ANKRD13A	EMPV1_11684	1.23528	0.0271446	0.863665	UBE2Q1
					EMPV1_40859	-1.36929	2.70315e-05	0.275045	ANP32A	EMPV1_14107	0.638173	0.0349664	0.263815	UBE2T
					EMPV1_23085	-1.31467	0.0143967	0.571234	ANXA1	EMPV1_01036	0.773812	0.00814958	0.970349	UBE2V1
					EMPV1_39421	0.592013	0.015019	0.601714	AP1G1	EMPV1_40741	0.642071	0.0161599	0.842133	UBE3A
					EMPV1_27059	0.627616	0.00182049	0.802992	AP1G2	EMPV1_24675	0.622923	0.0214535	0.905879	UBE3C
					EMPV1_11437	0.677877	0.00103255	0.816263	AP2B1	EMPV1_03198	0.665334	0.0370687	0.742511	UBE4A
					EMPV1_32180	-0.693597	0.00542012	0.421771	APLP2	EMPV1_39762	0.821295	0.0228997	0.338879	UBR1
					EMPV1_03122	-1.58923	2.82845e-06	0.248167	APOC2	EMPV1_26467	1.04146	0.00129484	0.323966	UBTD2
					EMPV1_05170	0.966189	8.02092e-05	0.064349	AQP9	EMPV1_17172	1.39965	0.00991983	0.578458	UBXN4
					EMPV1_06043	0.723374	0.0173171	0.913328	ARD1A	EMPV1_25365	0.927978	0.024377	0.548823	UBXN6
					EMPV1_25546	1.16085	0.000258215	0.764639	ARG2	EMPV1_32126	-0.679267	0.0410031	0.314658	UCP2
					EMPV1_16838	-0.713108	0.000623258	0.117584	ARHGAP12	EMPV1_25239	0.93272	0.04357	0.395746	UFD1L
					EMPV1_16947	0.770163	0.000165667	0.796685	ARHGAP36	EMPV1_42288	-0.80248	0.0432515	0.293073	UHRF1BP1L
					EMPV1_00821	-0.915953	0.00361256	0.409915	ARP2	EMPV1_32515	-0.952443	0.00686218	0.590625	UNC45B
					EMPV1_04729	0.796299	0.0022733	0.892799	ARP3B	EMPV1_36601	-1.15678	0.0015814	0.339015	UQCRH
					EMPV1_22791	0.724059	0.0472931	0.999904	ART3	EMPV1_33334	0.673693	0.0364219	0.60935	URI1
					EMPV1_37686	-0.688808	0.00031414	0.215275	AS3MT	EMPV1_00056	0.713828	0.0185574	0.892607	USE1
					EMPV1_13269	-1.3026	0.00272019	0.818956	ASAP3	EMPV1_13581	-0.843035	0.00402396	0.0655413	USMG5
					EMPV1_01478	0.646186	0.0195513	0.863178	ASF1A	EMPV1_42909	0.887213	0.0215934	0.56999	USP32P1
					EMPV1_19227	-1.23752	5.8094e-05	0.384452	ASRGL1	EMPV1_43176	1.4286	0.00350211	0.899955	USP48
					EMPV1_28546	1.86814	0.00139513	0.96889	ASS1	EMPV1_35375	0.650815	0.0208532	0.754659	USP5
					EMPV1_05893	0.633335	0.000176091	0.800344	ASXL1	EMPV1_09866	1.28151	0.00978318	0.610869	USP7
					EMPV1_40819	0.63714	0.0257815	0.770028	ATAD5	EMPV1_25607	1.27097	0.0109822	0.700987	UTP15
					EMPV1_23748	0.968272	2.92e-05	0.309326	ATG4D	EMPV1_16692	1.0965	0.00403511	0.38591	UTP20
					EMPV1_29306	-0.704335	0.000190724	0.187069	ATGL	EMPV1_33714	0.638156	0.00719127	0.372105	UTP23
					EMPV1_08256	0.774636	0.0375171	0.596554	ATL2	EMPV1_31164	-1.1259	0.0116895	0.462069	VBP1
					EMPV1_09351	0.625628	0.0111795	0.409011	ATL3	EMPV1_05626	0.867354	0.035074	0.606207	VDAC3
					EMPV1_00707	0.825121	0.000302276	0.458116	ATP5A1	EMPV1_17802	0.739128	0.0321023	0.936251	VEZF1
					EMPV1_36654	1.64559	0.00445117	0.935029	ATP5B	EMPV1_32905	0.671231	0.0184269	0.407706	VHL
					EMPV1_38934	1.40269	0.0290579	0.711894	ATP5D	EMPV1_11346	-1.38313	0.0116626	0.0845663	VNN1
					EMPV1_03825	0.804743	0.000119555	0.239377	ATP5S	EMPV1_23330	0.975165	0.0317381	0.632349	VPS13C
					EMPV1_34996	0.829181	0.0131886	0.930427	ATP6N1B	EMPV1_29649	-1.20159	0.0147598	0.0977227	VPS29
					EMPV1_11247	0.636407	0.0254647	0.41797	ATP6V0A2	EMPV1_15609	-0.908749	0.0155436	0.442598	VPS36
					EMPV1_30253	-0.853593	0.00956129	0.76291	ATP6V1C2	EMPV1_38997	0.852004	0.0209625	0.87015	VPS4B
					EMPV1_42502	0.630816	0.000199366	0.604263	ATP6V1D	EMPV1_11396	0.844662	0.00226714	0.392557	VPS53
					EMPV1_09534	0.746101	0.00623899	0.4172	ATP6V1E1	EMPV1_31881	0.623428	0.0326672	0.0634634	VPS54
					EMPV1_21560	1.68168	4.44282e-06	0.862554	ATP6V1H	EMPV1_12148	-0.835953	0.0147183	0.0933663	VRK1
					EMPV1_02101	0.946276	0.0130935	0.788992	ATXN10	EMPV1_08181	1.13173	0.00438488	0.934961	VTA1
					EMPV1_42393	0.759681	0.0419217	0.685213	AURKA	EMPV1_20841	0.821345	0.0259479	0.513684	VWA8
					EMPV1_43242	-1.24908	0.00231645	0.742258	AXL	EMPV1_43595	1.62652	0.00349457	0.19048	WAPAL
					EMPV1_25001	-1.14951	0.00237054	0.569853	AZIN1	EMPV1_33985	0.617171	0.0208447	0.0768894	WBSCR22
					EMPV1_11182	1.37417	3.52053e-05	0.913428	B3GNT2	EMPV1_33640	0.799609	0.0195086	0.429623	WDR18
					EMPV1_36695	0.66144	0.000733407	0.62277	BAG1	EMPV1_25678	1.17791	0.00617749	0.778734	WDR20
					EMPV1_43533	0.956301	2.30076e-05	0.960351	BAIAP1	EMPV1_31348	0.982119	0.0248976	0.571442	WDR26
					EMPV1_10225	0.931351	0.000302256	0.888412	BAK1	EMPV1_22230	1.32655	0.0118344	0.617727	WDR41
					EMPV1_40062	1.43377	0.023609	0.963086	BAT3	EMPV1_10854	1.40368	0.0090602	0.680955	WDR48
					EMPV1_06544	1.05577	0.000129725	0.807651	BATF3	EMPV1_29643	1.59259	0.0164449	0.244879	WDR61
					EMPV1_22794	-0.585978	0.016666	0.490902	BAZ1A	EMPV1_34007	0.95671	0.0471466	0.900784	WDR67
					EMPV1_31064	1.19705	7.42894e-06	0.389578	BCCIP	EMPV1_16957	0.78847	0.039365	0.498686	WDR75
					EMPV1_19024	0.596352	0.00457957	0.822274	BCKDHB	EMPV1_03788	0.634356	0.0379486	0.833351	WDYHV1
					EMPV1_40348	1.20205	4.02955e-05	0.901139	BCKDK	EMPV1_40502	0.835452	0.00212723	0.115084	WFDC1
					EMPV1_30658	1.57201	7.80253e-05	0.85093	BECN1	EMPV1_07707	0.93386	0.0141418	0.875979	WHSC2
					EMPV1_04412	1.0151	7.48629e-05	0.205445	BEX2	EMPV1_22856	1.55611	0.0144196	0.164244	WNT5B
					EMPV1_21695	-0.857645	2.51506e-05	0.114074	BFSP1	EMPV1_18635	1.03987	0.0118488	0.522611	WTAP
					EMPV1_06395	-0.888347	0.00815088	0.937967	BRD2	EMPV1_32403	0.632649	0.0251274	0.943983	WWC1
					EMPV1_06206	0.596101	0.00458331	0.728998	BRMS1L	EMPV1_38727	0.728791	0.0312594	0.716047	WWP1
					EMPV1_08241	0.710663	0.0315713	0.886618	BTBD1	EMPV1_17785	-0.651866	0.0242294	0.219419	XIAP
					EMPV1_18444	-0.830676	0.000214249	0.277278	BTF3	EMPV1_12911	-1.11473	0.00220913	0.0844202	XPA
					EMPV1_06732	1.02073	0.00954652	0.94965	BTRC	EMPV1_03394	-0.709174	0.00958792	0.171223	XPNPEP2
					EMPV1_43781	0.829357	0.00284616	0.905429	BUB1B	EMPV1_10899	1.53162	0.00118188	0.360789	XPO4
					EMPV1_31400	1.67609	0.000849708	0.67828	BZW1	EMPV1_00028	1.62668	0.00235937	0.248921	XRCC5
					EMPV1_05946	0.937166	0.00084222	0.994386	C/EBP	EMPV1_41108	0.915834	0.0347488	0.547227	XRN1
					EMPV1_02491	0.593136	0.000176313	0.579538	C10orf104	EMPV1_23271	0.789994	0.0468934	0.398784	YLPM1
					EMPV1_34070	-0.853896	0.0053108	0.430768	C10orf116	EMPV1_34633	-0.937266	0.0250317	0.0823184	YME1L1
					EMPV1_07476	0.816256	0.00488202	0.818152	C10orf119	EMPV1_10938	0.656178	0.0148297	0.209027	YPEL5
					EMPV1_10385	0.98176	7.84409e-05	0.891115	C10orf57	EMPV1_42809	1.45171	0.00593843	0.508672	ZBED5
					EMPV1_37070	-0.701452	0.0167233	0.539319	C10orf78	EMPV1_19354	0.642141	0.0494442	0.914023	ZBTB47
					EMPV1_05277	0.706905	0.00164899	0.974102	C10orf84	EMPV1_26514	0.596552	0.0306141	0.429578	ZBTB48
					EMPV1_33504	-0.908746	0.000844522	0.295562	C11orf51	EMPV1_37290	1.08648	0.00771942	0.817148	ZC3H15
					EMPV1_11606	-0.592886	0.000127678	0.743126	C11orf58	EMPV1_28295	0.825838	0.01281	0.237083	ZCCHC17
					EMPV1_13842	-0.765899	0.00194907	0.630355	C12orf24	EMPV1_19968	-0.697574	0.0120147	0.216171	ZDHHC12
					EMPV1_21528	-0.91475	7.90829e-05	0.575356	C12orf29	EMPV1_34231	1.56074	0.0191433	0.236607	ZDHHC6
					EMPV1_12978	1.27725	1.14254e-05	0.699145	C12ORF32	EMPV1_05834	0.760468	0.0123995	0.708221	ZFAND5
					EMPV1_01904	1.40032	0.00245874	0.819089	C12orf4	EMPV1_38814	1.29127	0.00988765	0.34428	ZFAND6
					EMPV1_14601	0.723063	0.0218828	0.740415	C12orf49	EMPV1_13213	0.801787	0.0114488	0.245777	ZFP106
					EMPV1_15783	-0.735773	0.000220417	0.122007	C13orf1	EMPV1_23182	1.16391	0.0043001	0.285659	ZFP30
					EMPV1_01787	-1.23981	0.0051629	0.70254	C13orf37	EMPV1_22637	1.4468	0.00173446	0.792799	ZFP42
					EMPV1_33303	-0.680051	6.38861e-05	0.581138	C14orf105	EMPV1_03012	0.859311	0.0195661	0.901677	ZFP64
					EMPV1_09975	-1.53	2.79569e-05	0.551872	C14orf126	EMPV1_13121	0.852595	0.0152485	0.697678	ZFYVE1
					EMPV1_12185	-0.611078	0.00464895	0.585724	C15orf43	EMPV1_20785	1.19391	0.0286119	0.716583	ZMYND11
					EMPV1_05258	1.23858	0.00648893	0.940243	C16orf68	EMPV1_01557	-0.853697	0.0346379	0.402734	ZNF142
					EMPV1_30993	-0.772589	0.000205902	0.871584	C16orf80	EMPV1_01185	0.710924	0.00406341	0.637115	ZNF165
					EMPV1_25164	0.743569	0.0152754	0.92172	C17orf61	EMPV1_29826	0.697348	0.0253853	0.695745	ZNF182
					EMPV1_26374	-1.29477	0.00316073	0.971556	C18orf21	EMPV1_00610	1.53152	0.000932442	0.470413	ZNF207
					EMPV1_06931	0.87642	5.14762e-06	0.432089	C18orf22	EMPV1_02462	1.07374	0.0498137	0.724002	ZNF22
					EMPV1_12330	-1.13823	0.00660363	0.793789	C19orf29OS	EMPV1_31249	0.591039	0.00975606	0.560479	ZNF238
					EMPV1_10363	1.15854	0.014541	0.82848	C19orf53	EMPV1_41074	-0.596528	0.0227613	0.331336	ZNF334
					EMPV1_30007	0.590051	0.00219009	0.411906	C1GALT1	EMPV1_04293	0.729884	0.0377485	0.73623	ZNF501
					EMPV1_35293	2.86338	0.000914365	0.915611	C1orf59	EMPV1_25655	-0.879755	0.0403161	0.109542	ZNF503
					EMPV1_39133	0.607706	0.0096908	0.983024	C1orf85	EMPV1_28319	0.702121	0.00129461	0.30022	ZNF567
					EMPV1_13769	-1.1289	0.000154654	0.912574	C20orf108	EMPV1_31213	0.699515	0.0434263	0.78199	ZNF568
					EMPV1_23892	1.56865	0.00246624	0.856287	C20orf43	EMPV1_00378	1.22342	0.00445047	0.19143	ZNF593
					EMPV1_32954	1.04986	0.00482167	0.803677	C21orf91	EMPV1_32024	0.962976	0.00185187	0.421633	ZNF613
					EMPV1_12489	0.917511	0.000636964	0.91942	C2ORF28	EMPV1_28903	0.634284	0.016803	0.936174	ZNF710
					EMPV1_17612	-0.720091	0.00147887	0.309296	C2orf29	EMPV1_35282	0.738807	0.0136755	0.6353	ZNF711
					EMPV1_04442	1.0032	0.000602793	0.420971	C2orf42	EMPV1_38588	-0.962405	0.00839929	0.595899	ZNF75D
					EMPV1_03304	0.70821	0.00226845	0.684935	C2orf56	EMPV1_28329	1.09323	0.0269323	0.155317	ZNF789
					EMPV1_05015	-0.670286	0.0188031	0.998607	C2orf60	EMPV1_40762	0.806352	0.00896844	0.668301	ZNF891
					EMPV1_38821	-0.793598	0.000485043	0.957627	C2orf64	EMPV1_16581	-0.892637	0.0440097	0.310252	ZNRD1-AS1
					EMPV1_17300	-0.644524	0.00266197	0.590105	C2orf76	EMPV1_37644	0.880557	0.0121369	0.448556	ZO1
					EMPV1_34501	0.600188	0.00215078	0.615449	C3ORF6	EMPV1_18833	0.651162	0.0218161	0.965296	ZP2
					EMPV1_39835	-0.725713	0.00591871	0.700737	C4BPAL1	EMPV1_15828	0.990738	0.000724864	0.90469	ZRANB2
					EMPV1_15148	0.902902	0.00024475	0.575572	C4H1orf43	EMPV1_35859	0.714193	0.0317074	0.484465	ZWILCH
					EMPV1_37641	-1.36704	0.0187348	0.89773	C4orf33	EMPV1_35754	0.87416	0.0185698	0.932541	ZYG11A
					EMPV1_40356	1.19384	3.74018e-05	0.59275	C4ORF41
					EMPV1_32613	0.846452	0.00110084	0.477387	C5orf37
					EMPV1_14009	1.12845	2.71588e-05	0.877196	C6orf106
					EMPV1_28021	-1.19479	2.50268e-06	0.717059	C6ORF108
					EMPV1_21134	0.669856	0.0113924	0.32146	C6orf125
					EMPV1_42455	1.13386	0.000956396	0.890526	C6orf136
					EMPV1_35341	-1.27766	3.99493e-05	0.422148	C6orf161
					EMPV1_23370	-0.969348	3.91695e-05	0.177253	C6orf162
					EMPV1_16581	-1.28801	0.000530664	0.832017	C7H6ORF12
					EMPV1_04632	-1.06384	0.00323264	0.279249	C7H6orf153
					EMPV1_17305	-0.894191	0.00186141	0.161497	C7orf41
					EMPV1_34630	0.957994	0.00040137	0.624864	C7orf42
					EMPV1_08937	0.858058	0.00138633	0.293565	C7orf47
					EMPV1_26854	-0.736459	0.00363862	0.7929	C7orf55
					EMPV1_41619	-0.943014	0.000162335	0.765118	C7orf59
					EMPV1_04501	1.82979	0.000106828	0.747487	C7orf64
					EMPV1_32321	1.06469	0.0022284	0.666659	C8orf41
					EMPV1_02779	-0.601561	0.00522199	0.328486	C8orf47
					EMPV1_37003	0.744434	0.000250247	0.74787	C9orf41
					EMPV1_19297	1.02041	0.000433865	0.975167	C9orf82
					EMPV1_16509	0.797866	0.000506398	0.413951	C9orf89
					EMPV1_43180	0.783917	0.000387958	0.723265	CAB39
					EMPV1_25675	-1.12449	0.00885996	0.643529	CACNG8
					EMPV1_36176	0.792465	5.06412e-05	0.467953	CALD1
					EMPV1_30064	-0.747327	0.00325701	0.608004	CALM2
					EMPV1_33468	-0.667835	0.000602998	0.490399	CALM3
					EMPV1_34612	0.607067	0.00138149	0.967495	CALR
					EMPV1_03062	-0.865588	0.00650045	0.45456	CAPZA2
					EMPV1_30274	1.04709	0.000311022	0.519857	CAST
					EMPV1_01073	0.747582	0.0402641	0.836628	CAV2
					EMPV1_34350	1.12427	0.000181039	0.179685	CBARA1
					EMPV1_14788	0.995799	0.00536919	0.845871	CBR4
					EMPV1_33126	0.653825	0.00374382	0.83515	CBWD3
					EMPV1_03735	-0.703684	0.0104031	0.894493	CBX3
					EMPV1_11965	-0.766566	0.00147416	0.224376	CBX5
					EMPV1_43455	0.660514	0.000733407	0.982636	CCBL1
					EMPV1_25275	-0.624582	0.00190496	0.749023	CCDC28A
					EMPV1_25409	1.24068	0.000467964	0.999567	CCDC34
					EMPV1_41555	0.692794	0.000642797	0.124103	CCDC50
					EMPV1_43299	1.38113	0.000433655	0.939665	CCDC51
					EMPV1_28297	1.2215	0.000755934	0.760738	CCDC55
					EMPV1_14541	0.827862	0.00885227	0.935332	CCDC56
					EMPV1_26908	-0.991577	0.000222631	0.454309	CCDC59
					EMPV1_34473	0.997365	0.00227862	0.885757	CCDC6
					EMPV1_22148	0.617475	0.000898162	0.882695	CCDC71
					EMPV1_28131	0.927753	0.0006012	0.393498	CCDC9
					EMPV1_31085	0.766059	0.00133852	0.738235	CCDC93
					EMPV1_09132	0.769245	0.0465654	0.93253	CCDC97
					EMPV1_04128	1.06508	0.000491772	0.343388	CCNC
					EMPV1_26689	1.61874	0.00021738	0.518129	CCNG1
					EMPV1_29016	0.589431	0.00879027	0.923498	CCNI
					EMPV1_04135	-1.031	0.00572917	0.711859	CCR1
					EMPV1_28209	0.71246	0.000188238	0.783166	CCT2
					EMPV1_31861	1.00443	0.0056444	0.911522	CCT3
					EMPV1_08422	1.66656	5.74401e-06	0.819882	CD1B
					EMPV1_36316	-0.703284	0.00332583	0.421054	CD2AP
					EMPV1_31374	1.06082	0.00404127	0.92092	CD9
					EMPV1_17011	1.53743	2.54769e-05	0.71416	CDC45L
					EMPV1_43686	0.745038	0.00338676	0.790212	CDC5L
					EMPV1_35503	0.793916	0.0106519	0.332762	CDCA7
					EMPV1_13733	0.922042	1.90637e-05	0.238353	CDK2AP2
					EMPV1_42432	0.941511	0.000183663	0.991307	CDK5RAP1
					EMPV1_18070	-0.690096	9.85425e-05	0.202632	CDKN3
					EMPV1_29082	1.21893	0.00115963	0.964448	CDV3
					EMPV1_12065	1.01224	0.00763605	0.806116	CELA1
					EMPV1_26465	1.03135	0.000316597	0.31469	CELF1
					EMPV1_01206	1.29386	0.000624573	0.160567	CENPE
					EMPV1_31738	2.46391	0.00426361	0.981045	CENPVP1
					EMPV1_36472	0.662641	0.000556146	0.285158	CEP63
					EMPV1_32851	-1.07554	0.000859584	0.686065	CERCAM
					EMPV1_32678	-0.711265	0.00405144	0.109377	CETN3
					EMPV1_31086	0.836557	0.000285698	0.354265	CFL1
					EMPV1_37594	-0.921272	0.00262748	0.231817	CGN
					EMPV1_35118	-2.23492	1.45039e-05	0.946872	CH242-25L17.1
					EMPV1_06622	-0.922103	0.00113027	0.509837	CHD1
					EMPV1_31070	1.43213	6.91916e-06	0.103219	CHD1L
					EMPV1_42945	1.118	0.0139606	0.676762	CHD4
					EMPV1_14837	0.61485	0.0137708	0.49093	CHFR
					EMPV1_29897	-1.00417	0.00200771	0.271503	CHIC2
					EMPV1_25291	0.879452	7.4831e-05	0.136105	CHMP3
					EMPV1_23886	0.621117	0.0226785	0.742704	CHORDC1
					EMPV1_22386	0.827223	0.0018561	0.582749	CIRH1A
					EMPV1_07633	-0.844202	0.00135498	0.94104	CISD2
					EMPV1_09552	0.798892	0.000193558	0.614073	CIT
					EMPV1_15864	1.97765	0.00105897	0.893077	CITED2
					EMPV1_31660	1.06407	0.000658758	0.84176	CKMT1A
					EMPV1_40439	-0.594896	0.00057893	0.673935	CKMT2
					EMPV1_13810	0.680055	0.0137477	0.637572	class III
					EMPV1_13802	0.815042	0.000733407	0.589843	CLK2
					EMPV1_41549	0.658208	0.000594411	0.421504	CLSTN1
					EMPV1_40701	0.960274	0.0219847	0.951472	CLUAP1
					EMPV1_27210	0.643239	0.00596116	0.303429	CMTR1
					EMPV1_03271	0.972368	0.000909471	0.511535	CNOT8
					EMPV1_26939	-1.0564	8.08974e-06	0.645023	COA4
					EMPV1_22501	0.989065	0.00166527	0.858673	COIL
					EMPV1_32792	-0.604824	0.00945763	0.309597	COMMD2
					EMPV1_29395	1.0199	0.00395549	0.572012	COPE
					EMPV1_04067	0.640632	0.00335394	0.930403	COPZ1
					EMPV1_10506	1.95315	0.00208408	0.928963	CPPED1
					EMPV1_19105	0.838786	0.0139076	0.625355	CPSF6
					EMPV1_29059	1.80277	0.00064658	0.818256	CPT1A
					EMPV1_11056	0.665304	0.0012182	0.94636	CRABP1
					EMPV1_25081	0.620856	0.0159686	0.583743	CREBBP
					EMPV1_24180	-1.19491	0.00318231	0.943153	CREBL1
					EMPV1_04404	-0.623414	0.0121901	0.754816	CRTAC1
					EMPV1_37661	-0.743808	7.25231e-05	0.796453	CRYZ
					EMPV1_12695	0.588491	0.00023151	0.9232	CSNK1E
					EMPV1_00160	-1.29567	0.00223533	0.524177	CSNK1G2
					EMPV1_23289	1.35297	0.000819698	0.913295	CSNK2A2
					EMPV1_42949	0.871072	0.000316597	0.581029	CSPP1
					EMPV1_04439	0.696239	0.000668156	0.660597	CTNNB1
					EMPV1_24339	1.01921	0.00235462	0.922172	CTNND1
					EMPV1_14214	-1.0319	0.00135761	0.773206	CTSK
					EMPV1_08210	1.05846	0.00190003	0.706099	CTSV
					EMPV1_41608	1.40282	3.39797e-05	0.892377	CTTN
					EMPV1_14220	0.718025	0.0165082	0.93861	CUL2
					EMPV1_13845	-1.15958	0.00301619	0.590425	CUTA
					EMPV1_17968	0.95802	0.000321529	0.0898794	CWC15
					EMPV1_31662	0.657675	0.00117117	0.33517	CWF19L1
					EMPV1_42704	1.59796	8.86974e-06	0.675341	CWF19L2
					EMPV1_39003	-1.18894	0.00228232	0.726567	CXCR4
					EMPV1_29036	0.718139	0.000498069	0.440213	CYB561
					EMPV1_00836	0.63486	0.00349416	0.310325	CYB5R1
					EMPV1_07044	-0.688213	0.0172795	0.854543	CYBRD1
					EMPV1_32447	1.56087	0.000172302	0.909411	CYC1
					EMPV1_29378	0.931459	0.0264757	0.636451	CYR61
					EMPV1_05769	-0.706766	0.00130141	0.0633532	cytosin-5
					EMPV1_34894	0.79328	0.00848464	0.806936	DALRD3
					EMPV1_10920	0.76567	1.83016e-05	0.914581	DBT
					EMPV1_01074	0.705483	0.000823606	0.892173	DCAF7
					EMPV1_22058	-0.743059	0.000696723	0.173149	DCAF8
					EMPV1_01023	-0.629335	0.00654445	0.207291	DCPS
					EMPV1_01576	0.656025	0.000246079	0.463692	DCTN3
					EMPV1_38449	0.666957	0.00328837	0.745741	DCUN1D4
					EMPV1_22079	-0.640624	0.016666	0.834411	DCUN1D5
					EMPV1_01417	0.939283	9.22106e-05	0.66426	DDI2
					EMPV1_16232	1.22642	0.0012795	0.840928	DDX23
					EMPV1_11928	0.771251	0.0158455	0.98904	DDX24
					EMPV1_32506	1.59673	0.00732344	0.783159	DDX39
					EMPV1_09835	-1.44878	0.00488578	0.695344	DDX42
					EMPV1_28054	-1.4253	0.00676456	0.704337	DEDD
					EMPV1_22561	-1.03452	7.0415e-05	0.643761	DEK
					EMPV1_04718	1.32085	0.00454524	0.913018	DENND2D
					EMPV1_18148	-0.600236	0.000873453	0.257666	DEPDC1B
					EMPV1_28490	-1.13623	0.00612274	0.38819	DGCR14
					EMPV1_04630	1.07638	0.000108211	0.992155	DGCR8
					EMPV1_11485	-0.740649	0.0065055	0.642462	DHDPSL
					EMPV1_15724	-0.793578	3.64957e-05	0.0770308	DHFR
					EMPV1_33927	0.931751	0.00981487	0.682065	DHPS
					EMPV1_30266	-0.735685	0.0238099	0.697648	DHRS1
					EMPV1_19703	0.739287	0.000343836	0.734825	DHRS11
					EMPV1_04708	0.876474	4.67386e-05	0.404085	DIS3
					EMPV1_27293	1.55362	0.0017651	0.509613	DLGAP5
					EMPV1_39672	-0.878122	0.0050152	0.540183	DMRT1
					EMPV1_29435	0.795582	0.0136192	0.803582	DMXL1
					EMPV1_08051	0.80379	0.00126704	0.306823	DNACJ14
					EMPV1_41523	1.12566	0.00880261	0.685431	DNAJC11
					EMPV1_42743	1.50893	0.000708363	0.708271	DNAJC13
					EMPV1_40636	1.09045	8.16089e-05	0.962249	DNAJC8
					EMPV1_04969	0.70587	8.33731e-05	0.535286	DNM1L
					EMPV1_14625	-1.0228	3.73214e-05	0.809833	DNM1P41
					EMPV1_17022	0.706877	0.0095337	0.392291	DNTTIP1
					EMPV1_16836	1.40317	1.28044e-05	0.700242	DNTTIP2
					EMPV1_08635	-0.601815	0.00476243	0.386714	DPM1
					EMPV1_29597	-0.719975	0.00999764	0.703596	DPM3
					EMPV1_24958	-1.2878	0.0129575	0.828796	DPP4
					EMPV1_03205	-1.40045	0.0176556	0.953303	DSTN
					EMPV1_36372	0.74091	0.0124027	0.719661	DUSP12
					EMPV1_42860	-0.959064	0.00238995	0.493797	DUSP19
					EMPV1_21782	-0.689583	0.000437399	0.21963	DYNLL1
					EMPV1_17495	0.629752	0.00713768	0.94636	EDC3
					EMPV1_42941	0.80649	0.000134804	0.395215	EDC4
					EMPV1_39599	-1.54807	0.00210194	0.870358	EEA1
					EMPV1_31678	0.673499	0.000568921	0.871438	EEF1B2
					EMPV1_28255	1.89524	0.03031	0.877473	EEF1G
					EMPV1_29727	-1.27583	0.0029201	0.92572	EEF2K
					EMPV1_06509	0.952492	0.00107026	0.878771	EIF1AD
					EMPV1_40301	0.901956	0.0385782	0.94785	EIF2B2
					EMPV1_14739	0.635142	0.000277933	0.494785	EIF2S3
					EMPV1_05701	1.0473	0.00123325	0.918925	EIF3G
					EMPV1_08855	1.6188	0.00159572	0.956859	EIF3I
					EMPV1_36836	0.695006	2.99957e-05	0.706867	EIF3K
					EMPV1_19979	1.40389	0.000123805	0.839722	EIF4A3
					EMPV1_41065	0.945528	2.18818e-05	0.619943	ELL2
					EMPV1_38739	-0.728281	0.000185371	0.173644	ELSPBP1
					EMPV1_27927	-0.861039	0.0141863	0.693968	ENPP1
					EMPV1_39195	0.839748	0.00182049	0.774983	ENPP5
					EMPV1_29931	-0.87824	0.00152126	0.48828	ENSA
					EMPV1_42151	0.915312	0.000223311	0.777139	EPB41L2
					EMPV1_17755	0.587878	0.000135463	0.933152	EPB41L4B
					EMPV1_21175	-0.637289	0.00453993	0.282039	EPS15L1
					EMPV1_22892	-0.986079	0.00204794	0.451184	ERGIC1
					EMPV1_13043	1.53823	3.21541e-05	0.667338	ERMAP
					EMPV1_29164	0.84987	0.0195701	0.988707	ESD
					EMPV1_27508	0.721992	0.0220718	0.851641	ESRRG
					EMPV1_02899	0.69347	0.0449806	0.91989	EVA1
					EMPV1_22484	1.00423	0.0135281	0.782198	EWSR1
					EMPV1_13651	0.801644	0.00797637	0.952183	EXOSC3
					EMPV1_30627	0.954441	0.00959538	0.511316	EXT2
					EMPV1_28067	0.833989	0.00829414	0.812918	EYA3
					EMPV1_12288	0.727507	0.000935462	0.552509	EZNF
					EMPV1_38762	-0.820545	3.29425e-05	0.926836	FABP
					EMPV1_19381	1.23	0.0011796	0.706774	FALDH
					EMPV1_07306	0.838158	0.00532166	0.551254	FAM13C
					EMPV1_11415	0.653711	0.00012781	0.613923	FAM151B
					EMPV1_17037	0.658746	2.72557e-05	0.20418	FAM160B1
					EMPV1_27275	-1.30236	0.00222661	0.502987	FAM174A
					EMPV1_19874	0.73462	0.000644799	0.942112	FAM175B
					EMPV1_20922	-0.600351	0.00308741	0.499771	FAM188A
					EMPV1_38885	0.82058	0.00324903	0.888693	FAM21A
					EMPV1_21030	0.704326	0.00204764	0.860622	FAM50A
					EMPV1_38612	0.625099	0.000231275	0.43413	FAM64A
					EMPV1_17712	-1.3963	0.000147263	0.496696	FAM83B
					EMPV1_26799	0.645478	0.00236535	0.828712	FANCB
					EMPV1_23404	-1.08822	0.00246755	0.51263	FANCF
					EMPV1_15769	1.07175	0.000120125	0.279879	FANCI
					EMPV1_09929	0.700741	0.0143967	0.969734	FARSB
					EMPV1_23968	0.652179	0.00283492	0.590087	FASTKD1
					EMPV1_43015	0.711691	0.000733407	0.485071	FASTKD2
					EMPV1_27891	0.897204	0.0032974	0.705067	FASTKD3
					EMPV1_29233	1.28899	1.03446e-05	0.418103	FBLL1
					EMPV1_28879	-0.651794	0.00255821	0.956249	FCHO1
					EMPV1_34797	-0.722733	0.0130139	0.945936	FERMT2
					EMPV1_27842	0.630193	0.000327637	0.387498	FGFR1
					EMPV1_42223	0.933963	0.000316729	0.986616	FGL2
					EMPV1_32986	0.644708	6.73556e-05	0.606991	FHL1
					EMPV1_06281	1.33543	0.000796511	0.633213	FKBP15
					EMPV1_43789	0.685955	0.00240399	0.713289	FKBP1B
					EMPV1_01579	0.959924	0.0121441	0.700757	FKBP52
					EMPV1_42001	0.758244	0.0201433	0.697109	FKBPL
					EMPV1_10396	-1.11731	0.00175195	0.395587	FLRT3
					EMPV1_34667	-0.863963	0.0348593	0.599447	FMNL2
					EMPV1_06942	-0.928087	0.000401802	0.800537	FUNDC1
					EMPV1_32713	0.834287	0.00675606	0.96518	FUT8
					EMPV1_18609	0.929552	0.000177948	0.532021	FXR1
					EMPV1_14662	1.00533	0.00104447	0.567855	FYN
					EMPV1_13566	0.853816	0.00401866	0.482434	G2E3
					EMPV1_11393	0.743901	0.01021	0.772828	GABARAPL2
					EMPV1_33745	0.617159	0.00829414	0.610396	GALNT11
					EMPV1_03861	1.29032	0.0144244	0.759028	GALT
					EMPV1_19902	0.649117	0.000806016	0.402843	GATAD2A
					EMPV1_19041	-0.639513	0.0216507	0.396343	GATC
					EMPV1_04401	1.22138	0.00111984	0.878278	GDAP2
					EMPV1_04742	1.80548	0.00671989	0.93321	GDE1
					EMPV1_32473	0.688052	0.0324683	0.665085	GDF11
					EMPV1_13712	1.13299	0.0094217	0.945488	GDI2
					EMPV1_38758	1.07306	0.0264141	0.939795	GEMIN4
					EMPV1_09772	-0.658194	0.00353492	0.591983	GGCT
					EMPV1_16824	-0.784809	0.00011695	0.854435	GGH
					EMPV1_13021	1.71449	6.98801e-06	0.846101	GHITM
					EMPV1_11697	0.738159	0.00160295	0.592852	GINS1
					EMPV1_11156	-0.624704	0.000406455	0.441307	GJC3
					EMPV1_10901	-0.698003	0.000215482	0.341905	GLRX2
					EMPV1_38672	1.15751	0.00126274	0.959104	GLRX3
					EMPV1_31757	-0.954812	0.000185535	0.165353	GMNN
					EMPV1_05525	1.31182	0.00612409	0.994401	GNAI2
					EMPV1_25755	0.807873	0.00226131	0.849916	GNPTAB
					EMPV1_27370	-1.36641	6.6889e-06	0.836587	GOLT1B
					EMPV1_17250	-0.680638	0.0169874	0.465524	GOSR1
					EMPV1_09602	0.803594	0.000528859	0.851363	GPAM
					EMPV1_24803	-1.00892	0.000348825	0.399187	GPATCH4
					EMPV1_42903	1.10326	0.0030919	0.959868	GPD1L
					EMPV1_11937	0.754694	0.0274508	0.665648	GPN3
					EMPV1_24364	0.752513	0.00687457	0.205972	GPP34R
					EMPV1_02230	0.63506	0.04571	0.999805	GPR89B
					EMPV1_25031	-0.879664	4.02955e-05	0.347224	GRHL2
					EMPV1_43594	1.19846	0.013354	0.775487	GRHPR
					EMPV1_10397	-1.20002	0.00228575	0.755814	GRIN2C
					EMPV1_15037	0.790872	0.0204237	0.829827	GRLF1
					EMPV1_37162	0.621914	0.000316123	0.506808	GRSF1
					EMPV1_20060	1.3717	0.00740296	0.979399	GSK3B
					EMPV1_12678	0.825426	0.0378812	0.832393	GTF2F1
					EMPV1_30350	0.67795	0.000461168	0.528868	GTF2IRD1
					EMPV1_21211	-0.652888	0.000722884	0.897215	GTF3C1
					EMPV1_35787	-0.688308	0.00120545	0.41457	GTPBP8
					EMPV1_16447	-1.41176	0.000581352	0.737985	GUF1
					EMPV1_06980	0.600571	0.0148051	0.594594	H3F3A
					EMPV1_40148	-1.58441	4.20179e-06	0.324117	HAAO
					EMPV1_30102	0.841879	0.00353337	0.781679	HADHB
					EMPV1_13935	1.04259	0.00633103	0.775426	HARS2
					EMPV1_27230	-1.07673	0.00458945	0.625624	HAS1
					EMPV1_37113	0.796931	0.00477343	0.740667	HAX1
					EMPV1_11542	-0.592466	0.00185015	0.89849	HCST
					EMPV1_03225	1.0161	0.00698291	0.848775	HDLBP
					EMPV1_10927	0.895421	0.000289526	0.408817	HEAB
					EMPV1_00261	1.05172	0.0398204	0.851231	Hey2
					EMPV1_12350	-1.42328	0.000880809	0.115805	HINT1
					EMPV1_33299	-1.07143	0.00243599	0.860711	HIRA
					EMPV1_28150	0.616763	0.00454105	0.681075	HIST1H4L
					EMPV1_42447	-1.08549	0.00186526	0.535038	HIST2H2AB
					EMPV1_43426	-0.822994	0.00110424	0.983304	HLS5
					EMPV1_20241	1.52786	0.0113441	0.905798	HMGN4
					EMPV1_36752	-0.955941	0.000108211	0.454165	HMGN5
					EMPV1_09417	1.16003	0.00896973	0.888372	HMMR
					EMPV1_40993	1.34397	0.00996358	0.992537	HN1L
					EMPV1_00605	-0.72441	0.000396398	0.758462	HNRNPA2B1
					EMPV1_37122	1.20441	4.06328e-06	0.951489	HNRNPDL
					EMPV1_09299	0.863761	0.000992255	0.474704	HNRNPF
					EMPV1_24908	-0.670699	0.00502216	0.466869	HOOK2
					EMPV1_20341	0.933532	0.00416704	0.921467	HOXD8
					EMPV1_24938	1.10695	2.26662e-05	0.192332	Hsp40
					EMPV1_35846	0.654637	0.00313739	0.820917	HSPH1
					EMPV1_23955	-1.18667	0.0052206	0.733453	HTR4
					EMPV1_08153	0.947785	0.00184084	0.712073	HUWE1
					EMPV1_36400	0.805113	0.0443358	0.885955	I1
					EMPV1_29792	-0.698592	0.000200264	0.0632918	ID2
					EMPV1_14900	-0.975736	0.00239396	0.422275	ID4
					EMPV1_24117	0.861325	0.030239	0.625472	IDH3B
					EMPV1_20593	-1.188	7.30556e-06	0.562481	IFRD1
					EMPV1_13229	0.652473	0.00284477	0.318286	IFT57
					EMPV1_27305	-1.34099	0.00201896	0.665563	IL12A
					EMPV1_13499	-0.653679	0.00159958	0.0798328	IL27RA
					EMPV1_27401	0.86131	0.000993767	0.253126	ILF2
					EMPV1_40933	1.61142	0.000883956	0.553265	IMPDH2
					EMPV1_21797	-1.06131	0.000207186	0.838074	ING2
					EMPV1_07599	-1.08225	0.00323264	0.535683	INPP1
					EMPV1_02342	0.735938	0.00762001	0.697612	INPP5B
					EMPV1_30765	0.953088	0.000124898	0.885955	INTS10
					EMPV1_22399	0.784043	0.048287	0.927903	INTS2
					EMPV1_26150	0.803217	0.000677275	0.456798	IPO5
					EMPV1_26295	-1.21088	0.00308552	0.812212	IRAK2
					EMPV1_36294	0.705707	0.0159686	0.858826	ISOC1
					EMPV1_33534	-0.611951	0.000550496	0.283236	ITCH
					EMPV1_07570	0.876276	0.0146628	0.746606	ITFG2
					EMPV1_00085	-0.749975	0.00245538	0.157713	ITGB6
					EMPV1_08593	0.760313	0.0160395	0.855496	ITSN
					EMPV1_29994	-0.834428	0.0064449	0.813592	IWS1
					EMPV1_37543	-1.11937	0.000819698	0.492541	JAK2
					EMPV1_05631	-1.2311	0.00276893	0.878647	KAT5
					EMPV1_10058	1.93523	0.0178977	0.918549	KAT8
					EMPV1_34156	2.36626	0.000670105	0.696742	KCNJ4
					EMPV1_13787	0.626312	0.0117175	0.458666	KCTD10
					EMPV1_18277	1.05958	9.76033e-05	0.863497	KDM6A
					EMPV1_11013	1.29015	2.82845e-06	0.612848	KIAA0406
					EMPV1_11647	0.814002	0.00186331	0.671241	KIAA0652
					EMPV1_42392	0.665273	0.00486862	0.473448	KIAA0907
					EMPV1_05032	0.87368	0.00163737	0.660381	KIAA0947
					EMPV1_17561	0.914443	0.00473663	0.919994	KIAA1033
					EMPV1_42433	0.670521	0.000956684	0.655791	KIAA1109
					EMPV1_14452	-0.776287	0.00046375	0.940167	KIAA1147
					EMPV1_12906	0.6902	0.021571	0.653155	KIAA1543
					EMPV1_05013	-0.586731	0.011396	0.16841	KIAA1551
					EMPV1_23226	-0.888323	8.02886e-05	0.0954545	KIAA1712
					EMPV1_40938	0.6156	0.00744872	0.541977	KIAA2018
					EMPV1_35835	0.588492	0.0308576	0.788249	KIF11
					EMPV1_36765	-1.28365	0.00226909	0.848951	KIF18B
					EMPV1_41716	0.998474	0.0191686	0.869158	KIF20A
					EMPV1_38248	1.72791	0.0024759	0.922152	KIF4A
					EMPV1_04629	0.871291	0.000160876	0.871194	KLHDC3
					EMPV1_03881	-1.05327	0.00129559	0.238677	KLHL20
					EMPV1_29843	-0.839821	0.000320212	0.924776	KPNB1
					EMPV1_24690	0.797216	0.00197722	0.708872	KREMEN1
					EMPV1_06805	-0.918625	0.0304529	0.704477	KTELC1
					EMPV1_13336	1.55663	0.00117381	0.571785	KXD1
					EMPV1_07945	-0.959049	0.00131536	0.221722	LAMA4
					EMPV1_39915	1.07511	0.00916177	0.930918	LCMT1
					EMPV1_14208	1.19318	0.000358615	0.787269	LDHA
					EMPV1_42830	-1.2537	0.00402176	0.64619	LENG1
					EMPV1_36353	-1.08967	0.0201975	0.959061	LGALS3
					EMPV1_36633	2.34878	4.66829e-06	0.934307	LHX1
					EMPV1_29502	-0.903148	0.0168056	0.773983	LIN37
					EMPV1_28278	-0.673508	0.00267201	0.531557	LIN7B
					EMPV1_40436	0.800889	0.000624573	0.579122	LINS1
					EMPV1_02939	-0.797888	0.00279817	0.411211	LIR-3
					EMPV1_35745	-1.06911	0.00227428	0.67845	LLPH
					EMPV1_13593	0.891948	0.00408057	0.602269	LMAN1
					EMPV1_42058	0.65948	0.0123618	0.735057	LMO7
					EMPV1_08158	1.01488	3.92889e-05	0.629535	LOC285847
					EMPV1_21425	1.03371	0.000172302	0.374527	LOC81691
					EMPV1_35020	-1.21877	0.00110217	0.722245	LOR
					EMPV1_19562	-0.973955	0.00329401	0.585107	LPIN2
					EMPV1_01708	-1.16653	0.00239083	0.363247	LRCH4
					EMPV1_39958	0.908001	0.00375719	0.904946	LRRC59
					EMPV1_02627	-0.747591	0.000766394	0.0848844	LRRCC1
					EMPV1_11063	-1.20313	0.00329643	0.816577	LRWD1
					EMPV1_35095	0.896129	0.00159683	0.391795	LUZP6
					EMPV1_39361	1.05753	1.75572e-05	0.200632	LYAR
					EMPV1_20614	-1.06477	0.00188514	0.526486	LYRM1
					EMPV1_03229	1.05357	0.025581	0.850443	LYRM5
					EMPV1_00483	-0.715725	0.0118068	0.686374	M6PR
					EMPV1_17599	-1.09688	0.00356866	0.773906	MAB21L1
					EMPV1_15624	1.00431	0.00175029	0.967241	MAF1
					EMPV1_03424	1.53356	0.00324244	0.895075	MAN2B1
					EMPV1_26296	1.1827	0.0021207	0.977694	MAN2C1
					EMPV1_29803	0.670346	0.0304749	0.10557	MAP2K7
					EMPV1_43514	0.669481	0.0287298	0.77176	MAPKAPK2
					EMPV1_12843	0.899016	0.000135463	0.32474	MAPRE1
					EMPV1_00437	0.977331	8.24962e-05	0.691352	MARK1
					EMPV1_07761	-0.664634	0.000456744	0.485967	MARS05
					EMPV1_00015	-0.592742	0.047869	0.96607	MARS06
					EMPV1_39009	0.987598	0.00139255	0.866497	MBD3
					EMPV1_23916	0.810121	0.00125868	0.365028	MBD4
					EMPV1_06244	-0.615772	0.00131622	0.556507	MCART6
					EMPV1_10467	1.05476	1.14423e-05	0.22951	MCHR1
					EMPV1_03022	1.7635	0.00568924	0.8826	MCL1
					EMPV1_01680	0.642849	0.000532071	0.630131	ME1
					EMPV1_17313	0.970423	0.000145151	0.193086	ME2
					EMPV1_24910	-0.619714	0.00189787	0.414036	MED10
					EMPV1_34526	0.719664	0.00475511	0.645984	MED13L
					EMPV1_35982	1.18611	1.29891e-05	0.206315	MED19
					EMPV1_09946	-0.990982	0.00629143	0.683168	MED21
					EMPV1_00248	-1.31774	0.00225852	0.706867	MED25
					EMPV1_02736	0.681523	2.25663e-05	0.15826	MED8
					EMPV1_22845	-1.02278	0.00103751	0.606166	MESDC2
					EMPV1_01619	0.728655	0.00846657	0.98831	METTL13
					EMPV1_02904	-0.670517	0.00338551	0.428182	METTL4
					EMPV1_12425	-1.42409	6.0535e-05	0.395601	MFSD8
					EMPV1_05097	-1.11719	0.00223834	0.719511	MGAT3
					EMPV1_26928	0.780044	0.00360299	0.78655	MIOS
					EMPV1_26208	1.62701	4.98135e-05	0.693487	MKI67IP
					EMPV1_01810	1.13944	0.00258667	0.852273	MKKS
					EMPV1_39538	1.22301	0.000141534	0.888726	MKLN1
					EMPV1_03390	0.805495	0.020549	0.870111	MKNK1
					EMPV1_28756	1.24229	0.000165439	0.862852	MNAT1
					EMPV1_11488	-1.05691	0.00522199	0.718707	MND1
					EMPV1_33724	1.07498	2.85929e-05	0.72822	MOCS3
					EMPV1_38681	0.749647	0.000160864	0.58461	MORC2
					EMPV1_31192	-0.585935	0.00908457	0.693422	MORF4L2
					EMPV1_16242	-1.26714	0.00356561	0.796317	MPP3
					EMPV1_29680	1.03344	1.16653e-05	0.274707	MRFAP1
					EMPV1_37117	0.710376	0.000375027	0.711109	MRPL17
					EMPV1_02414	0.648554	0.00040592	0.98115	MRPL21
					EMPV1_23116	1.20437	0.00964687	0.764593	MRPL24
					EMPV1_07731	0.789865	0.017925	0.60829	MRPL28
					EMPV1_24071	0.716332	0.0100778	0.719228	MRPL3
					EMPV1_22799	-0.919139	0.000113476	0.7003	MRPL47
					EMPV1_23714	0.664453	0.00070405	0.9898	MRPS7
					EMPV1_34550	-0.651598	0.00016823	0.0766739	MRTO4
					EMPV1_36220	0.830034	0.0136332	0.963472	MSH3
					EMPV1_00592	-0.861144	7.98616e-06	0.650763	MST077
					EMPV1_39454	0.656982	0.00218965	0.749204	MSTO1
					EMPV1_02349	-0.98557	0.00562839	0.70562	MTCH1
					EMPV1_27455	1.03707	0.0474113	0.600693	MT-CYB
					EMPV1_03638	0.780067	0.0235172	0.974312	MTMR4
					EMPV1_25757	1.31139	3.92889e-05	0.92297	MTMR7
					EMPV1_28176	0.643997	0.0192194	0.55155	MTO1
					EMPV1_40366	0.700264	0.00168707	0.813105	MUC20
					EMPV1_05890	0.832565	0.002002	0.940955	MYCBP2
					EMPV1_21774	0.89702	0.00154859	0.928963	MYEOV2
					EMPV1_32718	1.65483	2.12801e-06	0.973784	MYH10
					EMPV1_28114	0.671425	0.00736886	0.464663	MYO10
					EMPV1_24321	-0.741699	0.0134044	0.652679	NAA15
					EMPV1_01403	-1.17911	0.00238697	0.759965	NAGK
					EMPV1_10431	-1.37258	9.85133e-06	0.393962	NAP1L1
					EMPV1_14377	1.79054	0.000467677	0.825302	NAP1L4
					EMPV1_26491	1.24589	0.000821881	0.815416	NAT13
					EMPV1_25917	0.651874	0.000108625	0.566693	NAT5
					EMPV1_22397	0.845712	0.00191882	0.895582	NCAPD2
					EMPV1_11948	-0.730223	0.00180006	0.819567	NCF2
					EMPV1_26114	0.733815	0.0190169	0.890868	NCL
					EMPV1_40730	0.632043	0.00034406	0.630274	NDFIP2
[truncated: 460 more rows]
