# Supplementary material for: Gene ontology analysis of expanded porcine blastocysts from gilts fed organic or inorganic selenium combined with pyridoxine
Source: BMC Genomics. 2018 Nov 21;19:836. doi: 10.1186/s12864-018-5237-1 (PMC6249785; doi:10.1186/s12864-018-5237-1)
Supplement: Supplementary file 3 — Table S3. Description of data: Complete list of Gene Ontology terms (GORILLA and REVIGO) related with MSeB610 vs CONT, OSeB610 vs CONT, and OSeB610 vs MSeB610 comparisons. (XLSX 1678 kb) [file 12864_2018_5237_MOESM3_ESM.xlsx]

## Sheet: Sheet1
MSeB6-10 vs CONT
REVIGO							GORILLA
Biological processes
term_ID	description	frequencyInDb	log10pvalue	uniqueness	dispensability	representative	GO Term	Description	P-value	FDR q-value	Enrichment	N	B	n	b	Genes
GO:0044237	cellular metabolic process	0.53061	-13.082	0.699	0.055	cellular metabolic process	GO:0044237	cellular metabolic process	8.28e-14	1.15e-09	1.32	12797	6282	526	341	[NCF2 - neutrophil cytosolic factor 2, PCGF5 - polycomb group ring finger 5, TRIM27 - tripartite motif containing 27, WAC - ww domain containing adaptor with coiled-coil, LHX1 - lim homeobox 1, MKRN2 - makorin ring finger protein 2, RBM39 - rna binding motif protein 39, POLR3D - polymerase (rna) iii (dna directed) polypeptide d, 44kda, SACM1L - sac1 suppressor of actin mutations 1-like (yeast), C…
GO:0008152	metabolic process	0.75387	-10.1129	0.959	0	metabolism	GO:0008152	metabolic process	7.71e-11	5.37e-07	1.25	12797	6878	526	354	[NCF2 - neutrophil cytosolic factor 2, PCGF5 - polycomb group ring finger 5, TRIM27 - tripartite motif containing 27, AMZ2 - archaelysin family metallopeptidase 2, WAC - ww domain containing adaptor with coiled-coil, LHX1 - lim homeobox 1, MKRN2 - makorin ring finger protein 2, RBM39 - rna binding motif protein 39, POLR3D - polymerase (rna) iii (dna directed) polypeptide d, 44kda, SACM1L - sac1 s…
GO:0034641	cellular nitrogen compound metabolic process	0.34137	-9.109	0.556	0.191	cellular metabolic process	GO:0034641	cellular nitrogen compound metabolic process	7.78e-10	3.61e-06	1.44	12797	3502	526	207	[TRIM27 - tripartite motif containing 27, PCGF5 - polycomb group ring finger 5, WAC - ww domain containing adaptor with coiled-coil, LHX1 - lim homeobox 1, RBM39 - rna binding motif protein 39, POLR3D - polymerase (rna) iii (dna directed) polypeptide d, 44kda, GRHL2 - grainyhead-like 2 (drosophila), RNF14 - ring finger protein 14, NAP1L1 - nucleosome assembly protein 1-like 1, CNOT11 - ccr4-not t…
GO:0044238	primary metabolic process	0.53743	-9.0114	0.79	0.111	cellular metabolic process	GO:0044238	primary metabolic process	9.74e-10	3.39e-06	1.27	12797	6187	526	322	[PCGF5 - polycomb group ring finger 5, TRIM27 - tripartite motif containing 27, AMZ2 - archaelysin family metallopeptidase 2, WAC - ww domain containing adaptor with coiled-coil, LHX1 - lim homeobox 1, MKRN2 - makorin ring finger protein 2, RBM39 - rna binding motif protein 39, POLR3D - polymerase (rna) iii (dna directed) polypeptide d, 44kda, SACM1L - sac1 suppressor of actin mutations 1-like (y…
GO:0071704	organic substance metabolic process	0.58357	-8.5272	0.791	0.12	cellular metabolic process	GO:0071704	organic substance metabolic process	2.97e-09	8.28e-06	1.25	12797	6485	526	332	[PCGF5 - polycomb group ring finger 5, TRIM27 - tripartite motif containing 27, AMZ2 - archaelysin family metallopeptidase 2, WAC - ww domain containing adaptor with coiled-coil, LHX1 - lim homeobox 1, MKRN2 - makorin ring finger protein 2, RBM39 - rna binding motif protein 39, POLR3D - polymerase (rna) iii (dna directed) polypeptide d, 44kda, SACM1L - sac1 suppressor of actin mutations 1-like (y…
GO:0044260	cellular macromolecule metabolic process	0.34276	-8.3152	0.57	0.277	cellular metabolic process	GO:0044260	cellular macromolecule metabolic process	4.84e-09	1.12e-05	1.32	12797	4798	526	261	[PCGF5 - polycomb group ring finger 5, TRIM27 - tripartite motif containing 27, LHX1 - lim homeobox 1, WAC - ww domain containing adaptor with coiled-coil, MKRN2 - makorin ring finger protein 2, RBM39 - rna binding motif protein 39, POLR3D - polymerase (rna) iii (dna directed) polypeptide d, 44kda, BCKDK - branched chain ketoacid dehydrogenase kinase, GRHL2 - grainyhead-like 2 (drosophila), RNF14…
GO:0006139	nucleobase-containing compound metabolic process	0.26547	-7.9393	0.526	0.484	cellular metabolic process	GO:0006139	nucleobase-containing compound metabolic process	1.15e-08	2.28e-05	1.44	12797	3148	526	186	[PCGF5 - polycomb group ring finger 5, TRIM27 - tripartite motif containing 27, TRAPPC2 - trafficking protein particle complex 2, WAC - ww domain containing adaptor with coiled-coil, LHX1 - lim homeobox 1, CDK1 - cyclin-dependent kinase 1, RBM39 - rna binding motif protein 39, POLR3D - polymerase (rna) iii (dna directed) polypeptide d, 44kda, SIN3A - sin3 transcription regulator family member a, …
GO:1901360	organic cyclic compound metabolic process	0.30324	-7.5751	0.725	0.076	organic cyclic compound metabolism	GO:1901360	organic cyclic compound metabolic process	2.66e-08	4.64e-05	1.4	12797	3444	526	198	[TRIM27 - tripartite motif containing 27, PCGF5 - polycomb group ring finger 5, LHX1 - lim homeobox 1, WAC - ww domain containing adaptor with coiled-coil, RBM39 - rna binding motif protein 39, POLR3D - polymerase (rna) iii (dna directed) polypeptide d, 44kda, GRHL2 - grainyhead-like 2 (drosophila), RNF14 - ring finger protein 14, NAP1L1 - nucleosome assembly protein 1-like 1, CNOT11 - ccr4-not t…
GO:0046483	heterocycle metabolic process	0.29664	-7.4012	0.632	0.26	cellular metabolic process	GO:0046483	heterocycle metabolic process	3.97e-08	6.14e-05	1.41	12797	3263	526	189	[PCGF5 - polycomb group ring finger 5, TRIM27 - tripartite motif containing 27, TRAPPC2 - trafficking protein particle complex 2, LHX1 - lim homeobox 1, WAC - ww domain containing adaptor with coiled-coil, CDK1 - cyclin-dependent kinase 1, RBM39 - rna binding motif protein 39, POLR3D - polymerase (rna) iii (dna directed) polypeptide d, 44kda, SIN3A - sin3 transcription regulator family member a, …
GO:0006807	nitrogen compound metabolic process	0.38744	-7.2487	0.787	0.088	nitrogen compound metabolism	GO:0006807	nitrogen compound metabolic process	5.64e-08	7.86e-05	1.36	12797	3877	526	216	[PCGF5 - polycomb group ring finger 5, TRIM27 - tripartite motif containing 27, LHX1 - lim homeobox 1, WAC - ww domain containing adaptor with coiled-coil, RBM39 - rna binding motif protein 39, POLR3D - polymerase (rna) iii (dna directed) polypeptide d, 44kda, BCKDK - branched chain ketoacid dehydrogenase kinase, GRHL2 - grainyhead-like 2 (drosophila), SERINC3 - serine incorporator 3, RNF14 - rin…
GO:0006413	translational initiation	0.00518	-7.1367	0.673	0	translational initiation	GO:0006413	translational initiation	7.3e-08	9.24e-05	4.28	12797	108	526	19	[RPS24 - ribosomal protein s24, RPS3A - ribosomal protein s3a, EIF4E - eukaryotic translation initiation factor 4e, RPL22 - ribosomal protein l22, EIF4E2 - eukaryotic translation initiation factor 4e family member 2, RPS17 - ribosomal protein s17, RPL14 - ribosomal protein l14, RPL13A - ribosomal protein l13a, RPL36A - ribosomal protein l36a, EIF2S1 - eukaryotic translation initiation factor 2, s…
GO:0090304	nucleic acid metabolic process	0.21449	-7.0862	0.514	0.597	cellular metabolic process	GO:0090304	nucleic acid metabolic process	8.2e-08	9.51e-05	1.44	12797	2795	526	166	[PCGF5 - polycomb group ring finger 5, TRIM27 - tripartite motif containing 27, TRAPPC2 - trafficking protein particle complex 2, WAC - ww domain containing adaptor with coiled-coil, LHX1 - lim homeobox 1, CDK1 - cyclin-dependent kinase 1, RBM39 - rna binding motif protein 39, POLR3D - polymerase (rna) iii (dna directed) polypeptide d, 44kda, SIN3A - sin3 transcription regulator family member a, …
GO:0006725	cellular aromatic compound metabolic process	0.29628	-7.0487	0.632	0.26	cellular metabolic process	GO:0006725	cellular aromatic compound metabolic process	8.94e-08	9.57e-05	1.39	12797	3297	526	189	[PCGF5 - polycomb group ring finger 5, TRIM27 - tripartite motif containing 27, TRAPPC2 - trafficking protein particle complex 2, LHX1 - lim homeobox 1, WAC - ww domain containing adaptor with coiled-coil, CDK1 - cyclin-dependent kinase 1, RBM39 - rna binding motif protein 39, POLR3D - polymerase (rna) iii (dna directed) polypeptide d, 44kda, GSTM3 - glutathione s-transferase mu 3 (brain), SIN3A …
Metabolic functions
term_ID	description	frequencyInDb	log10pvalue	uniqueness	dispensability	representative	GO Term	Description	P-value	FDR q-value	Enrichment	N	B	n	b	Genes
GO:0003723	RNA binding	0.05283	-9.9788	1	0	RNA binding	GO:0003723	RNA binding	1.05e-10	4.27e-07	1.93	12797	1222	526	97	[MKRN2 - makorin ring finger protein 2, RBM39 - rna binding motif protein 39, SIN3A - sin3 transcription regulator family member a, SREK1 - splicing regulatory glutamine/lysine-rich protein 1, HNRNPA3 - heterogeneous nuclear ribonucleoprotein a3, PCBP2 - poly(rc) binding protein 2, NAP1L1 - nucleosome assembly protein 1-like 1, CIRH1A - cirrhosis, autosomal recessive 1a (cirhin), C16orf80 - chrom…
Cellular components
term_ID	description	frequencyInDb	log10pvalue	uniqueness	dispensability	representative	GO Term	Description	P-value	FDR q-value	Enrichment	N	B	n	b	Genes
GO:0005829	cytosol	0.02553	-9.5702	0.419	0	cytosol	GO:0044424	intracellular part	8.44e-13	1.44e-09	1.15	12797	9965	526	471	[PCGF5 - polycomb group ring finger 5, LHX1 - lim homeobox 1, WAC - ww domain containing adaptor with coiled-coil, RBM39 - rna binding motif protein 39, COX4I1 - cytochrome c oxidase subunit iv isoform 1, ATAD1 - atpase family, aaa domain containing 1, GRHL2 - grainyhead-like 2 (drosophila), PDIA5 - protein disulfide isomerase family a, member 5, RAB3IP - rab3a interacting protein, SERINC3 - seri…
GO:0032991	macromolecular complex	0.14008	-7.3215	0.686	0	macromolecular complex	GO:0005829	cytosol	2.69e-10	2.3e-07	1.44	12797	3572	526	212	[NCF2 - neutrophil cytosolic factor 2, TRIM27 - tripartite motif containing 27, POLR3D - polymerase (rna) iii (dna directed) polypeptide d, 44kda, RACGAP1 - rac gtpase activating protein 1, RAB3IP - rab3a interacting protein, MAP1LC3B - microtubule-associated protein 1 light chain 3 beta, RNF14 - ring finger protein 14, DPP8 - dipeptidyl-peptidase 8, CNOT11 - ccr4-not transcription complex, subun…
GO:0044424	intracellular part	0.35654	-12.0737	0.488	0.222	cytosol	GO:0044444	cytoplasmic part	2.53e-09	1.44e-06	1.23	12797	6778	526	344	[NCF2 - neutrophil cytosolic factor 2, TRIM27 - tripartite motif containing 27, POLR3D - polymerase (rna) iii (dna directed) polypeptide d, 44kda, SACM1L - sac1 suppressor of actin mutations 1-like (yeast), COX4I1 - cytochrome c oxidase subunit iv isoform 1, ATAD1 - atpase family, aaa domain containing 1, SUCLG2 - succinate-coa ligase, gdp-forming, beta subunit, BCKDK - branched chain ketoacid de…
GO:0044446	intracellular organelle part	0.08938	-8.5867	0.303	0.303	cytosol	GO:0044446	intracellular organelle part	2.59e-09	1.11e-06	1.25	12797	6429	526	330	[NCF2 - neutrophil cytosolic factor 2, PCGF5 - polycomb group ring finger 5, TRIM27 - tripartite motif containing 27, WAC - ww domain containing adaptor with coiled-coil, RBM39 - rna binding motif protein 39, POLR3D - polymerase (rna) iii (dna directed) polypeptide d, 44kda, SACM1L - sac1 suppressor of actin mutations 1-like (yeast), ATAD1 - atpase family, aaa domain containing 1, COX4I1 - cytoch…
GO:0044422	organelle part	0.09427	-7.5302	0.511	0.521	cytosol	GO:0044422	organelle part	2.95e-08	1.01e-05	1.23	12797	6569	526	331	[NCF2 - neutrophil cytosolic factor 2, PCGF5 - polycomb group ring finger 5, TRIM27 - tripartite motif containing 27, WAC - ww domain containing adaptor with coiled-coil, RBM39 - rna binding motif protein 39, POLR3D - polymerase (rna) iii (dna directed) polypeptide d, 44kda, SACM1L - sac1 suppressor of actin mutations 1-like (yeast), COX4I1 - cytochrome c oxidase subunit iv isoform 1, ATAD1 - atp…
GO:0044444	cytoplasmic part	0.12659	-8.5969	0.396	0.347	cytosol	GO:0032991	macromolecular complex	4.77e-08	1.36e-05	1.38	12797	3557	526	202	[NCF2 - neutrophil cytosolic factor 2, TRIM27 - tripartite motif containing 27, PCGF5 - polycomb group ring finger 5, WAC - ww domain containing adaptor with coiled-coil, LHX1 - lim homeobox 1, POLR3D - polymerase (rna) iii (dna directed) polypeptide d, 44kda, SACM1L - sac1 suppressor of actin mutations 1-like (yeast), COX4I1 - cytochrome c oxidase subunit iv isoform 1, SUCLG2 - succinate-coa lig…
OSeB6-10 vs CONT
REVIGO							GORILLA
Biological processes
term_ID	description	frequencyInDb	log10pvalue	uniqueness	dispensability	representative	GO Term	Description	P-value	FDR q-value	Enrichment	N	B	n	b	Genes
GO:0006396	RNA processing	0.02784	-31.5884	0.742	0	RNA processing	GO:0006396	RNA processing	2.58e-32	1.79e-28	2.06	12858	649	2309	240	[EXOSC9 - exosome component 9, RBM39 - rna binding motif protein 39, BRDT - bromodomain, testis-specific, TEX10 - testis expressed 10, CIRH1A - cirrhosis, autosomal recessive 1a (cirhin), LGALS3 - lectin, galactoside-binding, soluble, 3, NSUN2 - nop2/sun rna methyltransferase family, member 2, TXNL4A - thioredoxin-like 4a, RBM5 - rna binding motif protein 5, PLRG1 - pleiotropic regulator 1, GTPBP…
GO:0000375	RNA splicing, via transesterification reactions	0.00037	-11.4473	0.788	0.877	RNA processing	GO:0000375	RNA splicing, via transesterification reactions	3.57e-12	8.15e-10	2.14	12858	203	2309	78	[CDC5L - cell division cycle 5-like, PRPF3 - pre-mrna processing factor 3, PRPF4 - prp4 pre-mrna processing factor 4 homolog (yeast), CSTF3 - cleavage stimulation factor, 3' pre-rna, subunit 3, 77kda, SRSF10 - serine/arginine-rich splicing factor 10, RBMX - rna binding motif protein, x-linked, PPWD1 - peptidylprolyl isomerase domain and wd repeat containing 1, GTF2F1 - general transcription facto…
GO:0000377	RNA splicing, via transesterification reactions with bulged adenosine as nucleophile	0.00037	-11.9666	0.787	0.998	RNA processing	GO:0000377	RNA splicing, via transesterification reactions with bulged adenosine as nucleophile	1.08e-12	2.73e-10	2.18	12858	199	2309	78	[CDC5L - cell division cycle 5-like, PRPF3 - pre-mrna processing factor 3, PRPF4 - prp4 pre-mrna processing factor 4 homolog (yeast), CSTF3 - cleavage stimulation factor, 3' pre-rna, subunit 3, 77kda, SRSF10 - serine/arginine-rich splicing factor 10, RBMX - rna binding motif protein, x-linked, PPWD1 - peptidylprolyl isomerase domain and wd repeat containing 1, GTF2F1 - general transcription facto…
GO:0000398	mRNA splicing, via spliceosome	0.00036	-11.9666	0.763	0.782	RNA processing	GO:0000398	mRNA splicing, via spliceosome	1.08e-12	2.68e-10	2.18	12858	199	2309	78	[CDC5L - cell division cycle 5-like, PRPF3 - pre-mrna processing factor 3, PRPF4 - prp4 pre-mrna processing factor 4 homolog (yeast), CSTF3 - cleavage stimulation factor, 3' pre-rna, subunit 3, 77kda, SRSF10 - serine/arginine-rich splicing factor 10, RBMX - rna binding motif protein, x-linked, PPWD1 - peptidylprolyl isomerase domain and wd repeat containing 1, GTF2F1 - general transcription facto…
GO:0006364	rRNA processing	0.00759	-14.5072	0.602	0.803	RNA processing	GO:0006364	rRNA processing	3.11e-15	1.45e-12	2.35	12858	192	2309	81	[RPL26 - ribosomal protein l26, EXOSC9 - exosome component 9, RPL23A - ribosomal protein l23a, NOP2 - nop2 nucleolar protein, RPL22 - ribosomal protein l22, WDR12 - wd repeat domain 12, RPL19 - ribosomal protein l19, RPL17 - ribosomal protein l17, MRTO4 - mrna turnover 4 homolog (s. cerevisiae), RPL12 - ribosomal protein l12, DIS3 - dis3 mitotic control homolog (s. cerevisiae), RPL9 - ribosomal p…
GO:0006397	mRNA processing	0.00373	-15.1911	0.736	0.742	RNA processing	GO:0006397	mRNA processing	6.44e-16	3.59e-13	2.03	12858	326	2309	119	[MTPAP - mitochondrial poly(a) polymerase, FMR1 - fragile x mental retardation 1, RBM39 - rna binding motif protein 39, CDC5L - cell division cycle 5-like, BRDT - bromodomain, testis-specific, SREK1 - splicing regulatory glutamine/lysine-rich protein 1, RBMX - rna binding motif protein, x-linked, GTF2F1 - general transcription factor iif, polypeptide 1, 74kda, GTF2F2 - general transcription facto…
GO:0006399	tRNA metabolic process	0.02533	-8.0255	0.732	0.892	RNA processing	GO:0006399	tRNA metabolic process	9.43e-09	1.38e-06	2.16	12858	134	2309	52	[DALRD3 - dalr anticodon binding domain containing 3, EXOSC2 - exosome component 2, NARS - asparaginyl-trna synthetase, NSUN2 - nop2/sun rna methyltransferase family, member 2, FARSA - phenylalanyl-trna synthetase, alpha subunit, ADAT2 - adenosine deaminase, trna-specific 2, QARS - glutaminyl-trna synthetase, GTF3C1 - general transcription factor iiic, polypeptide 1, alpha 220kda, FBLL1 - fibrill…
GO:0006402	mRNA catabolic process	0.00113	-11.8539	0.679	0.854	RNA processing	GO:0006402	mRNA catabolic process	1.4e-12	3.43e-10	2.34	12858	157	2309	66	[RPL26 - ribosomal protein l26, MTPAP - mitochondrial poly(a) polymerase, EXOSC9 - exosome component 9, RPL23A - ribosomal protein l23a, RPL22 - ribosomal protein l22, RPL19 - ribosomal protein l19, NUDT16 - nudix (nucleoside diphosphate linked moiety x)-type motif 16, RPL17 - ribosomal protein l17, MRTO4 - mrna turnover 4 homolog (s. cerevisiae), RPL12 - ribosomal protein l12, DIS3 - dis3 mitoti…
GO:0008380	RNA splicing	0.00097	-13.8894	0.787	0.649	RNA processing	GO:0008380	RNA splicing	1.29e-14	5.15e-12	2.06	12858	284	2309	105	[FMR1 - fragile x mental retardation 1, LUC7L3 - luc7-like 3 (s. cerevisiae), RBM39 - rna binding motif protein 39, CDC5L - cell division cycle 5-like, BRDT - bromodomain, testis-specific, SREK1 - splicing regulatory glutamine/lysine-rich protein 1, RBMX - rna binding motif protein, x-linked, GTF2F1 - general transcription factor iif, polypeptide 1, 74kda, GTF2F2 - general transcription factor ii…
GO:0016072	rRNA metabolic process	0.00763	-15.4168	0.763	0.768	RNA processing	GO:0016072	rRNA metabolic process	3.83e-16	2.22e-13	2.34	12858	207	2309	87	[RPL26 - ribosomal protein l26, EXOSC9 - exosome component 9, NOP2 - nop2 nucleolar protein, RPL23A - ribosomal protein l23a, RPL22 - ribosomal protein l22, WDR12 - wd repeat domain 12, RPL19 - ribosomal protein l19, MKI67IP - mki67 (fha domain) interacting nucleolar phosphoprotein, RPL17 - ribosomal protein l17, MRTO4 - mrna turnover 4 homolog (s. cerevisiae), RPL12 - ribosomal protein l12, DIS3…
GO:0034470	ncRNA processing	0.02258	-17.295	0.707	0.465	RNA processing	GO:0034470	ncRNA processing	5.07e-18	3.72e-15	2.18	12858	294	2309	115	[EXOSC9 - exosome component 9, TEX10 - testis expressed 10, INTS10 - integrator complex subunit 10, NOL11 - nucleolar protein 11, CIRH1A - cirrhosis, autosomal recessive 1a (cirhin), NSUN2 - nop2/sun rna methyltransferase family, member 2, UTP20 - utp20, small subunit (ssu) processome component, homolog (yeast), WDR36 - wd repeat domain 36, ADAT2 - adenosine deaminase, trna-specific 2, PA2G4 - pr…
GO:0034660	ncRNA metabolic process	0.03209	-23.1993	0.743	0.488	RNA processing	GO:0034660	ncRNA metabolic process	6.32e-24	1.26e-20	2.15	12858	411	2309	159	[EXOSC9 - exosome component 9, HENMT1 - hen1 methyltransferase homolog 1 (arabidopsis), DALRD3 - dalr anticodon binding domain containing 3, MKI67IP - mki67 (fha domain) interacting nucleolar phosphoprotein, XRN1 - 5'-3' exoribonuclease 1, GTF2F1 - general transcription factor iif, polypeptide 1, 74kda, GTF2F2 - general transcription factor iif, polypeptide 2, 30kda, TEX10 - testis expressed 10, …
GO:0072594	establishment of protein localization to organelle	0.00153	-14.5544	0.721	0	protein localization to organelle	GO:0072594	establishment of protein localization to organelle	2.79e-15	1.34e-12	2.12	12858	271	2309	103	[KPNA6 - karyopherin alpha 6 (importin alpha 7), RANBP3 - ran binding protein 3, ZFAND6 - zinc finger, an1-type domain 6, SEC63 - sec63 homolog (s. cerevisiae), SPCS2 - signal peptidase complex subunit 2 homolog (s. cerevisiae), TOMM22 - translocase of outer mitochondrial membrane 22 homolog (yeast), TOMM20 - translocase of outer mitochondrial membrane 20 homolog (yeast), PAM16 - presequence tran…
GO:0006605	protein targeting	0.0038	-9.6925	0.699	0.856	protein localization to organelle	GO:0006605	protein targeting	2.03e-10	3.72e-08	2	12858	214	2309	77	[RPL26 - ribosomal protein l26, RTP1 - receptor (chemosensory) transporter protein 1, RPL23A - ribosomal protein l23a, RPL22 - ribosomal protein l22, RPL19 - ribosomal protein l19, RPL17 - ribosomal protein l17, AKAP12 - a kinase (prka) anchor protein 12, RPL12 - ribosomal protein l12, TIMM23 - translocase of inner mitochondrial membrane 23 homolog (yeast), RPL9 - ribosomal protein l9, RAB3IP - r…
GO:0006612	protein targeting to membrane	0.00109	-9.3737	0.603	0.936	protein localization to organelle	GO:0006612	protein targeting to membrane	4.23e-10	7.18e-08	2.39	12858	114	2309	49	[RPL26 - ribosomal protein l26, RTP1 - receptor (chemosensory) transporter protein 1, RPL23A - ribosomal protein l23a, RPL22 - ribosomal protein l22, RPL19 - ribosomal protein l19, RPL17 - ribosomal protein l17, RPL12 - ribosomal protein l12, RPL9 - ribosomal protein l9, RAB3IP - rab3a interacting protein, RPL7A - ribosomal protein l7a, RPL8 - ribosomal protein l8, RPL7 - ribosomal protein l7, RP…
GO:0006613	cotranslational protein targeting to membrane	0.00097	-11.3958	0.605	0.741	protein localization to organelle	GO:0006613	cotranslational protein targeting to membrane	4.02e-12	9.04e-10	3.07	12858	69	2309	38	[RPL26 - ribosomal protein l26, RPS24 - ribosomal protein s24, UBA52 - ubiquitin a-52 residue ribosomal protein fusion product 1, RPL23A - ribosomal protein l23a, RPS27A - ribosomal protein s27a, RPL22 - ribosomal protein l22, RPS25 - ribosomal protein s25, RPL19 - ribosomal protein l19, RPS17 - ribosomal protein s17, RPL14 - ribosomal protein l14, RPS15A - ribosomal protein s15a, RPL13A - riboso…
GO:0006614	SRP-dependent cotranslational protein targeting to membrane	0.00097	-12.5058	0.594	0.997	protein localization to organelle	GO:0006614	SRP-dependent cotranslational protein targeting to membrane	3.12e-13	8.86e-11	3.26	12858	65	2309	38	[RPL26 - ribosomal protein l26, RPS24 - ribosomal protein s24, UBA52 - ubiquitin a-52 residue ribosomal protein fusion product 1, RPL23A - ribosomal protein l23a, RPS27A - ribosomal protein s27a, RPL22 - ribosomal protein l22, RPS25 - ribosomal protein s25, RPL19 - ribosomal protein l19, RPS17 - ribosomal protein s17, RPL14 - ribosomal protein l14, RPS15A - ribosomal protein s15a, RPL13A - riboso…
GO:0006886	intracellular protein transport	0.00521	-8.4559	0.702	0.918	protein localization to organelle	GO:0006886	intracellular protein transport	3.5e-09	5.42e-07	1.55	12858	554	2309	154	[CTTN - cortactin, AKAP12 - a kinase (prka) anchor protein 12, SEC61B - sec61 beta subunit, COPB2 - coatomer protein complex, subunit beta 2 (beta prime), KPNA6 - karyopherin alpha 6 (importin alpha 7), RAB3IP - rab3a interacting protein, RANBP3 - ran binding protein 3, DERL1 - derlin 1, ZFAND6 - zinc finger, an1-type domain 6, TMED10 - transmembrane emp24-like trafficking protein 10 (yeast), SEC…
GO:0008104	protein localization	0.01716	-10.2426	0.739	0.939	protein localization to organelle	GO:0008104	protein localization	5.72e-11	1.09e-08	1.37	12858	1340	2309	330	[MAPRE1 - microtubule-associated protein, rp/eb family, member 1, CTTN - cortactin, BET1 - bet1 golgi vesicular membrane trafficking protein, PDIA4 - protein disulfide isomerase family a, member 4, BRAF - v-raf murine sarcoma viral oncogene homolog b, SPDL1 - spindle apparatus coiled-coil protein 1, GDI2 - gdp dissociation inhibitor 2, AKAP12 - a kinase (prka) anchor protein 12, SEC61B - sec61 be…
GO:0015031	protein transport	0.01595	-12.9136	0.73	0.757	protein localization to organelle	GO:0015031	protein transport	1.22e-13	4.04e-11	1.51	12858	974	2309	264	[CTTN - cortactin, BET1 - bet1 golgi vesicular membrane trafficking protein, PDIA4 - protein disulfide isomerase family a, member 4, GDI2 - gdp dissociation inhibitor 2, AKAP12 - a kinase (prka) anchor protein 12, SEC61B - sec61 beta subunit, RAB3IP - rab3a interacting protein, KPNA6 - karyopherin alpha 6 (importin alpha 7), DNAJC15 - dnaj (hsp40) homolog, subfamily c, member 15, DERL1 - derlin 1…
GO:0033365	protein localization to organelle	0.00169	-10.4672	0.732	0.773	protein localization to organelle	GO:0033365	protein localization to organelle	3.41e-11	6.88e-09	1.72	12858	420	2309	130	[MAPRE1 - microtubule-associated protein, rp/eb family, member 1, CDK1 - cyclin-dependent kinase 1, SPDL1 - spindle apparatus coiled-coil protein 1, KPNA6 - karyopherin alpha 6 (importin alpha 7), RANBP3 - ran binding protein 3, SPO11 - spo11 meiotic protein covalently bound to dsb, ZFAND6 - zinc finger, an1-type domain 6, SEC63 - sec63 homolog (s. cerevisiae), PLRG1 - pleiotropic regulator 1, AR…
GO:0034613	cellular protein localization	0.0067	-7.9706	0.703	0.969	protein localization to organelle	GO:0034613	cellular protein localization	1.07e-08	1.54e-06	1.48	12858	658	2309	175	[MAPRE1 - microtubule-associated protein, rp/eb family, member 1, CDK1 - cyclin-dependent kinase 1, BRAF - v-raf murine sarcoma viral oncogene homolog b, SPDL1 - spindle apparatus coiled-coil protein 1, KPNA6 - karyopherin alpha 6 (importin alpha 7), RAB3IP - rab3a interacting protein, RANBP3 - ran binding protein 3, CD63 - cd63 molecule, OXA1L - oxidase (cytochrome c) assembly 1-like, SPO11 - sp…
GO:0045047	protein targeting to ER	0.00099	-14.2321	0.71	0.951	protein localization to organelle	GO:0045047	protein targeting to ER	5.86e-15	2.47e-12	3.28	12858	73	2309	43	[RPL26 - ribosomal protein l26, RPS24 - ribosomal protein s24, UBA52 - ubiquitin a-52 residue ribosomal protein fusion product 1, RPL23A - ribosomal protein l23a, RPS27A - ribosomal protein s27a, RPL22 - ribosomal protein l22, SPCS2 - signal peptidase complex subunit 2 homolog (s. cerevisiae), RPS25 - ribosomal protein s25, RPL19 - ribosomal protein l19, RPS17 - ribosomal protein s17, RPL14 - rib…
GO:0045184	establishment of protein localization	0.0168	-13.3429	0.733	0.972	protein localization to organelle	GO:0045184	establishment of protein localization	4.54e-14	1.71e-11	1.49	12858	1058	2309	284	[CTTN - cortactin, BET1 - bet1 golgi vesicular membrane trafficking protein, PDIA4 - protein disulfide isomerase family a, member 4, BRAF - v-raf murine sarcoma viral oncogene homolog b, GDI2 - gdp dissociation inhibitor 2, AKAP12 - a kinase (prka) anchor protein 12, SEC61B - sec61 beta subunit, RAB3IP - rab3a interacting protein, KPNA6 - karyopherin alpha 6 (importin alpha 7), DNAJC15 - dnaj (hs…
GO:0046907	intracellular transport	0.00739	-14.3757	0.749	0.71	protein localization to organelle	GO:0046907	intracellular transport	4.21e-15	1.89e-12	1.54	12858	976	2309	270	[DST - dystonin, TBC1D20 - tbc1 domain family, member 20, CTTN - cortactin, BET1 - bet1 golgi vesicular membrane trafficking protein, TBRG1 - transforming growth factor beta regulator 1, AKAP12 - a kinase (prka) anchor protein 12, SEC61B - sec61 beta subunit, RAB3IP - rab3a interacting protein, KPNA6 - karyopherin alpha 6 (importin alpha 7), SPAST - spastin, MKKS - mckusick-kaufman syndrome, DERL…
GO:0051649	establishment of localization in cell	0.01489	-12.752	0.736	0.887	protein localization to organelle	GO:0051649	establishment of localization in cell	1.77e-13	5.38e-11	1.46	12858	1134	2309	298	[DST - dystonin, TBC1D20 - tbc1 domain family, member 20, CTTN - cortactin, BET1 - bet1 golgi vesicular membrane trafficking protein, TBRG1 - transforming growth factor beta regulator 1, SPDL1 - spindle apparatus coiled-coil protein 1, AKAP12 - a kinase (prka) anchor protein 12, SEC61B - sec61 beta subunit, RAB3IP - rab3a interacting protein, KPNA6 - karyopherin alpha 6 (importin alpha 7), SPAST …
GO:0070727	cellular macromolecule localization	0.00671	-8.5143	0.729	0.842	protein localization to organelle	GO:0070727	cellular macromolecule localization	3.06e-09	4.85e-07	1.5	12858	666	2309	179	[MAPRE1 - microtubule-associated protein, rp/eb family, member 1, CDK1 - cyclin-dependent kinase 1, ZNF385A - zinc finger protein 385a, BRAF - v-raf murine sarcoma viral oncogene homolog b, SPDL1 - spindle apparatus coiled-coil protein 1, RAB3IP - rab3a interacting protein, KPNA6 - karyopherin alpha 6 (importin alpha 7), RANBP3 - ran binding protein 3, CD63 - cd63 molecule, OXA1L - oxidase (cytoc…
GO:0070972	protein localization to endoplasmic reticulum	0.00103	-14.0306	0.729	0.954	protein localization to organelle	GO:0070972	protein localization to endoplasmic reticulum	9.32e-15	3.82e-12	3.08	12858	85	2309	47	[RPL26 - ribosomal protein l26, RPS24 - ribosomal protein s24, UBA52 - ubiquitin a-52 residue ribosomal protein fusion product 1, RPL23A - ribosomal protein l23a, RPS27A - ribosomal protein s27a, RPL22 - ribosomal protein l22, SPCS2 - signal peptidase complex subunit 2 homolog (s. cerevisiae), RPS25 - ribosomal protein s25, RPL19 - ribosomal protein l19, RPS17 - ribosomal protein s17, RPL14 - rib…
GO:0072599	establishment of protein localization to endoplasmic reticulum	0.00099	-14.684	0.727	0.993	protein localization to organelle	GO:0072599	establishment of protein localization to endoplasmic reticulum	2.07e-15	1.03e-12	3.25	12858	77	2309	45	[RPL26 - ribosomal protein l26, RPS24 - ribosomal protein s24, UBA52 - ubiquitin a-52 residue ribosomal protein fusion product 1, RPL23A - ribosomal protein l23a, RPS27A - ribosomal protein s27a, RPL22 - ribosomal protein l22, SPCS2 - signal peptidase complex subunit 2 homolog (s. cerevisiae), RPS25 - ribosomal protein s25, RPL19 - ribosomal protein l19, RPS17 - ribosomal protein s17, RPL14 - rib…
GO:0090150	establishment of protein localization to membrane	0.00232	-9.6615	0.588	0.928	protein localization to organelle	GO:0090150	establishment of protein localization to membrane	2.18e-10	3.89e-08	2.04	12858	199	2309	73	[RPL26 - ribosomal protein l26, RTP1 - receptor (chemosensory) transporter protein 1, RPL23A - ribosomal protein l23a, RPL22 - ribosomal protein l22, FAM126A - family with sequence similarity 126, member a, RPL19 - ribosomal protein l19, RPL17 - ribosomal protein l17, BRAF - v-raf murine sarcoma viral oncogene homolog b, RPL12 - ribosomal protein l12, RPL9 - ribosomal protein l9, RAB3IP - rab3a i…
GO:1990542	mitochondrial transmembrane transport	0.00157	-7.2007	0.723	0.89	protein localization to organelle	GO:1990542	mitochondrial transmembrane transport	6.3e-08	7.84e-06	2.65	12858	63	2309	30	[PRKAA2 - protein kinase, amp-activated, alpha 2 catalytic subunit, MICU1 - mitochondrial calcium uptake 1, TOMM7 - translocase of outer mitochondrial membrane 7 homolog (yeast), TOMM20 - translocase of outer mitochondrial membrane 20 homolog (yeast), TOMM22 - translocase of outer mitochondrial membrane 22 homolog (yeast), PAM16 - presequence translocase-associated motor 16 homolog (s. cerevisiae…
GO:1903047	mitotic cell cycle process	0.00077	-14.3019	0.924	0.026	mitotic cell cycle process	GO:1903047	mitotic cell cycle process	4.99e-15	2.17e-12	1.7	12858	616	2309	188	[SEPT7 - septin 7, MAPRE1 - microtubule-associated protein, rp/eb family, member 1, CDK1 - cyclin-dependent kinase 1, AKAP9 - a kinase (prka) anchor protein (yotiao) 9, ORC1 - origin recognition complex, subunit 1, SGOL1 - shugoshin-like 1 (s. pombe), ZNF385A - zinc finger protein 385a, CD2AP - cd2-associated protein, SPDL1 - spindle apparatus coiled-coil protein 1, CDC25C - cell division cycle 2…
GO:0022402	cell cycle process	0.00527	-12.295	0.915	0.677	mitotic cell cycle process	GO:0022402	cell cycle process	5.07e-13	1.39e-10	1.53	12858	862	2309	237	[SMARCAD1 - swi/snf-related, matrix-associated actin-dependent regulator of chromatin, subfamily a, containing dead/h box 1, MAPRE1 - microtubule-associated protein, rp/eb family, member 1, AKAP9 - a kinase (prka) anchor protein (yotiao) 9, TBRG1 - transforming growth factor beta regulator 1, BRDT - bromodomain, testis-specific, SPDL1 - spindle apparatus coiled-coil protein 1, CD2AP - cd2-associa…
GO:0051726	regulation of cell cycle	0.00147	-7.3497	0.89	0.714	mitotic cell cycle process	GO:0051726	regulation of cell cycle	4.47e-08	5.77e-06	1.42	12858	773	2309	197	[WAC - ww domain containing adaptor with coiled-coil, TBRG1 - transforming growth factor beta regulator 1, BTG3 - btg family, member 3, SPDL1 - spindle apparatus coiled-coil protein 1, RACGAP1 - rac gtpase activating protein 1, CNOT11 - ccr4-not transcription complex, subunit 11, SPAST - spastin, NSUN2 - nop2/sun rna methyltransferase family, member 2, RAB11FIP4 - rab11 family interacting protein…
GO:0043933	macromolecular complex subunit organization	0.01063	-17.056	0.793	0.035	macromolecular complex	GO:0043933	macromolecular complex subunit organization	8.79e-18	6.12e-15	1.52	12858	1231	2309	336	[SMARCAD1 - swi/snf-related, matrix-associated actin-dependent regulator of chromatin, subfamily a, containing dead/h box 1, NDUFAF5 - nadh dehydrogenase (ubiquinone) complex i, assembly factor 5, TBC1D20 - tbc1 domain family, member 20, ANP32E - acidic (leucine-rich) nuclear phosphoprotein 32 family, member e, MCCC1 - methylcrotonoyl-coa carboxylase 1 (alpha), CTTN - cortactin, BET1 - bet1 golgi…
GO:0006461	protein complex assembly	0.00564	-9.4283	0.772	0.948	macromolecular complex	GO:0006461	protein complex assembly	3.73e-10	6.41e-08	1.48	12858	777	2309	207	[NDUFAF5 - nadh dehydrogenase (ubiquinone) complex i, assembly factor 5, SMARCAD1 - swi/snf-related, matrix-associated actin-dependent regulator of chromatin, subfamily a, containing dead/h box 1, TBC1D20 - tbc1 domain family, member 20, MCCC1 - methylcrotonoyl-coa carboxylase 1 (alpha), CTTN - cortactin, BET1 - bet1 golgi vesicular membrane trafficking protein, NDUFA3 - nadh dehydrogenase (ubiqu…
GO:0006996	organelle organization	0.00932	-9.2418	0.795	0.654	macromolecular complex	GO:0006996	organelle organization	5.73e-10	9.62e-08	1.3	12858	1744	2309	407	[CD2AP - cd2-associated protein, SPO11 - spo11 meiotic protein covalently bound to dsb, SPAST - spastin, MKKS - mckusick-kaufman syndrome, ASCC3 - activating signal cointegrator 1 complex subunit 3, TMED10 - transmembrane emp24-like trafficking protein 10 (yeast), LOR - loricrin, TXNL4A - thioredoxin-like 4a, PLS1 - plastin 1, SUGT1 - sgt1, suppressor of g2 allele of skp1 (s. cerevisiae), CHD1L -…
GO:0016043	cellular component organization	0.04287	-12.1158	0.776	0.716	macromolecular complex	GO:0016043	cellular component organization	7.66e-13	2.01e-10	1.21	12858	3767	2309	819	[TADA1 - transcriptional adaptor 1, GDI2 - gdp dissociation inhibitor 2, PPP1R9A - protein phosphatase 1, regulatory subunit 9a, GRHL2 - grainyhead-like 2 (drosophila), RAB3IP - rab3a interacting protein, ACADL - acyl-coa dehydrogenase, long chain, MKKS - mckusick-kaufman syndrome, ASCC3 - activating signal cointegrator 1 complex subunit 3, TMED10 - transmembrane emp24-like trafficking protein 10…	, KCTD1 - potassium channel tetramerization domain containing 1, KDM6A - lysine (k)-specific demethylase 6a, FARSB - phenylalanyl-trna synthetase, beta subunit, DNM1L - dynamin 1-like, EYA3 - eyes absent homolog 3 (drosophila), FCHO1 - fch domain only 1, EZH2 - enhancer of zeste homolog 2 (drosophila), VBP1 - von hippel-lindau binding protein 1, RANBP9 - ran binding protein 9, MSH3 - muts homolog…
GO:0022607	cellular component assembly	0.01474	-10.9666	0.779	0.748	macromolecular complex	GO:0022607	cellular component assembly	1.08e-11	2.31e-09	1.35	12858	1594	2309	386	[MKI67IP - mki67 (fha domain) interacting nucleolar phosphoprotein, CD2AP - cd2-associated protein, GRHL2 - grainyhead-like 2 (drosophila), COX15 - cytochrome c oxidase assembly homolog 15 (yeast), COX11 - cytochrome c oxidase assembly homolog 11 (yeast), SPAST - spastin, SPO11 - spo11 meiotic protein covalently bound to dsb, ACADL - acyl-coa dehydrogenase, long chain, MKKS - mckusick-kaufman syn…
GO:0022618	ribonucleoprotein complex assembly	0.00107	-7.5528	0.795	0.76	macromolecular complex	GO:0022618	ribonucleoprotein complex assembly	2.8e-08	3.75e-06	2.06	12858	149	2309	55	[RPL23A - ribosomal protein l23a, LUC7L3 - luc7-like 3 (s. cerevisiae), PRPF3 - pre-mrna processing factor 3, MRTO4 - mrna turnover 4 homolog (s. cerevisiae), SRSF10 - serine/arginine-rich splicing factor 10, RPL12 - ribosomal protein l12, RBMX - rna binding motif protein, x-linked, EIF3D - eukaryotic translation initiation factor 3, subunit d, PRPF31 - pre-mrna processing factor 31, PRPF8 - pre-…
GO:0033108	mitochondrial respiratory chain complex assembly	4e-05	-7.4828	0.835	0.408	macromolecular complex	GO:0033108	mitochondrial respiratory chain complex assembly	3.29e-08	4.29e-06	2.62	12858	68	2309	32	[NDUFAF5 - nadh dehydrogenase (ubiquinone) complex i, assembly factor 5, UQCRB - ubiquinol-cytochrome c reductase binding protein, NDUFA3 - nadh dehydrogenase (ubiquinone) 1 alpha subcomplex, 3, 9kda, NDUFA2 - nadh dehydrogenase (ubiquinone) 1 alpha subcomplex, 2, 8kda, NDUFA12 - nadh dehydrogenase (ubiquinone) 1 alpha subcomplex, 12, NDUFA6 - nadh dehydrogenase (ubiquinone) 1 alpha subcomplex, 6…
GO:0034622	cellular macromolecular complex assembly	0.00504	-12.9208	0.774	0.874	macromolecular complex	GO:0034622	cellular macromolecular complex assembly	1.2e-13	4.07e-11	1.69	12858	566	2309	172	[NDUFAF5 - nadh dehydrogenase (ubiquinone) complex i, assembly factor 5, TBC1D20 - tbc1 domain family, member 20, DMXL1 - dmx-like 1, HAT1 - histone acetyltransferase 1, APCS - amyloid p component, serum, LUC7L3 - luc7-like 3 (s. cerevisiae), CTTN - cortactin, TCP1 - t-complex 1, NDUFA3 - nadh dehydrogenase (ubiquinone) 1 alpha subcomplex, 3, 9kda, GSN - gelsolin, NDUFA2 - nadh dehydrogenase (ubi…
GO:0044085	cellular component biogenesis	0.03213	-8.0141	0.814	0.837	macromolecular complex	GO:0044085	cellular component biogenesis	9.68e-09	1.4e-06	2.26	12858	116	2309	47	[NDUFAF5 - nadh dehydrogenase (ubiquinone) complex i, assembly factor 5, RPL26 - ribosomal protein l26, RPS24 - ribosomal protein s24, GTPBP10 - gtp-binding protein 10 (putative), UQCRB - ubiquinol-cytochrome c reductase binding protein, WDR12 - wd repeat domain 12, NDUFA3 - nadh dehydrogenase (ubiquinone) 1 alpha subcomplex, 3, 9kda, RPS17 - ribosomal protein s17, RPL14 - ribosomal protein l14, …
GO:0065003	macromolecular complex assembly	0.00676	-15.9393	0.772	0.632	macromolecular complex	GO:0065003	macromolecular complex assembly	1.15e-16	7.28e-14	1.55	12858	1045	2309	291	[SMARCAD1 - swi/snf-related, matrix-associated actin-dependent regulator of chromatin, subfamily a, containing dead/h box 1, NDUFAF5 - nadh dehydrogenase (ubiquinone) complex i, assembly factor 5, TBC1D20 - tbc1 domain family, member 20, CTTN - cortactin, MCCC1 - methylcrotonoyl-coa carboxylase 1 (alpha), BET1 - bet1 golgi vesicular membrane trafficking protein, NDUFA3 - nadh dehydrogenase (ubiqu…
GO:0070271	protein complex biogenesis	0.00565	-8.0841	0.827	0.654	macromolecular complex	GO:0070271	protein complex biogenesis	8.24e-09	1.23e-06	2.74	12858	65	2309	32	[NDUFAF5 - nadh dehydrogenase (ubiquinone) complex i, assembly factor 5, UQCRB - ubiquinol-cytochrome c reductase binding protein, NDUFA3 - nadh dehydrogenase (ubiquinone) 1 alpha subcomplex, 3, 9kda, NDUFA2 - nadh dehydrogenase (ubiquinone) 1 alpha subcomplex, 2, 8kda, NDUFA12 - nadh dehydrogenase (ubiquinone) 1 alpha subcomplex, 12, NDUFA6 - nadh dehydrogenase (ubiquinone) 1 alpha subcomplex, 6…
GO:0071822	protein complex subunit organization	0.00868	-11.4908	0.772	0.923	macromolecular complex	GO:0071822	protein complex subunit organization	3.23e-12	7.51e-10	1.49	12858	922	2309	247	[NDUFAF5 - nadh dehydrogenase (ubiquinone) complex i, assembly factor 5, SMARCAD1 - swi/snf-related, matrix-associated actin-dependent regulator of chromatin, subfamily a, containing dead/h box 1, TBC1D20 - tbc1 domain family, member 20, MCCC1 - methylcrotonoyl-coa carboxylase 1 (alpha), CTTN - cortactin, BET1 - bet1 golgi vesicular membrane trafficking protein, NDUFA3 - nadh dehydrogenase (ubiqu…
GO:0071826	ribonucleoprotein complex subunit organization	0.00109	-7.284	0.805	0.76	macromolecular complex	GO:0071826	ribonucleoprotein complex subunit organization	5.2e-08	6.59e-06	2	12858	159	2309	57	[RPL23A - ribosomal protein l23a, LUC7L3 - luc7-like 3 (s. cerevisiae), PRPF3 - pre-mrna processing factor 3, MRTO4 - mrna turnover 4 homolog (s. cerevisiae), MRRF - mitochondrial ribosome recycling factor, SRSF10 - serine/arginine-rich splicing factor 10, MTIF3 - mitochondrial translational initiation factor 3, RPL12 - ribosomal protein l12, RBMX - rna binding motif protein, x-linked, EIF3D - eu…
GO:0022904	respiratory electron transport chain	0.00881	-10.4056	0.894	0.085	respiratory electron transport chain	GO:0022904	respiratory electron transport chain	3.93e-11	7.71e-09	2.94	12858	70	2309	37	[UQCRC2 - ubiquinol-cytochrome c reductase core protein ii, COX8C - cytochrome c oxidase subunit viiic, UQCRC1 - ubiquinol-cytochrome c reductase core protein i, UQCRB - ubiquinol-cytochrome c reductase binding protein, PMPCB - peptidase (mitochondrial processing) beta, UQCRH - ubiquinol-cytochrome c reductase hinge protein, NDUFA3 - nadh dehydrogenase (ubiquinone) 1 alpha subcomplex, 3, 9kda, CO…
GO:0022900	electron transport chain	0.01163	-10.644	0.891	0.724	respiratory electron transport chain	GO:0022900	electron transport chain	2.27e-11	4.73e-09	2.94	12858	72	2309	38	[UQCRC2 - ubiquinol-cytochrome c reductase core protein ii, COX8C - cytochrome c oxidase subunit viiic, UQCRC1 - ubiquinol-cytochrome c reductase core protein i, UQCRB - ubiquinol-cytochrome c reductase binding protein, PMPCB - peptidase (mitochondrial processing) beta, UQCRH - ubiquinol-cytochrome c reductase hinge protein, NDUFA3 - nadh dehydrogenase (ubiquinone) 1 alpha subcomplex, 3, 9kda, CO…
GO:0043043	peptide biosynthetic process	0.00209	-15.0794	0.841	0.15	RNA processing	GO:0043043	peptide biosynthetic process	8.33e-16	4.47e-13	2.49	12858	168	2309	75	[RPL26 - ribosomal protein l26, RPL23A - ribosomal protein l23a, RPL22 - ribosomal protein l22, RPL19 - ribosomal protein l19, RPL17 - ribosomal protein l17, CHAC1 - chac, cation transport regulator homolog 1 (e. coli), MRRF - mitochondrial ribosome recycling factor, RPL12 - ribosomal protein l12, RPL9 - ribosomal protein l9, PTCD3 - pentatricopeptide repeat domain 3, RPL7A - ribosomal protein l7…
GO:0006518	peptide metabolic process	0.00323	-12.059	0.849	0.852	RNA processing	GO:0006518	peptide metabolic process	8.73e-13	2.25e-10	2.03	12858	258	2309	94	[RPL26 - ribosomal protein l26, PSENEN - presenilin enhancer 2 homolog (c. elegans), RPL23A - ribosomal protein l23a, RPL22 - ribosomal protein l22, RPL19 - ribosomal protein l19, MIPEP - mitochondrial intermediate peptidase, RPL17 - ribosomal protein l17, MRRF - mitochondrial ribosome recycling factor, CHAC1 - chac, cation transport regulator homolog 1 (e. coli), RPL12 - ribosomal protein l12, R…
GO:0043604	amide biosynthetic process	0.00553	-12.7905	0.836	0.819	RNA processing	GO:0043604	amide biosynthetic process	1.62e-13	5e-11	2.16	12858	222	2309	86	[RPL26 - ribosomal protein l26, RPL23A - ribosomal protein l23a, RPL22 - ribosomal protein l22, RPL19 - ribosomal protein l19, RPL17 - ribosomal protein l17, MRRF - mitochondrial ribosome recycling factor, CHAC1 - chac, cation transport regulator homolog 1 (e. coli), RPL12 - ribosomal protein l12, PTCD3 - pentatricopeptide repeat domain 3, RPL9 - ribosomal protein l9, RPL7A - ribosomal protein l7…
GO:0010605	negative regulation of macromolecule metabolic process	0.00789	-7.0097	0.833	0.178	RNA processing	GO:0010605	negative regulation of macromolecule metabolic process	9.78e-08	1.15e-05	1.25	12858	1799	2309	404	[EXOSC9 - exosome component 9, WAC - ww domain containing adaptor with coiled-coil, LHX1 - lim homeobox 1, LIG3 - ligase iii, dna, atp-dependent, CNOT11 - ccr4-not transcription complex, subunit 11, MKKS - mckusick-kaufman syndrome, SOX15 - sry (sex determining region y)-box 15, GTPBP4 - gtp binding protein 4, TCERG1 - transcription elongation regulator 1, UBASH3B - ubiquitin associated and sh3 d…
GO:0009892	negative regulation of metabolic process	0.00898	-7.5544	0.923	0.907	RNA processing	GO:0009892	negative regulation of metabolic process	2.79e-08	3.77e-06	1.25	12858	1968	2309	441	[EXOSC9 - exosome component 9, WAC - ww domain containing adaptor with coiled-coil, LHX1 - lim homeobox 1, MKI67IP - mki67 (fha domain) interacting nucleolar phosphoprotein, LIG3 - ligase iii, dna, atp-dependent, COX11 - cytochrome c oxidase assembly homolog 11 (yeast), CNOT11 - ccr4-not transcription complex, subunit 11, SLC7A14 - solute carrier family 7, member 14, ACADL - acyl-coa dehydrogenas…
GO:0019222	regulation of metabolic process	0.10173	-7.699	0.925	0.464	RNA processing	GO:0019222	regulation of metabolic process	2e-08	2.76e-06	1.14	12858	4541	2309	931	[EXOSC9 - exosome component 9, TADA1 - transcriptional adaptor 1, PPP1R9A - protein phosphatase 1, regulatory subunit 9a, GRHL2 - grainyhead-like 2 (drosophila), CNOT11 - ccr4-not transcription complex, subunit 11, ACADL - acyl-coa dehydrogenase, long chain, MKKS - mckusick-kaufman syndrome, ACADVL - acyl-coa dehydrogenase, very long chain, ASCC3 - activating signal cointegrator 1 complex subunit…	tein l14, LRP6 - low density lipoprotein receptor-related protein 6, TRPT1 - trna phosphotransferase 1, DHFR - dihydrofolate reductase, CDK5RAP1 - cdk5 regulatory subunit associated protein 1, TAF1B - tata box binding protein (tbp)-associated factor, rna polymerase i, b, 63kda, AZIN1 - antizyme inhibitor 1, CAMSAP3 - calmodulin regulated spectrin-associated protein family, member 3, TRIM33 - trip…
GO:0044265	cellular macromolecule catabolic process	0.01109	-15.5346	0.689	0.221	RNA processing	GO:0044265	cellular macromolecule catabolic process	2.92e-16	1.77e-13	1.79	12858	542	2309	174	[MTPAP - mitochondrial poly(a) polymerase, EXOSC9 - exosome component 9, CDK1 - cyclin-dependent kinase 1, KCTD10 - potassium channel tetramerization domain containing 10, CD2AP - cd2-associated protein, KCTD5 - potassium channel tetramerization domain containing 5, SEC61B - sec61 beta subunit, XRN1 - 5'-3' exoribonuclease 1, WWTR1 - ww domain containing transcription regulator 1, RANBP3 - ran bi…
GO:0000184	nuclear-transcribed mRNA catabolic process, nonsense-mediated decay	4e-05	-8.5784	0.738	0.714	RNA processing	GO:0000184	nuclear-transcribed mRNA catabolic process, nonsense-mediated decay	2.64e-09	4.27e-07	2.56	12858	85	2309	39	[RPL26 - ribosomal protein l26, RPS24 - ribosomal protein s24, UBA52 - ubiquitin a-52 residue ribosomal protein fusion product 1, RPL23A - ribosomal protein l23a, RPS27A - ribosomal protein s27a, RPL22 - ribosomal protein l22, RPS25 - ribosomal protein s25, RPL19 - ribosomal protein l19, RPS17 - ribosomal protein s17, RPL14 - ribosomal protein l14, PABPC1 - poly(a) binding protein, cytoplasmic 1,…
GO:0000956	nuclear-transcribed mRNA catabolic process	0.00013	-11.7932	0.721	0.601	RNA processing	GO:0000956	nuclear-transcribed mRNA catabolic process	1.61e-12	3.88e-10	2.39	12858	147	2309	63	[RPL26 - ribosomal protein l26, MTPAP - mitochondrial poly(a) polymerase, EXOSC9 - exosome component 9, RPL23A - ribosomal protein l23a, RPL22 - ribosomal protein l22, RPL19 - ribosomal protein l19, RPL17 - ribosomal protein l17, MRTO4 - mrna turnover 4 homolog (s. cerevisiae), RPL12 - ribosomal protein l12, DIS3 - dis3 mitotic control homolog (s. cerevisiae), XRN1 - 5'-3' exoribonuclease 1, RPL9…
GO:0006401	RNA catabolic process	0.00274	-10.5346	0.677	0.777	RNA processing	GO:0006401	RNA catabolic process	2.92e-11	5.97e-09	2.17	12858	177	2309	69	[RPL26 - ribosomal protein l26, MTPAP - mitochondrial poly(a) polymerase, EXOSC9 - exosome component 9, RPL23A - ribosomal protein l23a, RPL22 - ribosomal protein l22, RPL19 - ribosomal protein l19, NUDT16 - nudix (nucleoside diphosphate linked moiety x)-type motif 16, RPL17 - ribosomal protein l17, MRTO4 - mrna turnover 4 homolog (s. cerevisiae), RPL12 - ribosomal protein l12, DIS3 - dis3 mitoti…
GO:0006511	ubiquitin-dependent protein catabolic process	0.00111	-7.1427	0.719	0.944	RNA processing	GO:0006511	ubiquitin-dependent protein catabolic process	7.2e-08	8.73e-06	1.67	12858	320	2309	96	[CDK1 - cyclin-dependent kinase 1, KCTD10 - potassium channel tetramerization domain containing 10, USP32 - ubiquitin specific peptidase 32, CD2AP - cd2-associated protein, KCTD5 - potassium channel tetramerization domain containing 5, SEC61B - sec61 beta subunit, WWTR1 - ww domain containing transcription regulator 1, FAF1 - fas (tnfrsf6) associated factor 1, RANBP3 - ran binding protein 3, PCBP…
GO:0009057	macromolecule catabolic process	0.01643	-13.1215	0.749	0.5	RNA processing	GO:0009057	macromolecule catabolic process	7.56e-14	2.77e-11	1.64	12858	658	2309	194	[EXOSC9 - exosome component 9, TRIM24 - tripartite motif containing 24, CD2AP - cd2-associated protein, SEC61B - sec61 beta subunit, CNOT11 - ccr4-not transcription complex, subunit 11, SPO11 - spo11 meiotic protein covalently bound to dsb, DERL1 - derlin 1, EIF4A1 - eukaryotic translation initiation factor 4a1, C18orf25 - chromosome 18 open reading frame 25, CELA1 - chymotrypsin-like elastase fa…
GO:0009894	regulation of catabolic process	0.00276	-12.9281	0.827	0.407	RNA processing	GO:0009894	regulation of catabolic process	1.18e-13	4.1e-11	1.68	12858	583	2309	176	[FMR1 - fragile x mental retardation 1, WAC - ww domain containing adaptor with coiled-coil, CDK1 - cyclin-dependent kinase 1, CTTN - cortactin, APOA2 - apolipoprotein a-ii, APOA1 - apolipoprotein a-i, SCFD1 - sec1 family domain containing 1, VMP1 - vacuole membrane protein 1, PBK - pdz binding kinase, RNF14 - ring finger protein 14, PSEN1 - presenilin 1, DCN - decorin, ATXN3 - ataxin 3, PIAS1 - …
GO:0009896	positive regulation of catabolic process	0.00016	-8.284	0.844	0.8	RNA processing	GO:0009896	positive regulation of catabolic process	5.2e-09	7.88e-07	1.73	12858	326	2309	101	[FMR1 - fragile x mental retardation 1, WAC - ww domain containing adaptor with coiled-coil, CDK1 - cyclin-dependent kinase 1, APOA2 - apolipoprotein a-ii, APOA1 - apolipoprotein a-i, RNF14 - ring finger protein 14, ATXN3 - ataxin 3, DCN - decorin, PSEN1 - presenilin 1, MTDH - metadherin, PIAS1 - protein inhibitor of activated stat, 1, CPT1A - carnitine palmitoyltransferase 1a (liver), PSMA6 - pr…
GO:0019439	aromatic compound catabolic process	0.06316	-9.0595	0.701	0.842	RNA processing	GO:0019439	aromatic compound catabolic process	8.72e-10	1.45e-07	1.8	12858	300	2309	97	[MTPAP - mitochondrial poly(a) polymerase, EXOSC9 - exosome component 9, XRN1 - 5'-3' exoribonuclease 1, DNPH1 - 2'-deoxynucleoside 5'-phosphate n-hydrolase 1, CNOT11 - ccr4-not transcription complex, subunit 11, PCBD1 - pterin-4 alpha-carbinolamine dehydratase/dimerization cofactor of hepatocyte nuclear factor 1 alpha, SPO11 - spo11 meiotic protein covalently bound to dsb, EIF4A1 - eukaryotic tr…
GO:0019941	modification-dependent protein catabolic process	0.00135	-7.02	0.715	0.983	RNA processing	GO:0019941	modification-dependent protein catabolic process	9.55e-08	1.15e-05	1.66	12858	326	2309	97	[CDK1 - cyclin-dependent kinase 1, KCTD10 - potassium channel tetramerization domain containing 10, CD2AP - cd2-associated protein, SEC61B - sec61 beta subunit, KCTD5 - potassium channel tetramerization domain containing 5, WWTR1 - ww domain containing transcription regulator 1, RANBP3 - ran binding protein 3, PCBP2 - poly(rc) binding protein 2, ATXN3 - ataxin 3, BTBD1 - btb (poz) domain containi…
GO:0031329	regulation of cellular catabolic process	0.00263	-12.6925	0.77	0.446	RNA processing	GO:0031329	regulation of cellular catabolic process	2.03e-13	6.03e-11	1.74	12858	497	2309	155	[FMR1 - fragile x mental retardation 1, WAC - ww domain containing adaptor with coiled-coil, CDK1 - cyclin-dependent kinase 1, CTTN - cortactin, APOA1 - apolipoprotein a-i, SCFD1 - sec1 family domain containing 1, VMP1 - vacuole membrane protein 1, PBK - pdz binding kinase, RNF14 - ring finger protein 14, PSEN1 - presenilin 1, DCN - decorin, PIAS1 - protein inhibitor of activated stat, 1, MTDH - …
GO:0031331	positive regulation of cellular catabolic process	0.00013	-7.7282	0.813	0.788	RNA processing	GO:0031331	positive regulation of cellular catabolic process	1.87e-08	2.61e-06	1.75	12858	287	2309	90	[PRKAA2 - protein kinase, amp-activated, alpha 2 catalytic subunit, WAC - ww domain containing adaptor with coiled-coil, FMR1 - fragile x mental retardation 1, CDK1 - cyclin-dependent kinase 1, FYCO1 - fyve and coiled-coil domain containing 1, APOA1 - apolipoprotein a-i, SUPV3L1 - suppressor of var1, 3-like 1 (s. cerevisiae), RNF14 - ring finger protein 14, CHFR - checkpoint with forkhead and rin…
GO:0034655	nucleobase-containing compound catabolic process	0.05912	-10.684	0.67	0.789	RNA processing	GO:0034655	nucleobase-containing compound catabolic process	2.07e-11	4.38e-09	1.96	12858	259	2309	91	[RPL26 - ribosomal protein l26, MTPAP - mitochondrial poly(a) polymerase, EXOSC9 - exosome component 9, RPL23A - ribosomal protein l23a, RPL22 - ribosomal protein l22, NUDT16 - nudix (nucleoside diphosphate linked moiety x)-type motif 16, RPL19 - ribosomal protein l19, RPL17 - ribosomal protein l17, HMGB2 - high mobility group box 2, MRTO4 - mrna turnover 4 homolog (s. cerevisiae), RPL12 - riboso…
GO:0043632	modification-dependent macromolecule catabolic process	0.00135	-7.8239	0.734	0.728	RNA processing	GO:0043632	modification-dependent macromolecule catabolic process	1.5e-08	2.11e-06	1.69	12858	332	2309	101	[EXOSC9 - exosome component 9, CDK1 - cyclin-dependent kinase 1, KCTD10 - potassium channel tetramerization domain containing 10, CD2AP - cd2-associated protein, SEC61B - sec61 beta subunit, KCTD5 - potassium channel tetramerization domain containing 5, WWTR1 - ww domain containing transcription regulator 1, RANBP3 - ran binding protein 3, PCBP2 - poly(rc) binding protein 2, ATXN3 - ataxin 3, BTB…
GO:0044248	cellular catabolic process	0.07945	-17.8125	0.738	0.637	RNA processing	GO:0044248	cellular catabolic process	1.54e-18	1.26e-15	1.57	12858	1105	2309	311	[EXOSC9 - exosome component 9, MCCC1 - methylcrotonoyl-coa carboxylase 1 (alpha), BCKDK - branched chain ketoacid dehydrogenase kinase, CD2AP - cd2-associated protein, CHAC1 - chac, cation transport regulator homolog 1 (e. coli), SEC61B - sec61 beta subunit, VMP1 - vacuole membrane protein 1, MAP1LC3B - microtubule-associated protein 1 light chain 3 beta, GCSH - glycine cleavage system protein h …
GO:0044270	cellular nitrogen compound catabolic process	0.06232	-9.6799	0.688	0.832	RNA processing	GO:0044270	cellular nitrogen compound catabolic process	2.09e-10	3.77e-08	1.85	12858	289	2309	96	[RPL26 - ribosomal protein l26, MTPAP - mitochondrial poly(a) polymerase, EXOSC9 - exosome component 9, RPL23A - ribosomal protein l23a, RPL22 - ribosomal protein l22, NUDT16 - nudix (nucleoside diphosphate linked moiety x)-type motif 16, RPL19 - ribosomal protein l19, HMGB2 - high mobility group box 2, RPL17 - ribosomal protein l17, MRTO4 - mrna turnover 4 homolog (s. cerevisiae), RPL12 - riboso…
GO:0046700	heterocycle catabolic process	0.06219	-9.585	0.702	0.84	RNA processing	GO:0046700	heterocycle catabolic process	2.6e-10	4.58e-08	1.85	12858	286	2309	95	[RPL26 - ribosomal protein l26, MTPAP - mitochondrial poly(a) polymerase, EXOSC9 - exosome component 9, RPL23A - ribosomal protein l23a, RPL22 - ribosomal protein l22, NUDT16 - nudix (nucleoside diphosphate linked moiety x)-type motif 16, RPL19 - ribosomal protein l19, HMGB2 - high mobility group box 2, RPL17 - ribosomal protein l17, MRTO4 - mrna turnover 4 homolog (s. cerevisiae), RPL12 - riboso…
GO:0051603	proteolysis involved in cellular protein catabolic process	0.00218	-7.3298	0.705	0.76	RNA processing	GO:0051603	proteolysis involved in cellular protein catabolic process	4.68e-08	5.99e-06	1.63	12858	369	2309	108	[LGMN - legumain, CDK1 - cyclin-dependent kinase 1, KCTD10 - potassium channel tetramerization domain containing 10, CD2AP - cd2-associated protein, SDF2 - stromal cell-derived factor 2, SEC61B - sec61 beta subunit, KCTD5 - potassium channel tetramerization domain containing 5, WWTR1 - ww domain containing transcription regulator 1, RANBP3 - ran binding protein 3, PCBP2 - poly(rc) binding protein…
GO:1901361	organic cyclic compound catabolic process	0.06341	-8.3188	0.727	0.8	RNA processing	GO:1901361	organic cyclic compound catabolic process	4.8e-09	7.35e-07	1.74	12858	313	2309	98	[MTPAP - mitochondrial poly(a) polymerase, EXOSC9 - exosome component 9, XRN1 - 5'-3' exoribonuclease 1, DNPH1 - 2'-deoxynucleoside 5'-phosphate n-hydrolase 1, CNOT11 - ccr4-not transcription complex, subunit 11, PCBD1 - pterin-4 alpha-carbinolamine dehydratase/dimerization cofactor of hepatocyte nuclear factor 1 alpha, SPO11 - spo11 meiotic protein covalently bound to dsb, EIF4A1 - eukaryotic tr…
GO:1901575	organic substance catabolic process	0.09316	-12.1249	0.751	0.862	RNA processing	GO:1901575	organic substance catabolic process	7.5e-13	2.01e-10	1.45	12858	1123	2309	293	[EXOSC9 - exosome component 9, MCCC1 - methylcrotonoyl-coa carboxylase 1 (alpha), TRIM24 - tripartite motif containing 24, BCKDK - branched chain ketoacid dehydrogenase kinase, CD2AP - cd2-associated protein, CHAC1 - chac, cation transport regulator homolog 1 (e. coli), SEC61B - sec61 beta subunit, GCSH - glycine cleavage system protein h (aminomethyl carrier), CNOT11 - ccr4-not transcription com…
GO:1901576	organic substance biosynthetic process	0.28886	-10.3862	0.859	0.224	RNA processing	GO:1901576	organic substance biosynthetic process	4.11e-11	7.95e-09	1.22	12858	3078	2309	676	[PCGF5 - polycomb group ring finger 5, WAC - ww domain containing adaptor with coiled-coil, LHX1 - lim homeobox 1, RBM39 - rna binding motif protein 39, TADA1 - transcriptional adaptor 1, TBRG1 - transforming growth factor beta regulator 1, MKI67IP - mki67 (fha domain) interacting nucleolar phosphoprotein, GRHL2 - grainyhead-like 2 (drosophila), LIG3 - ligase iii, dna, atp-dependent, SERINC3 - se…	nf related, matrix associated, actin dependent regulator of chromatin, subfamily a, member 5, BZW1 - basic leucine zipper and w2 domains 1, PIGN - phosphatidylinositol glycan anchor biosynthesis, class n, NDUFAB1 - nadh dehydrogenase (ubiquinone) 1, alpha/beta subcomplex, 1, 8kda, RAE1 - rae1 rna export 1 homolog (s. pombe), TYW5 - trna-yw synthesizing protein 5, NDUFA9 - nadh dehydrogenase (ubiq…
GO:0009059	macromolecule biosynthetic process	0.17669	-7.1746	0.792	0.559	RNA processing	GO:0009059	macromolecule biosynthetic process	6.69e-08	8.18e-06	1.22	12858	2268	2309	497	[PCGF5 - polycomb group ring finger 5, LHX1 - lim homeobox 1, WAC - ww domain containing adaptor with coiled-coil, RBM39 - rna binding motif protein 39, TADA1 - transcriptional adaptor 1, TBRG1 - transforming growth factor beta regulator 1, MKI67IP - mki67 (fha domain) interacting nucleolar phosphoprotein, LIG3 - ligase iii, dna, atp-dependent, GRHL2 - grainyhead-like 2 (drosophila), RNF14 - ring…
GO:0044249	cellular biosynthetic process	0.28205	-10.0434	0.829	0.663	RNA processing	GO:0044249	cellular biosynthetic process	9.05e-11	1.68e-08	1.22	12858	2986	2309	656	[PCGF5 - polycomb group ring finger 5, WAC - ww domain containing adaptor with coiled-coil, LHX1 - lim homeobox 1, RBM39 - rna binding motif protein 39, TADA1 - transcriptional adaptor 1, TBRG1 - transforming growth factor beta regulator 1, MKI67IP - mki67 (fha domain) interacting nucleolar phosphoprotein, LIG3 - ligase iii, dna, atp-dependent, GRHL2 - grainyhead-like 2 (drosophila), SERINC3 - se…
GO:0044271	cellular nitrogen compound biosynthetic process	0.15794	-8.857	0.786	0.539	RNA processing	GO:0044271	cellular nitrogen compound biosynthetic process	1.39e-09	2.28e-07	1.25	12858	2316	2309	518	[PCGF5 - polycomb group ring finger 5, LHX1 - lim homeobox 1, WAC - ww domain containing adaptor with coiled-coil, RBM39 - rna binding motif protein 39, TADA1 - transcriptional adaptor 1, MKI67IP - mki67 (fha domain) interacting nucleolar phosphoprotein, LIG3 - ligase iii, dna, atp-dependent, GRHL2 - grainyhead-like 2 (drosophila), RNF14 - ring finger protein 14, COX15 - cytochrome c oxidase asse…
GO:1901566	organonitrogen compound biosynthetic process	0.09297	-7.51	0.832	0.46	RNA processing	GO:1901566	organonitrogen compound biosynthetic process	3.09e-08	4.07e-06	1.48	12858	621	2309	165	[APOA2 - apolipoprotein a-ii, APOA1 - apolipoprotein a-i, CHAC1 - chac, cation transport regulator homolog 1 (e. coli), MRRF - mitochondrial ribosome recycling factor, SERINC3 - serine incorporator 3, DCN - decorin, COX15 - cytochrome c oxidase assembly homolog 15 (yeast), PCBD1 - pterin-4 alpha-carbinolamine dehydratase/dimerization cofactor of hepatocyte nuclear factor 1 alpha, SLC25A15 - solut…
GO:0034641	cellular nitrogen compound metabolic process	0.33428	-24.2573	0.814	0.249	RNA processing	GO:0034641	cellular nitrogen compound metabolic process	5.53e-25	1.54e-21	1.32	12858	3525	2309	837	[EXOSC9 - exosome component 9, TADA1 - transcriptional adaptor 1, GRHL2 - grainyhead-like 2 (drosophila), CNOT11 - ccr4-not transcription complex, subunit 11, ACADL - acyl-coa dehydrogenase, long chain, NAGK - n-acetylglucosamine kinase, ACADM - acyl-coa dehydrogenase, c-4 to c-12 straight chain, ASCC3 - activating signal cointegrator 1 complex subunit 3, SMPD4 - sphingomyelin phosphodiesterase 4…	biquinol-cytochrome c reductase core protein i, UQCRB - ubiquinol-cytochrome c reductase binding protein, UQCRH - ubiquinol-cytochrome c reductase hinge protein, PTBP3 - polypyrimidine tract binding protein 3, USF2 - upstream transcription factor 2, c-fos interacting, FANCF - fanconi anemia, complementation group f, BPTF - bromodomain phd finger transcription factor, UCK2 - uridine-cytidine kinas…
GO:0006139	nucleobase-containing compound metabolic process	0.29917	-21.7878	0.763	0.507	RNA processing	GO:0006139	nucleobase-containing compound metabolic process	1.63e-22	2.53e-19	1.33	12858	3170	2309	756	[PCGF5 - polycomb group ring finger 5, LHX1 - lim homeobox 1, WAC - ww domain containing adaptor with coiled-coil, EXOSC9 - exosome component 9, RBM39 - rna binding motif protein 39, TADA1 - transcriptional adaptor 1, TBRG1 - transforming growth factor beta regulator 1, MKI67IP - mki67 (fha domain) interacting nucleolar phosphoprotein, GRHL2 - grainyhead-like 2 (drosophila), LIG3 - ligase iii, dn…	ucin-like enhancer of split 1 (e(sp1) homolog, drosophila), SRSF10 - serine/arginine-rich splicing factor 10, NME2 - nme/nm23 nucleoside diphosphate kinase 2, ATP5S - atp synthase, h+ transporting, mitochondrial fo complex, subunit s (factor b), PPWD1 - peptidylprolyl isomerase domain and wd repeat containing 1, AFF4 - af4/fmr2 family, member 4, NUP50 - nucleoporin 50kda, PNP - purine nucleoside …
GO:0090304	nucleic acid metabolic process	0.20158	-19.308	0.732	0.528	RNA processing	GO:0090304	nucleic acid metabolic process	4.92e-20	5.27e-17	1.33	12858	2815	2309	674	[PCGF5 - polycomb group ring finger 5, WAC - ww domain containing adaptor with coiled-coil, LHX1 - lim homeobox 1, EXOSC9 - exosome component 9, RBM39 - rna binding motif protein 39, TADA1 - transcriptional adaptor 1, TBRG1 - transforming growth factor beta regulator 1, MKI67IP - mki67 (fha domain) interacting nucleolar phosphoprotein, LIG3 - ligase iii, dna, atp-dependent, GRHL2 - grainyhead-lik…	entation group 8, FOS - fbj murine osteosarcoma viral oncogene homolog, PTGES3 - prostaglandin e synthase 3 (cytosolic), POLD3 - polymerase (dna-directed), delta 3, accessory subunit, GATC - glutamyl-trna(gln) amidotransferase, subunit c, TARS2 - threonyl-trna synthetase 2, mitochondrial (putative), DHX29 - deah (asp-glu-ala-his) box polypeptide 29, ADAT1 - adenosine deaminase, trna-specific 1, M…
GO:0015833	peptide transport	0.00308	-12.3197	0.832	0.286	protein localization to organelle	GO:0015833	peptide transport	4.79e-13	1.34e-10	1.49	12858	994	2309	266	[CTTN - cortactin, BET1 - bet1 golgi vesicular membrane trafficking protein, PDIA4 - protein disulfide isomerase family a, member 4, GDI2 - gdp dissociation inhibitor 2, AKAP12 - a kinase (prka) anchor protein 12, SEC61B - sec61 beta subunit, RAB3IP - rab3a interacting protein, KPNA6 - karyopherin alpha 6 (importin alpha 7), DNAJC15 - dnaj (hsp40) homolog, subfamily c, member 15, DERL1 - derlin 1…
GO:0042886	amide transport	0.00351	-12.5575	0.85	0.664	protein localization to organelle	GO:0042886	amide transport	2.77e-13	8.04e-11	1.49	12858	1008	2309	270	[CTTN - cortactin, BET1 - bet1 golgi vesicular membrane trafficking protein, PDIA4 - protein disulfide isomerase family a, member 4, GDI2 - gdp dissociation inhibitor 2, SLC14A2 - solute carrier family 14 (urea transporter), member 2, AKAP12 - a kinase (prka) anchor protein 12, SEC61B - sec61 beta subunit, RAB3IP - rab3a interacting protein, KPNA6 - karyopherin alpha 6 (importin alpha 7), DNAJC15…
GO:0044260	cellular macromolecule metabolic process	0.28588	-24.1574	0.765	0.31	RNA processing	GO:0044260	cellular macromolecule metabolic process	6.96e-25	1.62e-21	1.25	12858	4826	2309	1085	[EXOSC9 - exosome component 9, OTUD5 - otu domain containing 5, TADA1 - transcriptional adaptor 1, SEC61B - sec61 beta subunit, GRHL2 - grainyhead-like 2 (drosophila), CNOT11 - ccr4-not transcription complex, subunit 11, ASCC3 - activating signal cointegrator 1 complex subunit 3, UBE2Q1 - ubiquitin-conjugating enzyme e2q family member 1, ANP32A - acidic (leucine-rich) nuclear phosphoprotein 32 fa…	pha-d-galactosamine:polypeptide n-acetylgalactosaminyltransferase 11 (galnac-t11), COPS2 - cop9 signalosome subunit 2, SSBP1 - single-stranded dna binding protein 1, mitochondrial, KLF4 - kruppel-like factor 4 (gut), SSB - sjogren syndrome antigen b (autoantigen la), CSNK1E - casein kinase 1, epsilon, THOC3 - tho complex 3, CSNK1G2 - casein kinase 1, gamma 2, CSNK1A1 - casein kinase 1, alpha 1, C…
GO:0006259	DNA metabolic process	0.06339	-7.1851	0.743	0.539	RNA processing	GO:0006259	DNA metabolic process	6.53e-08	8.05e-06	1.48	12858	586	2309	156	[SMARCAD1 - swi/snf-related, matrix-associated actin-dependent regulator of chromatin, subfamily a, containing dead/h box 1, RFC5 - replication factor c (activator 1) 5, 36.5kda, CDK1 - cyclin-dependent kinase 1, RFC3 - replication factor c (activator 1) 3, 38kda, CDC5L - cell division cycle 5-like, SMC6 - structural maintenance of chromosomes 6, EXO5 - exonuclease 5, RFC1 - replication factor c …
GO:0016070	RNA metabolic process	0.13709	-16.2916	0.713	0.463	RNA processing	GO:0016070	RNA metabolic process	5.11e-17	3.39e-14	1.34	12858	2418	2309	580	[PCGF5 - polycomb group ring finger 5, LHX1 - lim homeobox 1, WAC - ww domain containing adaptor with coiled-coil, EXOSC9 - exosome component 9, RBM39 - rna binding motif protein 39, TADA1 - transcriptional adaptor 1, MKI67IP - mki67 (fha domain) interacting nucleolar phosphoprotein, GRHL2 - grainyhead-like 2 (drosophila), RNF14 - ring finger protein 14, CNOT11 - ccr4-not transcription complex, s…
GO:0019538	protein metabolic process	0.12328	-7.5467	0.833	0.448	RNA processing	GO:0019538	protein metabolic process	2.84e-08	3.76e-06	1.19	12858	2965	2309	634	[AMZ2 - archaelysin family metallopeptidase 2, WAC - ww domain containing adaptor with coiled-coil, OTUD5 - otu domain containing 5, MKRN1 - makorin ring finger protein 1, MKRN2 - makorin ring finger protein 2, TADA1 - transcriptional adaptor 1, CD2AP - cd2-associated protein, SEC61B - sec61 beta subunit, FKBP11 - fk506 binding protein 11, 19 kda, RNF14 - ring finger protein 14, RNF7 - ring finge…
GO:0006413	translational initiation	0.00267	-19.1568	0.811	0.314	RNA processing	GO:0006413	translational initiation	6.97e-20	6.94e-17	3.17	12858	109	2309	62	[RPL26 - ribosomal protein l26, EIF3K - eukaryotic translation initiation factor 3, subunit k, RPL23A - ribosomal protein l23a, RPL22 - ribosomal protein l22, RPL19 - ribosomal protein l19, RPL17 - ribosomal protein l17, MTIF3 - mitochondrial translational initiation factor 3, RPL12 - ribosomal protein l12, RPL9 - ribosomal protein l9, EIF3D - eukaryotic translation initiation factor 3, subunit d…
GO:0006412	translation	0.04698	-14.6861	0.746	0.494	RNA processing	GO:0006412	translation	2.06e-15	1.06e-12	2.58	12858	147	2309	68	[RPL26 - ribosomal protein l26, RPL23A - ribosomal protein l23a, RPL22 - ribosomal protein l22, RPL19 - ribosomal protein l19, RPL17 - ribosomal protein l17, MRRF - mitochondrial ribosome recycling factor, RPL12 - ribosomal protein l12, PTCD3 - pentatricopeptide repeat domain 3, RPL9 - ribosomal protein l9, RPL7A - ribosomal protein l7a, RPL8 - ribosomal protein l8, RPL7 - ribosomal protein l7, R…
GO:0044267	cellular protein metabolic process	0.08784	-10.1439	0.772	0.669	RNA processing	GO:0044267	cellular protein metabolic process	7.18e-11	1.35e-08	1.25	12858	2478	2309	558	[WAC - ww domain containing adaptor with coiled-coil, MKRN1 - makorin ring finger protein 1, OTUD5 - otu domain containing 5, MKRN2 - makorin ring finger protein 2, TADA1 - transcriptional adaptor 1, FKBP11 - fk506 binding protein 11, 19 kda, RNF14 - ring finger protein 14, RNF7 - ring finger protein 7, UBE2Q1 - ubiquitin-conjugating enzyme e2q family member 1, LOR - loricrin, LMO7 - lim domain 7…
GO:0071705	nitrogen compound transport	0.02072	-10.4584	0.847	0.363	protein localization to organelle	GO:0071705	nitrogen compound transport	3.48e-11	6.93e-09	1.39	12858	1282	2309	319	[CTTN - cortactin, BET1 - bet1 golgi vesicular membrane trafficking protein, PDIA4 - protein disulfide isomerase family a, member 4, SLC14A2 - solute carrier family 14 (urea transporter), member 2, GDI2 - gdp dissociation inhibitor 2, AKAP12 - a kinase (prka) anchor protein 12, SEC61B - sec61 beta subunit, SERINC3 - serine incorporator 3, RAB3IP - rab3a interacting protein, KPNA6 - karyopherin al…
GO:0051234	establishment of localization	0.1747	-7.2104	0.813	0.503	protein localization to organelle	GO:0051234	establishment of localization	6.16e-08	7.74e-06	1.18	12858	3163	2309	669	[TBRG1 - transforming growth factor beta regulator 1, COX4I1 - cytochrome c oxidase subunit iv isoform 1, PDIA4 - protein disulfide isomerase family a, member 4, AKAP12 - a kinase (prka) anchor protein 12, SLC14A2 - solute carrier family 14 (urea transporter), member 2, GDI2 - gdp dissociation inhibitor 2, SEC61B - sec61 beta subunit, CATSPER2 - cation channel, sperm associated 2, KPNA6 - karyoph…	P6V0A4 - atpase, h+ transporting, lysosomal v0 subunit a4, CLTA - clathrin, light chain a, SEC61G - sec61 gamma subunit, NUP155 - nucleoporin 155kda, PLEKHO2 - pleckstrin homology domain containing, family o member 2, CLCN5 - chloride channel, voltage-sensitive 5, GRPEL1 - grpe-like 1, mitochondrial (e. coli), ATP6V0A2 - atpase, h+ transporting, lysosomal v0 subunit a2, FAM21A - family with seque…
GO:0071702	organic substance transport	0.05487	-7.8268	0.832	0.609	protein localization to organelle	GO:0071702	organic substance transport	1.49e-08	2.12e-06	1.29	12858	1527	2309	355	[CTTN - cortactin, BET1 - bet1 golgi vesicular membrane trafficking protein, PDIA4 - protein disulfide isomerase family a, member 4, BRAF - v-raf murine sarcoma viral oncogene homolog b, SLC14A2 - solute carrier family 14 (urea transporter), member 2, GDI2 - gdp dissociation inhibitor 2, AKAP12 - a kinase (prka) anchor protein 12, SEC61B - sec61 beta subunit, RAB3IP - rab3a interacting protein, S…
GO:0006091	generation of precursor metabolites and energy	0.03224	-8.5528	0.906	0.081	generation of precursor metabolites and energy	GO:0006091	generation of precursor metabolites and energy	2.8e-09	4.49e-07	1.92	12858	217	2309	75	[COX8C - cytochrome c oxidase subunit viiic, UQCRC2 - ubiquinol-cytochrome c reductase core protein ii, FASTKD1 - fast kinase domains 1, UQCRC1 - ubiquinol-cytochrome c reductase core protein i, UQCRB - ubiquinol-cytochrome c reductase binding protein, UQCRH - ubiquinol-cytochrome c reductase hinge protein, PGM1 - phosphoglucomutase 1, NDUFA3 - nadh dehydrogenase (ubiquinone) 1 alpha subcomplex, …
GO:0006725	cellular aromatic compound metabolic process	0.33051	-18.8297	0.87	0.259	cellular aromatic compound metabolic process	GO:0006725	cellular aromatic compound metabolic process	1.48e-19	1.38e-16	1.29	12858	3319	2309	771	[EXOSC9 - exosome component 9, TADA1 - transcriptional adaptor 1, GRHL2 - grainyhead-like 2 (drosophila), CNOT11 - ccr4-not transcription complex, subunit 11, NAGK - n-acetylglucosamine kinase, ASCC3 - activating signal cointegrator 1 complex subunit 3, TXNL4A - thioredoxin-like 4a, ANP32A - acidic (leucine-rich) nuclear phosphoprotein 32 family, member a, PLRG1 - pleiotropic regulator 1, ARGFX -…	opsis), ORC1 - origin recognition complex, subunit 1, SETDB1 - set domain, bifurcated 1, TCF12 - transcription factor 12, ZNF354A - zinc finger protein 354a, PPP4R2 - protein phosphatase 4, regulatory subunit 2, SLC19A3 - solute carrier family 19 (thiamine transporter), member 3, MED8 - mediator complex subunit 8, WWC1 - ww and c2 domain containing 1, TPRKB - tp53rk binding protein, DDX46 - dead …
GO:0006807	nitrogen compound metabolic process	0.3865	-20.6676	0.968	0.046	nitrogen compound metabolic process	GO:0006807	nitrogen compound metabolic process	2.15e-21	2.72e-18	1.27	12858	3902	2309	893	[EXOSC9 - exosome component 9, TADA1 - transcriptional adaptor 1, GRHL2 - grainyhead-like 2 (drosophila), SERINC3 - serine incorporator 3, GCSH - glycine cleavage system protein h (aminomethyl carrier), CNOT11 - ccr4-not transcription complex, subunit 11, ACADL - acyl-coa dehydrogenase, long chain, NAGK - n-acetylglucosamine kinase, ACADM - acyl-coa dehydrogenase, c-4 to c-12 straight chain, ASCC…	ase ii, 2, ORMDL2 - orm1-like 2 (s. cerevisiae), LOC81691 - exonuclease nef-sp, NAP1L1 - nucleosome assembly protein 1-like 1, ATP6AP2 - atpase, h+ transporting, lysosomal accessory protein 2, SLC25A15 - solute carrier family 25 (mitochondrial carrier; ornithine transporter) member 15, NARS - asparaginyl-trna synthetase, SETD8 - set domain containing (lysine methyltransferase) 8, EIF4A1 - eukaryo…
GO:0008150	biological_process	1	-8.4908	1	0	biological_process	GO:0008150	biological_process	3.23e-09	5.05e-07	1.03	12858	11775	2309	2182	[EXOSC9 - exosome component 9, OTUD5 - otu domain containing 5, C11orf58 - chromosome 11 open reading frame 58, TADA1 - transcriptional adaptor 1, BTG3 - btg family, member 3, PPP1R9A - protein phosphatase 1, regulatory subunit 9a, CATSPER2 - cation channel, sperm associated 2, SEC61B - sec61 beta subunit, PDIA5 - protein disulfide isomerase family a, member 5, RAB3IP - rab3a interacting protein,…	7), COX15 - cytochrome c oxidase assembly homolog 15 (yeast), COX11 - cytochrome c oxidase assembly homolog 11 (yeast), CIRH1A - cirrhosis, autosomal recessive 1a (cirhin), COX7A2 - cytochrome c oxidase subunit viia polypeptide 2 (liver), SLC7A14 - solute carrier family 7, member 14, COX7C - cytochrome c oxidase subunit viic, SPAST - spastin, SPO11 - spo11 meiotic protein covalently bound to dsb,…	ne, family 3a, CXCR4 - chemokine (c-x-c motif) receptor 4, MRPL24 - mitochondrial ribosomal protein l24, PAPD4 - pap associated domain containing 4, RASSF6 - ras association (ralgds/af-6) domain family member 6, ALMS1 - alstrom syndrome 1, NKAP - nfkb activating protein, HAS1 - hyaluronan synthase 1, C2orf47 - chromosome 2 open reading frame 47, DAP3 - death associated protein 3, LAMTOR4 - late e…	mplex, subunit 7, MYBL1 - v-myb avian myeloblastosis viral oncogene homolog-like 1, MYCN - v-myc avian myelocytomatosis viral oncogene neuroblastoma derived homolog, TSPAN3 - tetraspanin 3, SF3B5 - splicing factor 3b, subunit 5, 10kda, ACTR3 - arp3 actin-related protein 3 homolog (yeast), RBM15B - rna binding motif protein 15b, TSPAN1 - tetraspanin 1, VANGL1 - vangl planar cell polarity protein 1…
GO:0008152	metabolic process	0.82183	-29.4101	0.997	0	metabolic process	GO:0008152	metabolic process	3.89e-30	1.81e-26	1.2	12858	6917	2309	1487	[GFER - growth factor, augmenter of liver regeneration, EXOSC9 - exosome component 9, OTUD5 - otu domain containing 5, TADA1 - transcriptional adaptor 1, GDI2 - gdp dissociation inhibitor 2, SEC61B - sec61 beta subunit, GRHL2 - grainyhead-like 2 (drosophila), PDIA5 - protein disulfide isomerase family a, member 5, SERINC3 - serine incorporator 3, GCSH - glycine cleavage system protein h (aminomet…	ory factor 3, RPP30 - ribonuclease p/mrp 30kda subunit, STOX1 - storkhead box 1, MOCS3 - molybdenum cofactor synthesis 3, MED19 - mediator complex subunit 19, IRAK2 - interleukin-1 receptor-associated kinase 2, LRWD1 - leucine-rich repeats and wd repeat domain containing 1, METTL6 - methyltransferase like 6, NUDT16 - nudix (nucleoside diphosphate linked moiety x)-type motif 16, CRLS1 - cardiolipi…	nc finger protein 354a, USE1 - unconventional snare in the er 1 homolog (s. cerevisiae), PPIP5K2 - diphosphoinositol pentakisphosphate kinase 2, PBK - pdz binding kinase, PPP4R2 - protein phosphatase 4, regulatory subunit 2, OXA1L - oxidase (cytochrome c) assembly 1-like, PHLPP1 - ph domain and leucine rich repeat protein phosphatase 1, RNF38 - ring finger protein 38, LARP4 - la ribonucleoprotein…
GO:0009056	catabolic process	0.09625	-13.3925	0.97	0.024	catabolic process	GO:0009056	catabolic process	4.05e-14	1.57e-11	1.43	12858	1337	2309	344	[EXOSC9 - exosome component 9, MCCC1 - methylcrotonoyl-coa carboxylase 1 (alpha), TRIM24 - tripartite motif containing 24, CD2AP - cd2-associated protein, BCKDK - branched chain ketoacid dehydrogenase kinase, CHAC1 - chac, cation transport regulator homolog 1 (e. coli), SEC61B - sec61 beta subunit, VMP1 - vacuole membrane protein 1, MAP1LC3B - microtubule-associated protein 1 light chain 3 beta, …
GO:0009058	biosynthetic process	0.30325	-9.5045	0.968	0.04	biosynthetic process	GO:0009058	biosynthetic process	3.13e-10	5.46e-08	1.21	12858	3125	2309	679	[PCGF5 - polycomb group ring finger 5, LHX1 - lim homeobox 1, WAC - ww domain containing adaptor with coiled-coil, RBM39 - rna binding motif protein 39, TADA1 - transcriptional adaptor 1, TBRG1 - transforming growth factor beta regulator 1, MKI67IP - mki67 (fha domain) interacting nucleolar phosphoprotein, GRHL2 - grainyhead-like 2 (drosophila), LIG3 - ligase iii, dna, atp-dependent, SERINC3 - se…	atpase, h+ transporting, lysosomal v0 subunit a2, SMARCA5 - swi/snf related, matrix associated, actin dependent regulator of chromatin, subfamily a, member 5, BZW1 - basic leucine zipper and w2 domains 1, PIGN - phosphatidylinositol glycan anchor biosynthesis, class n, NDUFAB1 - nadh dehydrogenase (ubiquinone) 1, alpha/beta subcomplex, 1, 8kda, RAE1 - rae1 rna export 1 homolog (s. pombe), TYW5 - …
GO:0009987	cellular process	0.65994	-11.5229	0.994	0	cellular process	GO:0009987	cellular process	3e-12	7.1e-10	1.06	12858	10285	2309	1964	[EXOSC9 - exosome component 9, OTUD5 - otu domain containing 5, TADA1 - transcriptional adaptor 1, PPP1R9A - protein phosphatase 1, regulatory subunit 9a, CATSPER2 - cation channel, sperm associated 2, SEC61B - sec61 beta subunit, PDIA5 - protein disulfide isomerase family a, member 5, RAB3IP - rab3a interacting protein, SERINC3 - serine incorporator 3, CNOT11 - ccr4-not transcription complex, su…	tidylinositol transfer protein, beta, CTSK - cathepsin k, CTSH - cathepsin h, USP30 - ubiquitin specific peptidase 30, AASDHPPT - aminoadipate-semialdehyde dehydrogenase-phosphopantetheinyl transferase, HPSE2 - heparanase 2, FLRT3 - fibronectin leucine rich transmembrane protein 3, MORN2 - morn repeat containing 2, STYX - serine/threonine/tyrosine interacting protein, PPCDC - phosphopantothenoylc…	ulating guanine nucleotide exchange factor, MRPL14 - mitochondrial ribosomal protein l14, RNMT - rna (guanine-7-) methyltransferase, MRPS26 - mitochondrial ribosomal protein s26, HNRNPU - heterogeneous nuclear ribonucleoprotein u (scaffold attachment factor a), HNRNPK - heterogeneous nuclear ribonucleoprotein k, MRPS6 - mitochondrial ribosomal protein s6, FBXO8 - f-box protein 8, MRPS11 - mitocho…
GO:0016071	mRNA metabolic process	0.00494	-24.4949	0.788	0.386	mRNA metabolic process	GO:0016071	mRNA metabolic process	3.2e-25	1.11e-21	2.09	12858	483	2309	181	[MTPAP - mitochondrial poly(a) polymerase, FMR1 - fragile x mental retardation 1, EXOSC9 - exosome component 9, CDC5L - cell division cycle 5-like, RBM39 - rna binding motif protein 39, BRDT - bromodomain, testis-specific, SREK1 - splicing regulatory glutamine/lysine-rich protein 1, RBMX - rna binding motif protein, x-linked, XRN1 - 5'-3' exoribonuclease 1, GTF2F1 - general transcription factor i…
GO:0019083	viral transcription	0.00064	-13.0283	0.808	0.314	viral transcription	GO:0019083	viral transcription	9.37e-14	3.35e-11	2.98	12858	86	2309	46	[RPS24 - ribosomal protein s24, RPL26 - ribosomal protein l26, NUP188 - nucleoporin 188kda, UBA52 - ubiquitin a-52 residue ribosomal protein fusion product 1, RPS27A - ribosomal protein s27a, RPL23A - ribosomal protein l23a, NUP205 - nucleoporin 205kda, RANBP2 - ran binding protein 2, RPL22 - ribosomal protein l22, RPS25 - ribosomal protein s25, RPL19 - ribosomal protein l19, NUP133 - nucleoporin…
GO:0033036	macromolecule localization	0.01969	-11.2882	0.849	0.352	macromolecule localization	GO:0033036	macromolecule localization	5.15e-12	1.14e-09	1.39	12858	1354	2309	338	[MAPRE1 - microtubule-associated protein, rp/eb family, member 1, CTTN - cortactin, BET1 - bet1 golgi vesicular membrane trafficking protein, PDIA4 - protein disulfide isomerase family a, member 4, SPDL1 - spindle apparatus coiled-coil protein 1, BRAF - v-raf murine sarcoma viral oncogene homolog b, GDI2 - gdp dissociation inhibitor 2, AKAP12 - a kinase (prka) anchor protein 12, SEC61B - sec61 be…
GO:0043170	macromolecule metabolic process	0.32799	-17.6326	0.902	0.23	macromolecule metabolic process	GO:0043170	macromolecule metabolic process	2.33e-18	1.8e-15	1.2	12858	5328	2309	1144	[EXOSC9 - exosome component 9, OTUD5 - otu domain containing 5, TADA1 - transcriptional adaptor 1, SEC61B - sec61 beta subunit, GRHL2 - grainyhead-like 2 (drosophila), CNOT11 - ccr4-not transcription complex, subunit 11, ASCC3 - activating signal cointegrator 1 complex subunit 3, UBE2Q1 - ubiquitin-conjugating enzyme e2q family member 1, ANP32A - acidic (leucine-rich) nuclear phosphoprotein 32 fa…	rotein, CTSV - cathepsin v, ANKRD32 - ankyrin repeat domain 32, DDX23 - dead (asp-glu-ala-asp) box polypeptide 23, TFB1M - transcription factor b1, mitochondrial, MED21 - mediator complex subunit 21, MED10 - mediator complex subunit 10, PAN3 - pan3 poly(a) specific ribonuclease subunit homolog (s. cerevisiae), CYLD - cylindromatosis (turban tumor syndrome), SNRNP40 - small nuclear ribonucleoprote…
GO:0043412	macromolecule modification	0.05091	-7.6073	0.853	0.354	macromolecule modification	GO:0043412	macromolecule modification	2.47e-08	3.38e-06	1.22	12858	2458	2309	537	[WAC - ww domain containing adaptor with coiled-coil, MKRN1 - makorin ring finger protein 1, OTUD5 - otu domain containing 5, MKRN2 - makorin ring finger protein 2, TADA1 - transcriptional adaptor 1, FKBP11 - fk506 binding protein 11, 19 kda, RNF14 - ring finger protein 14, RNF7 - ring finger protein 7, ASCC3 - activating signal cointegrator 1 complex subunit 3, UBE2Q1 - ubiquitin-conjugating enz…
GO:0043603	cellular amide metabolic process	0.0091	-11.2644	0.871	0.176	cellular amide metabolic process	GO:0043603	cellular amide metabolic process	5.44e-12	1.18e-09	1.81	12858	373	2309	121	[PSENEN - presenilin enhancer 2 homolog (c. elegans), MCCC1 - methylcrotonoyl-coa carboxylase 1 (alpha), MIPEP - mitochondrial intermediate peptidase, CHAC1 - chac, cation transport regulator homolog 1 (e. coli), MRRF - mitochondrial ribosome recycling factor, ORMDL2 - orm1-like 2 (s. cerevisiae), PSEN1 - presenilin 1, ATP6AP2 - atpase, h+ transporting, lysosomal accessory protein 2, SLC25A15 - s…
GO:0044237	cellular metabolic process	0.53874	-36.6308	0.91	0.067	cellular metabolic process	GO:0044237	cellular metabolic process	2.34e-37	3.26e-33	1.24	12858	6318	2309	1411	[EXOSC9 - exosome component 9, OTUD5 - otu domain containing 5, TADA1 - transcriptional adaptor 1, SEC61B - sec61 beta subunit, GRHL2 - grainyhead-like 2 (drosophila), SERINC3 - serine incorporator 3, GCSH - glycine cleavage system protein h (aminomethyl carrier), CNOT11 - ccr4-not transcription complex, subunit 11, ACADL - acyl-coa dehydrogenase, long chain, NAGK - n-acetylglucosamine kinase, AC…	geranylgeranyltransferase, beta subunit, IDH3B - isocitrate dehydrogenase 3 (nad+) beta, IDH3A - isocitrate dehydrogenase 3 (nad+) alpha, STK24 - serine/threonine kinase 24, TOMM7 - translocase of outer mitochondrial membrane 7 homolog (yeast), RANBP1 - ran binding protein 1, RANBP2 - ran binding protein 2, RBPJ - recombination signal binding protein for immunoglobulin kappa j region, CLTC - clat…	ehydrogenase (ubiquinone) 1 alpha subcomplex, 13, GINS1 - gins complex subunit 1 (psf1 homolog), MYNN - myoneurin, APIP - apaf1 interacting protein, KIAA0947 - kiaa0947, MELK - maternal embryonic leucine zipper kinase, MRPL4 - mitochondrial ribosomal protein l4, ZFP91 - zfp91 zinc finger protein, YBX1 - y box binding protein 1, TRNT1 - trna nucleotidyl transferase, cca-adding, 1, UTP18 - utp18 sm…
GO:0044238	primary metabolic process	0.51925	-21.0424	0.968	0.057	primary metabolic process	GO:0044238	primary metabolic process	9.07e-22	1.26e-18	1.19	12858	6224	2309	1325	[EXOSC9 - exosome component 9, OTUD5 - otu domain containing 5, TADA1 - transcriptional adaptor 1, SEC61B - sec61 beta subunit, GRHL2 - grainyhead-like 2 (drosophila), SERINC3 - serine incorporator 3, GCSH - glycine cleavage system protein h (aminomethyl carrier), CNOT11 - ccr4-not transcription complex, subunit 11, ACADL - acyl-coa dehydrogenase, long chain, NAGK - n-acetylglucosamine kinase, AC…	- rna binding motif protein 4, OGT - o-linked n-acetylglucosamine (glcnac) transferase, LAT - linker for activation of t cells, PLK4 - polo-like kinase 4, RAE1 - rae1 rna export 1 homolog (s. pombe), TYW5 - trna-yw synthesizing protein 5, DGCR8 - dgcr8 microprocessor complex subunit, MGEA5 - meningioma expressed antigen 5 (hyaluronidase), ERCC8 - excision repair cross-complementing rodent repair …	- atpase, h+ transporting, lysosomal v0 subunit a2, RBFOX2 - rna binding protein, fox-1 homolog (c. elegans) 2, BZW1 - basic leucine zipper and w2 domains 1, UBE3C - ubiquitin protein ligase e3c, PIGN - phosphatidylinositol glycan anchor biosynth
GO:0046483	heterocycle metabolic process	0.33326	-20.1759	0.869	0.26	heterocycle metabolic process	GO:0046483	heterocycle metabolic process	6.67e-21	7.74e-18	1.31	12858	3285	2309	771	[EXOSC9 - exosome component 9, TADA1 - transcriptional adaptor 1, GRHL2 - grainyhead-like 2 (drosophila), CNOT11 - ccr4-not transcription complex, subunit 11, NAGK - n-acetylglucosamine kinase, ASCC3 - activating signal cointegrator 1 complex subunit 3, TXNL4A - thioredoxin-like 4a, ANP32A - acidic (leucine-rich) nuclear phosphoprotein 32 family, member a, PLRG1 - pleiotropic regulator 1, PAPOLA …	riant 1, FMR1 - fragile x mental retardation 1, HENMT1 - hen1 methyltransferase homolog 1 (arabidopsis), ORC1 - origin recognition complex, subunit 1, SETDB1 - set domain, bifurcated 1, TCF12 - transcription factor 12, ZNF354A - zinc finger protein 354a, PPP4R2 - protein phosphatase 4, regulatory subunit 2, OAT - ornithine aminotransferase, SLC19A3 - solute carrier family 19 (thiamine transporter…
GO:0051179	localization	0.17864	-7.0155	0.986	0	localization	GO:0051179	localization	9.65e-08	1.15e-05	1.17	12858	3436	2309	719	[LHX1 - lim homeobox 1, TBRG1 - transforming growth factor beta regulator 1, COX4I1 - cytochrome c oxidase subunit iv isoform 1, PDIA4 - protein disulfide isomerase family a, member 4, AKAP12 - a kinase (prka) anchor protein 12, SLC14A2 - solute carrier family 14 (urea transporter), member 2, GDI2 - gdp dissociation inhibitor 2, CATSPER2 - cation channel, sperm associated 2, SEC61B - sec61 beta s…	C2 - exosome component 2, ANKH - ankh inorganic pyrophosphate transport regulator, TRAF3IP2 - traf3 interacting protein 2, TTYH2 - tweety homolog 2 (drosophila), SNX5 - sorting nexin 5, CEP57 - centrosomal protein 57kda, AMOT - angiomotin, TMSB4X - thymosin beta 4, x-linked, ZFYVE16 - zinc finger, fyve domain containing 16, RAB2A - rab2a, member ras oncogene family, RAB1A - rab1a, member ras onco…
GO:0051641	cellular localization	0.01638	-12.8327	0.852	0.267	cellular localization	GO:0051641	cellular localization	1.47e-13	4.66e-11	1.41	12858	1401	2309	355	[MAPRE1 - microtubule-associated protein, rp/eb family, member 1, TBC1D20 - tbc1 domain family, member 20, DST - dystonin, CTTN - cortactin, BET1 - bet1 golgi vesicular membrane trafficking protein, TBRG1 - transforming growth factor beta regulator 1, SPDL1 - spindle apparatus coiled-coil protein 1, BRAF - v-raf murine sarcoma viral oncogene homolog b, AKAP12 - a kinase (prka) anchor protein 12, …
GO:0071704	organic substance metabolic process	0.56178	-21.7932	0.968	0.017	organic substance metabolic process	GO:0071704	organic substance metabolic process	1.61e-22	2.8e-19	1.18	12858	6522	2309	1382	[EXOSC9 - exosome component 9, OTUD5 - otu domain containing 5, TADA1 - transcriptional adaptor 1, SEC61B - sec61 beta subunit, GRHL2 - grainyhead-like 2 (drosophila), SERINC3 - serine incorporator 3, GCSH - glycine cleavage system protein h (aminomethyl carrier), CNOT11 - ccr4-not transcription complex, subunit 11, ACADL - acyl-coa dehydrogenase, long chain, NAGK - n-acetylglucosamine kinase, AC…	ltransferase 2, GNPAT - glyceronephosphate o-acyltransferase, RNF11 - ring finger protein 11, RAF1 - v-raf-1 murine leukemia viral oncogene homolog 1, RARB - retinoic acid receptor, beta, ULK1 - unc-51 like autophagy activating kinase 1, EEA1 - early endosome antigen 1, RASA1 - ras p21 protein activator (gtpase activating protein) 1, CELF1 - cugbp, elav-like family member 1, RBKS - ribokinase, NP…	ning 1, PNP - purine nucleoside phosphorylase, EXOSC2 - exosome component 2, CNOT2 - ccr4-not transcription complex, subunit 2, NAA15 - n(alpha)-acetyltransferase 15, nata auxiliary subunit, SIRT3 - sirtuin 3, VKORC1L1 - vitamin k epoxide reductase complex, subunit 1-like 1, NFYB - nuclear transcription factor y, beta, NFX1 - nuclear transcription factor, x-box binding 1, EDC3 - enhancer of mrna …
GO:0071840	cellular component organization or biogenesis	0.05425	-12.8861	0.984	0	cellular component organization or biogenesis	GO:0071840	cellular component organization or biogenesis	1.3e-13	4.22e-11	1.22	12858	3799	2309	830	[TADA1 - transcriptional adaptor 1, GDI2 - gdp dissociation inhibitor 2, PPP1R9A - protein phosphatase 1, regulatory subunit 9a, GRHL2 - grainyhead-like 2 (drosophila), RAB3IP - rab3a interacting protein, ACADL - acyl-coa dehydrogenase, long chain, MKKS - mckusick-kaufman syndrome, ASCC3 - activating signal cointegrator 1 complex subunit 3, TMED10 - transmembrane emp24-like trafficking protein 10…	aining, BPTF - bromodomain phd finger transcription factor, FARSA - phenylalanyl-trna synthetase, alpha subunit, PNPLA2 - patatin-like phospholipase domain containing 2, COA3 - cytochrome c oxidase assembly factor 3, MRPS28 - mitochondrial ribosomal protein s28, VHL - von hippel-lindau tumor suppressor, e3 ubiquitin protein ligase, VIM - vimentin, EZR - ezrin, KCTD1 - potassium channel tetrameriz…
GO:1901360	organic cyclic compound metabolic process	0.33913	-17.9318	0.902	0.108	organic cyclic compound metabolic process	GO:1901360	organic cyclic compound metabolic process	1.17e-18	1.01e-15	1.28	12858	3466	2309	795	[EXOSC9 - exosome component 9, TADA1 - transcriptional adaptor 1, GRHL2 - grainyhead-like 2 (drosophila), CNOT11 - ccr4-not transcription complex, subunit 11, NAGK - n-acetylglucosamine kinase, ASCC3 - activating signal cointegrator 1 complex subunit 3, ACAT2 - acetyl-coa acetyltransferase 2, ACLY - atp citrate lyase, TXNL4A - thioredoxin-like 4a, ANP32A - acidic (leucine-rich) nuclear phosphopro…	b, ESRRG - estrogen-related receptor gamma, TNFSF4 - tumor necrosis factor (ligand) superfamily, member 4, HIRA - histone cell cycle regulator, RBM8A - rna binding motif protein 8a, POLR2M - polymerase (rna) ii (dna directed) polypeptide m, ETF1 - eukaryotic translation termination factor 1, TXN - thioredoxin, ZMIZ1 - zinc finger, miz-type containing 1, SLC23A2 - solute carrier family 23 (ascorbi…
GO:1902600	hydrogen ion transmembrane transport	0.01797	-8.0545	0.798	0.37	hydrogen ion transmembrane transport	GO:1902600	hydrogen ion transmembrane transport	8.82e-09	1.31e-06	2.57	12858	78	2309	36	[COX8C - cytochrome c oxidase subunit viiic, UQCRC1 - ubiquinol-cytochrome c reductase core protein i, UQCRB - ubiquinol-cytochrome c reductase binding protein, ATP6V1C2 - atpase, h+ transporting, lysosomal 42kda, v1 subunit c2, UQCRH - ubiquinol-cytochrome c reductase hinge protein, ATP6V0D2 - atpase, h+ transporting, lysosomal 38kda, v0 subunit d2, COX4I1 - cytochrome c oxidase subunit iv isofo…
Metabolic functions
term_ID	description	frequencyInDb	log10pvalue	uniqueness	dispensability	representative	GO Term	Description	P-value	FDR q-value	Enrichment	N	B	n	b	Genes
GO:0008137	NADH dehydrogenase (ubiquinone) activity	0.00693	-7.011	0.645	0.026	NADH dehydrogenase (ubiquinone) activity	GO:0008137	NADH dehydrogenase (ubiquinone) activity	9.75e-08	2.22e-05	3.41	12858	31	2309	19	[NDUFB8 - nadh dehydrogenase (ubiquinone) 1 beta subcomplex, 8, 19kda, NDUFB6 - nadh dehydrogenase (ubiquinone) 1 beta subcomplex, 6, 17kda, NDUFB7 - nadh dehydrogenase (ubiquinone) 1 beta subcomplex, 7, 18kda, NDUFA3 - nadh dehydrogenase (ubiquinone) 1 alpha subcomplex, 3, 9kda, NDUFA13 - nadh dehydrogenase (ubiquinone) 1 alpha subcomplex, 13, NDUFAB1 - nadh dehydrogenase (ubiquinone) 1, alpha/b…
GO:0003954	NADH dehydrogenase activity	0.00792	-7.011	0.653	0.885	NADH dehydrogenase activity	GO:0003954	NADH dehydrogenase activity	9.75e-08	1.99e-05	3.41	12858	31	2309	19	[NDUFB8 - nadh dehydrogenase (ubiquinone) 1 beta subcomplex, 8, 19kda, NDUFB6 - nadh dehydrogenase (ubiquinone) 1 beta subcomplex, 6, 17kda, NDUFB7 - nadh dehydrogenase (ubiquinone) 1 beta subcomplex, 7, 18kda, NDUFA3 - nadh dehydrogenase (ubiquinone) 1 alpha subcomplex, 3, 9kda, NDUFA13 - nadh dehydrogenase (ubiquinone) 1 alpha subcomplex, 13, NDUFAB1 - nadh dehydrogenase (ubiquinone) 1, alpha/b…
GO:0016655	oxidoreductase activity, acting on NAD(P)H, quinone or similar compound as acceptor	0.00858	-7.1096	0.652	0.873	oxidoreductase activity, acting on NAD(P)H, quinone or similar compound as acceptor	GO:0016655	oxidoreductase activity, acting on NAD(P)H, quinone or similar compound as acceptor	7.77e-08	1.87e-05	3.14	12858	39	2309	22	[NDUFB8 - nadh dehydrogenase (ubiquinone) 1 beta subcomplex, 8, 19kda, NDUFB6 - nadh dehydrogenase (ubiquinone) 1 beta subcomplex, 6, 17kda, NDUFB7 - nadh dehydrogenase (ubiquinone) 1 beta subcomplex, 7, 18kda, NDUFA3 - nadh dehydrogenase (ubiquinone) 1 alpha subcomplex, 3, 9kda, NDUFA13 - nadh dehydrogenase (ubiquinone) 1 alpha subcomplex, 13, NDUFAB1 - nadh dehydrogenase (ubiquinone) 1, alpha/b…
GO:0050136	NADH dehydrogenase (quinone) activity	0.00783	-7.011	0.644	0.978	NADH dehydrogenase (quinone) activity	GO:0050136	NADH dehydrogenase (quinone) activity	9.75e-08	2.1e-05	3.41	12858	31	2309	19	[NDUFB8 - nadh dehydrogenase (ubiquinone) 1 beta subcomplex, 8, 19kda, NDUFB6 - nadh dehydrogenase (ubiquinone) 1 beta subcomplex, 6, 17kda, NDUFB7 - nadh dehydrogenase (ubiquinone) 1 beta subcomplex, 7, 18kda, NDUFA3 - nadh dehydrogenase (ubiquinone) 1 alpha subcomplex, 3, 9kda, NDUFA13 - nadh dehydrogenase (ubiquinone) 1 alpha subcomplex, 13, NDUFAB1 - nadh dehydrogenase (ubiquinone) 1, alpha/b…
GO:0008135	translation factor activity, RNA binding	0.00836	-8.5622	0.742	0.062	translation initiation factor activity	GO:0008135	translation factor activity, RNA binding	2.74e-09	1.02e-06	2.74	12858	69	2309	34	[EIF3K - eukaryotic translation initiation factor 3, subunit k, EEF2K - eukaryotic elongation factor-2 kinase, EEF1G - eukaryotic translation elongation factor 1 gamma, EEF1B2 - eukaryotic translation elongation factor 1 beta 2, EEF1A1 - eukaryotic translation elongation factor 1 alpha 1, EEF1A2 - eukaryotic translation elongation factor 1 alpha 2, MTIF3 - mitochondrial translational initiation f…
GO:0003743	translation initiation factor activity	0.00232	-7.8539	0.758	0.492	translation initiation factor activity	GO:0003743	translation initiation factor activity	1.4e-08	4.78e-06	3.18	12858	42	2309	24	[EIF4A1 - eukaryotic translation initiation factor 4a1, EIF3K - eukaryotic translation initiation factor 3, subunit k, COPS5 - cop9 signalosome subunit 5, EIF4E2 - eukaryotic translation initiation factor 4e family member 2, AGO2 - argonaute risc catalytic component 2, EIF2S1 - eukaryotic translation initiation factor 2, subunit 1 alpha, 35kda, EIF2B1 - eukaryotic translation initiation factor 2b…
GO:0000166	nucleotide binding	0.20353	-8.8327	0.737	0.317	protein binding	GO:0000166	nucleotide binding	1.47e-09	6.03e-07	1.29	12858	1796	2309	415	[GFER - growth factor, augmenter of liver regeneration, RBM39 - rna binding motif protein 39, ATAD1 - atpase family, aaa domain containing 1, MKI67IP - mki67 (fha domain) interacting nucleolar phosphoprotein, LIG3 - ligase iii, dna, atp-dependent, LDHB - lactate dehydrogenase b, LDHA - lactate dehydrogenase a, SPAST - spastin, SPO11 - spo11 meiotic protein covalently bound to dsb, ACADL - acyl-co…
GO:0003676	nucleic acid binding	0.21746	-18.6716	0.736	0.219	protein binding	GO:0003676	nucleic acid binding	2.13e-19	2.9e-16	1.33	12858	2775	2309	663	[LHX1 - lim homeobox 1, EXOSC9 - exosome component 9, MKRN1 - makorin ring finger protein 1, MKRN2 - makorin ring finger protein 2, RBM39 - rna binding motif protein 39, PDIA4 - protein disulfide isomerase family a, member 4, MKI67IP - mki67 (fha domain) interacting nucleolar phosphoprotein, GDI2 - gdp dissociation inhibitor 2, SEC61B - sec61 beta subunit, LIG3 - ligase iii, dna, atp-dependent, G…
GO:0003723	RNA binding	0.0586	-53.2976	0.733	0.313	translation initiation factor activity	GO:0003723	RNA binding	5.04e-54	2.06e-50	1.97	12858	1240	2309	438	[EXOSC9 - exosome component 9, MKRN1 - makorin ring finger protein 1, MKRN2 - makorin ring finger protein 2, RBM39 - rna binding motif protein 39, PDIA4 - protein disulfide isomerase family a, member 4, MKI67IP - mki67 (fha domain) interacting nucleolar phosphoprotein, GDI2 - gdp dissociation inhibitor 2, SEC61B - sec61 beta subunit, STIP1 - stress-induced-phosphoprotein 1, CIRH1A - cirrhosis, au…
GO:0003735	structural constituent of ribosome	0.02608	-12.3615	0.9	0	structural constituent of ribosome	GO:0003735	structural constituent of ribosome	4.35e-13	2.54e-10	2.62	12858	117	2309	55	[RPL26 - ribosomal protein l26, RPL23A - ribosomal protein l23a, RPL22 - ribosomal protein l22, RPL19 - ribosomal protein l19, MRPL20 - mitochondrial ribosomal protein l20, RPL17 - ribosomal protein l17, RPL12 - ribosomal protein l12, RPL9 - ribosomal protein l9, RPL7A - ribosomal protein l7a, RPL8 - ribosomal protein l8, RPL7 - ribosomal protein l7, RPL22L1 - ribosomal protein l22-like 1, RPS3A …
GO:0003824	catalytic activity	0.69295	-12.8665	0.968	0	catalytic activity	GO:0003824	catalytic activity	1.36e-13	9.24e-11	1.2	12858	4250	2309	915	[GFER - growth factor, augmenter of liver regeneration, EXOSC9 - exosome component 9, OTUD5 - otu domain containing 5, TADA1 - transcriptional adaptor 1, GDI2 - gdp dissociation inhibitor 2, PDIA5 - protein disulfide isomerase family a, member 5, GCSH - glycine cleavage system protein h (aminomethyl carrier), ACADL - acyl-coa dehydrogenase, long chain, NAGK - n-acetylglucosamine kinase, ACADM - a…	SP1 - dual specificity phosphatase 1, PTPLAD1 - protein tyrosine phosphatase-like a domain containing 1, DECR2 - 2,4-dienoyl coa reductase 2, peroxisomal, GTPBP10 - gtp-binding protein 10 (putative), ITCH - itchy e3 ubiquitin protein ligase, PNPT1 - polyribonucleotide nucleotidyltransferase 1, GGACT - gamma-glutamylamine cyclotransferase, TSPAN17 - tetraspanin 17, RNASEK - ribonuclease, rnase k, …
GO:0005488	binding	0.55585	-9.6345	0.954	0	binding	GO:0005488	binding	2.32e-10	1.19e-07	1.06	12858	10118	2309	1926	[EXOSC9 - exosome component 9, BTG3 - btg family, member 3, PPP1R9A - protein phosphatase 1, regulatory subunit 9a, CATSPER2 - cation channel, sperm associated 2, SEC61B - sec61 beta subunit, PDIA5 - protein disulfide isomerase family a, member 5, RAB3IP - rab3a interacting protein, STIP1 - stress-induced-phosphoprotein 1, CNOT11 - ccr4-not transcription complex, subunit 11, ACADL - acyl-coa dehy…	drome), EXOC4 - exocyst complex component 4, CYC1 - cytochrome c-1, NAA11 - n(alpha)-acetyltransferase 11, nata catalytic subunit, AURKA - aurora kinase a, ST13 - suppression of tumorigenicity 13 (colon carcinoma) (hsp70 interacting protein), HECTD1 - hect domain containing e3 ubiquitin protein ligase 1, STAT2 - signal transducer and activator of transcription 2, 113kda, SMAP1 - small arfgap 1, B…	geneous nuclear ribonucleoprotein h1 (h), SPATA24 - spermatogenesis associated 24, HNRNPH3 - heterogeneous nuclear ribonucleoprotein h3 (2h9), MYOF - myoferlin, ETNPPL - ethanolamine-phosphate phospho-lyase, HMGCS1 - 3-hydroxy-3-methylglutaryl-coa synthase 1 (soluble), HMMR - hyaluronan-mediated motility receptor (rhamm), METTL4 - methyltransferase like 4, TNFRSF9 - tumor necrosis factor receptor…
GO:0005515	protein binding	0.02482	-22.9318	0.815	0	protein binding	GO:0005515	protein binding	1.17e-23	2.4e-20	1.14	12858	8029	2309	1649	[EXOSC9 - exosome component 9, BTG3 - btg family, member 3, CATSPER2 - cation channel, sperm associated 2, SEC61B - sec61 beta subunit, PPP1R9A - protein phosphatase 1, regulatory subunit 9a, PDIA5 - protein disulfide isomerase family a, member 5, RAB3IP - rab3a interacting protein, STIP1 - stress-induced-phosphoprotein 1, CNOT11 - ccr4-not transcription complex, subunit 11, NAGK - n-acetylglucos…	lysosomal 38kda, v0 subunit d2, DNAJC14 - dnaj (hsp40) homolog, subfamily c, member 14, TES - testis derived transcript (3 lim domains), DPP4 - dipeptidyl-peptidase 4, WIPI2 - wd repeat domain, phosphoinositide interacting 2, MINOS1 - mitochondrial inner membrane organizing system 1, SLC16A1 - solute carrier family 16 (monocarboxylate transporter), member 1, PRPF31 - pre-mrna processing factor 31…	f the oligosaccharyltransferase complex (catalytic), ITPR1 - inositol 1,4,5-trisphosphate receptor, type 1, TRIP11 - thyroid hormone receptor interactor 11, TACO1 - translational activator of mitochondrially encoded cytochrome c oxidase i, TRIP4 - thyroid hormone receptor interactor 4, KCNJ4 - potassium inwardly-rectifying channel, subfamily j, member 4, MNF1 - mitochondrial nucleoid factor 1, CO…
GO:0015078	hydrogen ion transmembrane transporter activity	0.01909	-7.4597	0.899	0	hydrogen ion transmembrane transporter activity	GO:0015078	hydrogen ion transmembrane transporter activity	3.47e-08	1.01e-05	2.5	12858	78	2309	35	[COX8C - cytochrome c oxidase subunit viiic, UQCRC1 - ubiquinol-cytochrome c reductase core protein i, UQCRB - ubiquinol-cytochrome c reductase binding protein, ATP6V1C2 - atpase, h+ transporting, lysosomal 42kda, v1 subunit c2, UQCRH - ubiquinol-cytochrome c reductase hinge protein, ATP6V0D2 - atpase, h+ transporting, lysosomal 38kda, v0 subunit d2, ATP12A - atpase, h+/k+ transporting, nongastri…
GO:0036094	small molecule binding	0.21712	-7.1778	0.785	0.219	protein binding	GO:0036094	small molecule binding	6.64e-08	1.7e-05	1.24	12858	2027	2309	450	[GFER - growth factor, augmenter of liver regeneration, RBM39 - rna binding motif protein 39, ATAD1 - atpase family, aaa domain containing 1, MKI67IP - mki67 (fha domain) interacting nucleolar phosphoprotein, LIG3 - ligase iii, dna, atp-dependent, LDHB - lactate dehydrogenase b, LDHA - lactate dehydrogenase a, SPAST - spastin, SPO11 - spo11 meiotic protein covalently bound to dsb, ACADL - acyl-co…
GO:0042623	ATPase activity, coupled	0.02878	-7.1838	0.89	0	ATPase activity, coupled	GO:0042623	ATPase activity, coupled	6.55e-08	1.79e-05	1.77	12858	248	2309	79	[DDX19A - dead (asp-glu-ala-asp) box polypeptide 19a, DHX36 - deah (asp-glu-ala-his) box polypeptide 36, RFC5 - replication factor c (activator 1) 5, 36.5kda, ATP2B1 - atpase, ca++ transporting, plasma membrane 1, ATP6V1C2 - atpase, h+ transporting, lysosomal 42kda, v1 subunit c2, RFC3 - replication factor c (activator 1) 3, 38kda, RFC1 - replication factor c (activator 1) 1, 145kda, ATP12A - atp…
GO:0043021	ribonucleoprotein complex binding	0.00156	-7.52	0.839	0.051	ribonucleoprotein complex binding	GO:0043021	ribonucleoprotein complex binding	3.02e-08	9.49e-06	2.47	12858	81	2309	36	[SNRPB2 - small nuclear ribonucleoprotein polypeptide b, SNRPD1 - small nuclear ribonucleoprotein d1 polypeptide 16kda, EIF3K - eukaryotic translation initiation factor 3, subunit k, FMR1 - fragile x mental retardation 1, ITCH - itchy e3 ubiquitin protein ligase, SNRPD3 - small nuclear ribonucleoprotein d3 polypeptide 18kda, NME1 - nme/nm23 nucleoside diphosphate kinase 1, MRRF - mitochondrial ri…
GO:0097159	organic cyclic compound binding	0.42443	-16.6198	0.778	0.304	protein binding	GO:0097159	organic cyclic compound binding	2.4e-17	1.97e-14	1.23	12858	4257	2309	939	[GFER - growth factor, augmenter of liver regeneration, EXOSC9 - exosome component 9, GDI2 - gdp dissociation inhibitor 2, SEC61B - sec61 beta subunit, GRHL2 - grainyhead-like 2 (drosophila), STIP1 - stress-induced-phosphoprotein 1, ACADL - acyl-coa dehydrogenase, long chain, NAGK - n-acetylglucosamine kinase, MKKS - mckusick-kaufman syndrome, ACADM - acyl-coa dehydrogenase, c-4 to c-12 straight …	al ribosomal protein s23, PNPT1 - polyribonucleotide nucleotidyltransferase 1, LUC7L2 - luc7-like 2 (s. cerevisiae), RPL14 - ribosomal protein l14, SHMT2 - serine hydroxymethyltransferase 2 (mitochondrial), DHFR - dihydrofolate reductase, TAF1B - tata box binding protein (tbp)-associated factor, rna polymerase i, b, 63kda, DNASE2 - deoxyribonuclease ii, lysosomal, MAB21L1 - mab-21-like 1 (c. eleg…
GO:1901265	nucleoside phosphate binding	0.20353	-8.9666	0.737	0.317	protein binding	GO:1901265	nucleoside phosphate binding	1.08e-09	4.92e-07	1.29	12858	1797	2309	416	[GFER - growth factor, augmenter of liver regeneration, RBM39 - rna binding motif protein 39, ATAD1 - atpase family, aaa domain containing 1, MKI67IP - mki67 (fha domain) interacting nucleolar phosphoprotein, LIG3 - ligase iii, dna, atp-dependent, LDHB - lactate dehydrogenase b, LDHA - lactate dehydrogenase a, SPO11 - spo11 meiotic protein covalently bound to dsb, SPAST - spastin, ACADL - acyl-co…
GO:1901363	heterocyclic compound binding	0.42435	-17.5638	0.778	0.115	protein binding	GO:1901363	heterocyclic compound binding	2.73e-18	2.79e-15	1.24	12858	4192	2309	932	[GFER - growth factor, augmenter of liver regeneration, EXOSC9 - exosome component 9, GDI2 - gdp dissociation inhibitor 2, SEC61B - sec61 beta subunit, GRHL2 - grainyhead-like 2 (drosophila), STIP1 - stress-induced-phosphoprotein 1, ACADL - acyl-coa dehydrogenase, long chain, NAGK - n-acetylglucosamine kinase, MKKS - mckusick-kaufman syndrome, ACADM - acyl-coa dehydrogenase, c-4 to c-12 straight …	sosomal, MAB21L1 - mab-21-like 1 (c. elegans), RAB34 - rab34, member ras oncogene family, TRIM33 - tripartite motif containing 33, DNMT1 - dna (cytosine-5-)-methyltransferase 1, SRSF4 - serine/arginine-rich splicing factor 4, SRSF5 - serine/arginine-rich splicing factor 5, EIF2AK4 - eukaryotic translation initiation factor 2 alpha kinase 4, SRSF7 - serine/arginine-rich splicing factor 7, CAPRIN1 …
Cellular components
term_ID	description	frequencyInDb	log10pvalue	uniqueness	dispensability	representative	GO Term	Description	P-value	FDR q-value	Enrichment	N	B	n	b	Genes
GO:0044428	nuclear part	0.0312	-42.1494	0.379	0	nuclear part	GO:0044428	nuclear part	7.09e-43	2.42e-40	1.46	12858	3250	2309	851	[EXOSC9 - exosome component 9, TADA1 - transcriptional adaptor 1, COIL - coilin, GRHL2 - grainyhead-like 2 (drosophila), ACADM - acyl-coa dehydrogenase, c-4 to c-12 straight chain, ASCC3 - activating signal cointegrator 1 complex subunit 3, ACADVL - acyl-coa dehydrogenase, very long chain, ACAT2 - acetyl-coa acetyltransferase 2, ACLY - atp citrate lyase, TXNL4A - thioredoxin-like 4a, ANP32A - aci…	sphoribosyltransferase, NR2C1 - nuclear receptor subfamily 2, group c, member 1, SETX - senataxin, MED25 - mediator complex subunit 25, WAPAL - wings apart-like homolog (drosophila), UQCRC2 - ubiquinol-cytochrome c reductase core protein ii, PPRC1 - peroxisome proliferator-activated receptor gamma, coactivator-related 1, USF2 - upstream transcription factor 2, c-fos interacting, CDKN2AIPNL - cdkn…
GO:0005634	nucleus	0.08965	-12.6799	0.396	0.753	nuclear part	GO:0005634	nucleus	2.09e-13	1.27e-11	1.23	12858	3538	2309	779	[EXOSC9 - exosome component 9, COIL - coilin, GRHL2 - grainyhead-like 2 (drosophila), RAB3IP - rab3a interacting protein, STIP1 - stress-induced-phosphoprotein 1, CNOT11 - ccr4-not transcription complex, subunit 11, ACADM - acyl-coa dehydrogenase, c-4 to c-12 straight chain, ACADVL - acyl-coa dehydrogenase, very long chain, ASCC3 - activating signal cointegrator 1 complex subunit 3, UBE2Q1 - ubiq…	me e2 variant 1, FMR1 - fragile x mental retardation 1, TCOF1 - treacher collins-franceschetti syndrome 1, ACOT13 - acyl-coa thioesterase 13, ORC1 - origin recognition complex, subunit 1, TUBA3D - tubulin, alpha 3d, SETDB1 - set domain, bifurcated 1, TCF12 - transcription factor 12, ZNF354A - zinc finger protein 354a, PBK - pdz binding kinase, PPP4R2 - protein phosphatase 4, regulatory subunit 2,…
GO:0005654	nucleoplasm	0.01372	-31.6198	0.373	0.567	nuclear part	GO:0005654	nucleoplasm	2.4e-32	4.56e-30	1.49	12858	2332	2309	625	[WAC - ww domain containing adaptor with coiled-coil, EXOSC9 - exosome component 9, RBM39 - rna binding motif protein 39, TADA1 - transcriptional adaptor 1, COIL - coilin, MKI67IP - mki67 (fha domain) interacting nucleolar phosphoprotein, LIG3 - ligase iii, dna, atp-dependent, GRHL2 - grainyhead-like 2 (drosophila), KPNA6 - karyopherin alpha 6 (importin alpha 7), CIRH1A - cirrhosis, autosomal rec…
GO:0005681	spliceosomal complex	0.0025	-10.5702	0.399	0.654	nuclear part	GO:0005681	spliceosomal complex	2.69e-11	1.44e-09	2.3	12858	148	2309	61	[DDX19A - dead (asp-glu-ala-asp) box polypeptide 19a, WAC - ww domain containing adaptor with coiled-coil, LUC7L3 - luc7-like 3 (s. cerevisiae), CDC5L - cell division cycle 5-like, PRPF3 - pre-mrna processing factor 3, PRPF4 - prp4 pre-mrna processing factor 4 homolog (yeast), SREK1 - splicing regulatory glutamine/lysine-rich protein 1, RBMX - rna binding motif protein, x-linked, PPWD1 - peptidyl…
GO:0005730	nucleolus	0.00664	-12.58	0.4	0.794	nuclear part	GO:0005730	nucleolus	2.63e-13	1.55e-11	1.66	12858	605	2309	180	[NCF2 - neutrophil cytosolic factor 2, PCGF5 - polycomb group ring finger 5, ZC3H15 - zinc finger ccch-type containing 15, FMR1 - fragile x mental retardation 1, EXOSC9 - exosome component 9, TCOF1 - treacher collins-franceschetti syndrome 1, RFC1 - replication factor c (activator 1) 1, 145kda, NCL - nucleolin, ORC1 - origin recognition complex, subunit 1, COIL - coilin, ZNF385A - zinc finger pro…
GO:0005743	mitochondrial inner membrane	0.00623	-18.0013	0.359	0.79	nuclear part	GO:0005743	mitochondrial inner membrane	9.97e-19	8.51e-17	2.15	12858	318	2309	123	[NDUFAF5 - nadh dehydrogenase (ubiquinone) complex i, assembly factor 5, MCCC1 - methylcrotonoyl-coa carboxylase 1 (alpha), NDUFA3 - nadh dehydrogenase (ubiquinone) 1 alpha subcomplex, 3, 9kda, COX4I1 - cytochrome c oxidase subunit iv isoform 1, NDUFA2 - nadh dehydrogenase (ubiquinone) 1 alpha subcomplex, 2, 8kda, NDUFA6 - nadh dehydrogenase (ubiquinone) 1 alpha subcomplex, 6, 14kda, NDUFA5 - nad…
GO:0005759	mitochondrial matrix	0.00336	-8.7282	0.369	0.811	nuclear part	GO:0005759	mitochondrial matrix	1.87e-09	8.41e-08	1.85	12858	259	2309	86	[MCCC1 - methylcrotonoyl-coa carboxylase 1 (alpha), MIPEP - mitochondrial intermediate peptidase, SUCLG2 - succinate-coa ligase, gdp-forming, beta subunit, BCKDK - branched chain ketoacid dehydrogenase kinase, MRRF - mitochondrial ribosome recycling factor, COQ3 - coenzyme q3 methyltransferase, SUPV3L1 - suppressor of var1, 3-like 1 (s. cerevisiae), GCSH - glycine cleavage system protein h (amino…
GO:0015934	large ribosomal subunit	0.00559	-8.3429	0.362	0.627	nuclear part	GO:0015934	large ribosomal subunit	4.54e-09	1.99e-07	2.55	12858	83	2309	38	[RPL26 - ribosomal protein l26, UBA52 - ubiquitin a-52 residue ribosomal protein fusion product 1, RPL23A - ribosomal protein l23a, RPL22 - ribosomal protein l22, MRPL24 - mitochondrial ribosomal protein l24, RPL19 - ribosomal protein l19, MRPL20 - mitochondrial ribosomal protein l20, RPL14 - ribosomal protein l14, RPL13A - ribosomal protein l13a, RPL17 - ribosomal protein l17, MRPL14 - mitochond…
GO:0019866	organelle inner membrane	0.0066	-17.6326	0.411	0.856	nuclear part	GO:0019866	organelle inner membrane	2.33e-18	1.81e-16	2.09	12858	347	2309	130	[NDUFAF5 - nadh dehydrogenase (ubiquinone) complex i, assembly factor 5, MCCC1 - methylcrotonoyl-coa carboxylase 1 (alpha), NDUFA3 - nadh dehydrogenase (ubiquinone) 1 alpha subcomplex, 3, 9kda, COX4I1 - cytochrome c oxidase subunit iv isoform 1, NDUFA2 - nadh dehydrogenase (ubiquinone) 1 alpha subcomplex, 2, 8kda, NDUFA6 - nadh dehydrogenase (ubiquinone) 1 alpha subcomplex, 6, 14kda, NDUFA5 - nad…
GO:0022625	cytosolic large ribosomal subunit	0.00092	-7.0809	0.43	0.731	nuclear part	GO:0022625	cytosolic large ribosomal subunit	8.3e-08	3.02e-06	3.05	12858	42	2309	23	[RPL26 - ribosomal protein l26, UBA52 - ubiquitin a-52 residue ribosomal protein fusion product 1, RPL23A - ribosomal protein l23a, RPL22 - ribosomal protein l22, RPL19 - ribosomal protein l19, RPLP1 - ribosomal protein, large, p1, RPL14 - ribosomal protein l14, RPL13A - ribosomal protein l13a, RPL17 - ribosomal protein l17, RPL36A - ribosomal protein l36a, RPLP0 - ribosomal protein, large, p0, R…
GO:0030529	intracellular ribonucleoprotein complex	0.05291	-26.2596	0.555	0.748	nuclear part	GO:0030529	intracellular ribonucleoprotein complex	5.5e-27	6.26e-25	1.99	12858	610	2309	218	[WAC - ww domain containing adaptor with coiled-coil, NCL - nucleolin, RPL22L1 - ribosomal protein l22-like 1, LGALS3 - lectin, galactoside-binding, soluble, 3, NSUN2 - nop2/sun rna methyltransferase family, member 2, TXNL4A - thioredoxin-like 4a, RBM5 - rna binding motif protein 5, PLRG1 - pleiotropic regulator 1, EIF2S1 - eukaryotic translation initiation factor 2, subunit 1 alpha, 35kda, SECIS…
GO:0031090	organelle membrane	0.02003	-11.8729	0.442	0.58	nuclear part	GO:0031090	organelle membrane	1.34e-12	7.41e-11	1.32	12858	2004	2309	474	[ATAD1 - atpase family, aaa domain containing 1, COX4I1 - cytochrome c oxidase subunit iv isoform 1, SPG21 - spastic paraplegia 21 (autosomal recessive, mast syndrome), SERINC3 - serine incorporator 3, COX15 - cytochrome c oxidase assembly homolog 15 (yeast), COX11 - cytochrome c oxidase assembly homolog 11 (yeast), SPAST - spastin, SLC7A14 - solute carrier family 7, member 14, COX7C - cytochrome…
GO:0031966	mitochondrial membrane	0.00817	-19.1612	0.348	0.944	nuclear part	GO:0031966	mitochondrial membrane	6.9e-20	6.2e-18	1.96	12858	468	2309	165	[NDUFAF5 - nadh dehydrogenase (ubiquinone) complex i, assembly factor 5, MSTO1 - misato 1, mitochondrial distribution and morphology regulator, MCCC1 - methylcrotonoyl-coa carboxylase 1 (alpha), NDUFA3 - nadh dehydrogenase (ubiquinone) 1 alpha subcomplex, 3, 9kda, COX4I1 - cytochrome c oxidase subunit iv isoform 1, NDUFA2 - nadh dehydrogenase (ubiquinone) 1 alpha subcomplex, 2, 8kda, CISD1 - cdgs…
GO:0031982	vesicle	0.01362	-7.2132	0.543	0.426	nuclear part	GO:0031982	vesicle	6.12e-08	2.27e-06	1.2	12858	2712	2309	583	[EXOSC9 - exosome component 9, COX4I1 - cytochrome c oxidase subunit iv isoform 1, PDIA4 - protein disulfide isomerase family a, member 4, CD2AP - cd2-associated protein, SPG21 - spastic paraplegia 21 (autosomal recessive, mast syndrome), UBL3 - ubiquitin-like 3, GDI2 - gdp dissociation inhibitor 2, LDHB - lactate dehydrogenase b, LDHA - lactate dehydrogenase a, COX7A2 - cytochrome c oxidase subu…
GO:0043227	membrane-bounded organelle	0.14447	-28.0894	0.485	0.701	nuclear part	GO:0043227	membrane-bounded organelle	8.14e-29	1.16e-26	1.19	12858	6990	2309	1494	[GFER - growth factor, augmenter of liver regeneration, EXOSC9 - exosome component 9, COIL - coilin, GDI2 - gdp dissociation inhibitor 2, UBL3 - ubiquitin-like 3, SEC61B - sec61 beta subunit, GRHL2 - grainyhead-like 2 (drosophila), RAB3IP - rab3a interacting protein, GCSH - glycine cleavage system protein h (aminomethyl carrier), STIP1 - stress-induced-phosphoprotein 1, CNOT11 - ccr4-not transcri…	-loop-helix protein, ICT1 - immature colon carcinoma transcript 1, CHD4 - chromodomain helicase dna binding protein 4, PDF - peptide deformylase (mitochondrial), CHD1 - chromodomain helicase dna binding protein 1, RAB2A - rab2a, member ras oncog	X2 - glutaredoxin 2, BMS1 - bms1 ribosome biogenesis factor, DLGAP5 - discs, large (drosophila) homolog-associated protein 5, HDDC2 - hd domain containing 2, FGFR1 - fibroblast growth factor receptor 1, TAF5 - taf5 rna polymerase ii, tata box binding protein (tbp)-associated factor, 100kda, BAIAP2L1 - bai1-associated protein 2-like 1, GLOD4 - glyoxalase domain containing 4, TOMM20 - translocase o…
GO:0043228	non-membrane-bounded organelle	0.08408	-14.7747	0.517	0.514	nuclear part	GO:0043228	non-membrane-bounded organelle	1.68e-15	1.19e-13	1.36	12858	2005	2309	489	[PCGF5 - polycomb group ring finger 5, EXOSC9 - exosome component 9, RBM39 - rna binding motif protein 39, COIL - coilin, MKI67IP - mki67 (fha domain) interacting nucleolar phosphoprotein, CD2AP - cd2-associated protein, AKAP12 - a kinase (prka) anchor protein 12, PPP1R9A - protein phosphatase 1, regulatory subunit 9a, RAB3IP - rab3a interacting protein, CIRH1A - cirrhosis, autosomal recessive 1a…
GO:0043229	intracellular organelle	0.19917	-38.1469	0.412	0.626	nuclear part	GO:0043229	intracellular organelle	7.13e-39	1.74e-36	1.23	12858	6768	2309	1496	[GFER - growth factor, augmenter of liver regeneration, EXOSC9 - exosome component 9, COIL - coilin, GDI2 - gdp dissociation inhibitor 2, PPP1R9A - protein phosphatase 1, regulatory subunit 9a, SEC61B - sec61 beta subunit, GRHL2 - grainyhead-like 2 (drosophila), RAB3IP - rab3a interacting protein, GCSH - glycine cleavage system protein h (aminomethyl carrier), STIP1 - stress-induced-phosphoprotei…	FIP2 - nedd4 family interacting protein 2, IDH3A - isocitrate dehydrogenase 3 (nad+) alpha, RAB13 - rab13, member ras oncogene family, STK24 - serine/threonine kinase 24, TOMM7 - translocase of outer mitochondrial membrane 7 homolog (yeast), RANBP1 - ran binding protein 1, RANBP2 - ran binding protein 2, RBPJ - recombination signal binding protein for immunoglobulin kappa j region, RAP1A - rap1a,…	enase (ubiquinone) 1 alpha subcomplex, 12, GOLT1B - golgi transport 1b, IST1 - increased sodium tolerance 1 homolog (yeast), THAP6 - thap domain containing 6, BOLA1 - bola homolog 1 (e. coli), NTRK2 - neurotrophic tyrosine kinase, receptor, type 2, GMNN - geminin, dna replication inhibitor, ATG13 - autophagy related 13, TARS - threonyl-trna synthetase, SLC38A9 - solute carrier family 38, member 9…
GO:0043231	intracellular membrane-bounded organelle	0.1376	-34.041	0.371	0.692	nuclear part	GO:0043231	intracellular membrane-bounded organelle	9.1e-35	1.94e-32	1.27	12858	5532	2309	1259	[GFER - growth factor, augmenter of liver regeneration, EXOSC9 - exosome component 9, COIL - coilin, GDI2 - gdp dissociation inhibitor 2, SEC61B - sec61 beta subunit, GRHL2 - grainyhead-like 2 (drosophila), RAB3IP - rab3a interacting protein, GCSH - glycine cleavage system protein h (aminomethyl carrier), STIP1 - stress-induced-phosphoprotein 1, CNOT11 - ccr4-not transcription complex, subunit 11…	ining b, CREM - camp responsive element modulator, ATF6B - activating transcription factor 6 beta, CREBBP - creb binding protein, ZC3H8 - zinc finger ccch-type containing 8, BRE - brain and reproductive organ-expressed (tnfrsf1a modulator), SNX1 - sorting nexin 1, PRPF38A - prp38 pre-mrna processing factor 38 (yeast) domain containing a, LMAN1 - lectin, mannose-binding, 1, SNRPD1 - small nuclear …
GO:0043232	intracellular non-membrane-bounded organelle	0.07946	-14.7747	0.438	0.645	nuclear part	GO:0043232	intracellular non-membrane-bounded organelle	1.68e-15	1.15e-13	1.36	12858	2005	2309	489	[PCGF5 - polycomb group ring finger 5, EXOSC9 - exosome component 9, RBM39 - rna binding motif protein 39, COIL - coilin, MKI67IP - mki67 (fha domain) interacting nucleolar phosphoprotein, CD2AP - cd2-associated protein, AKAP12 - a kinase (prka) anchor protein 12, PPP1R9A - protein phosphatase 1, regulatory subunit 9a, RAB3IP - rab3a interacting protein, CIRH1A - cirrhosis, autosomal recessive 1a…
GO:0043233	organelle lumen	0.02741	-8.3391	0.399	0.973	nuclear part	GO:0043233	organelle lumen	4.58e-09	1.95e-07	1.44	12858	822	2309	212	[GFER - growth factor, augmenter of liver regeneration, MCCC1 - methylcrotonoyl-coa carboxylase 1 (alpha), SUCLG2 - succinate-coa ligase, gdp-forming, beta subunit, PDIA4 - protein disulfide isomerase family a, member 4, BCKDK - branched chain ketoacid dehydrogenase kinase, GDI2 - gdp dissociation inhibitor 2, MRRF - mitochondrial ribosome recycling factor, PDIA5 - protein disulfide isomerase fam…
GO:0044391	ribosomal subunit	0.0111	-12.0894	0.333	0.552	nuclear part	GO:0044391	ribosomal subunit	8.14e-13	4.63e-11	2.47	12858	135	2309	60	[RPL26 - ribosomal protein l26, RPL23A - ribosomal protein l23a, RPL22 - ribosomal protein l22, RPL19 - ribosomal protein l19, MRPL20 - mitochondrial ribosomal protein l20, RPL17 - ribosomal protein l17, RPL12 - ribosomal protein l12, RPL9 - ribosomal protein l9, RPL7A - ribosomal protein l7a, RPL8 - ribosomal protein l8, RPL7 - ribosomal protein l7, RPL22L1 - ribosomal protein l22-like 1, LARP4 …
GO:0044422	organelle part	0.09427	-60.1186	0.511	0.427	nuclear part	GO:0044422	organelle part	7.61e-61	6.5e-58	1.3	12858	6608	2309	1541	[EXOSC9 - exosome component 9, TADA1 - transcriptional adaptor 1, SEC61B - sec61 beta subunit, PPP1R9A - protein phosphatase 1, regulatory subunit 9a, PDIA5 - protein disulfide isomerase family a, member 5, SERINC3 - serine incorporator 3, ACADL - acyl-coa dehydrogenase, long chain, ACADM - acyl-coa dehydrogenase, c-4 to c-12 straight chain, ACADVL - acyl-coa dehydrogenase, very long chain, ASCC3…	elicase dna binding protein 8, DMD - dystrophin, RSL1D1 - ribosomal l1 domain containing 1, MZT1 - mitotic spindle organizing protein 1, INTS1 - integrator complex subunit 1, SMARCAD1 - swi/snf-related, matrix-associated actin-dependent regulator of chromatin, subfamily a, containing dead/h box 1, MAPRE1 - microtubule-associated protein, rp/eb family, member 1, CTTN - cortactin, MCCC1 - methylcro…	d receptor 89b, PCYOX1 - prenylcysteine oxidase 1, MCM4 - minichromosome maintenance complex component 4, NELFCD - negative elongation factor complex member c/d, CWC15 - cwc15 spliceosome-associated protein homolog (s. cerevisiae), MCL1 - myeloid cell leukemia sequence 1 (bcl2-related), PTPLAD1 - protein tyrosine phosphatase-like a domain containing 1, TMBIM4 - transmembrane bax inhibitor motif c…
GO:0044429	mitochondrial part	0.01203	-25.5935	0.361	0.558	nuclear part	GO:0044429	mitochondrial part	2.55e-26	2.73e-24	1.86	12858	756	2309	253	[NDUFAF5 - nadh dehydrogenase (ubiquinone) complex i, assembly factor 5, GFER - growth factor, augmenter of liver regeneration, MCCC1 - methylcrotonoyl-coa carboxylase 1 (alpha), NDUFA3 - nadh dehydrogenase (ubiquinone) 1 alpha subcomplex, 3, 9kda, COX4I1 - cytochrome c oxidase subunit iv isoform 1, SUCLG2 - succinate-coa ligase, gdp-forming, beta subunit, BCKDK - branched chain ketoacid dehydrog…
GO:0044446	intracellular organelle part	0.08938	-66.1662	0.337	0.727	nuclear part	GO:0044446	intracellular organelle part	6.82e-67	1.16e-63	1.32	12858	6467	2309	1534	[GFER - growth factor, augmenter of liver regeneration, EXOSC9 - exosome component 9, TADA1 - transcriptional adaptor 1, COIL - coilin, GDI2 - gdp dissociation inhibitor 2, PPP1R9A - protein phosphatase 1, regulatory subunit 9a, SEC61B - sec61 beta subunit, GRHL2 - grainyhead-like 2 (drosophila), PDIA5 - protein disulfide isomerase family a, member 5, SERINC3 - serine incorporator 3, GCSH - glyci…	ehydrogenase 18 family, member a1, AFF4 - af4/fmr2 family, member 4, LEPROT - leptin receptor overlapping transcript, NUP50 - nucleoporin 50kda, CHML - choroideremia-like (rab escort protein 2), PET100 - pet100 homolog (s. cerevisiae), TMED9 - transmembrane emp24 protein transport domain containing 9, MPHOSPH8 - m-phase phosphoprotein 8, ATL2 - atlastin gtpase 2, SNX5 - sorting nexin 5, ICT1 - im…	reticulon 4, NR1D2 - nuclear receptor subfamily 1, group d, member 2, ATAD2 - atpase family, aaa domain containing 2, NUP210 - nucleoporin 210kda, UBE2N - ubiquitin-conjugating enzyme e2n, ERBB2 - v-erb-b2 avian erythroblastic leukemia viral oncogene homolog 2, UBE2V1 - ubiquitin-conjugating enzyme e2 variant 1, PSENEN - presenilin enhancer 2 homolog (c. elegans), ZC3H15 - zinc finger ccch-type c…
GO:0044451	nucleoplasm part	0.00895	-10.5143	0.395	0.82	nuclear part	GO:0044451	nucleoplasm part	3.06e-11	1.58e-09	1.5	12858	830	2309	223	[WAC - ww domain containing adaptor with coiled-coil, RBM39 - rna binding motif protein 39, TADA1 - transcriptional adaptor 1, COIL - coilin, TEX10 - testis expressed 10, ELL2 - elongation factor, rna polymerase ii, 2, ACADM - acyl-coa dehydrogenase, c-4 to c-12 straight chain, MTDH - metadherin, BDNF - brain-derived neurotrophic factor, PAXIP1 - pax interacting (with transcription-activation dom…
GO:0044455	mitochondrial membrane part	0.00382	-13.0424	0.382	0.896	nuclear part	GO:0044455	mitochondrial membrane part	9.07e-14	5.96e-12	2.44	12858	153	2309	67	[COX8C - cytochrome c oxidase subunit viiic, NDUFAF5 - nadh dehydrogenase (ubiquinone) complex i, assembly factor 5, UQCRC2 - ubiquinol-cytochrome c reductase core protein ii, UQCRC1 - ubiquinol-cytochrome c reductase core protein i, UQCRB - ubiquinol-cytochrome c reductase binding protein, UQCRH - ubiquinol-cytochrome c reductase hinge protein, NDUFA3 - nadh dehydrogenase (ubiquinone) 1 alpha su…
GO:0070013	intracellular organelle lumen	0.02741	-8.3391	0.366	0.887	nuclear part	GO:0070013	intracellular organelle lumen	4.58e-09	1.91e-07	1.44	12858	822	2309	212	[GFER - growth factor, augmenter of liver regeneration, MCCC1 - methylcrotonoyl-coa carboxylase 1 (alpha), SUCLG2 - succinate-coa ligase, gdp-forming, beta subunit, PDIA4 - protein disulfide isomerase family a, member 4, BCKDK - branched chain ketoacid dehydrogenase kinase, GDI2 - gdp dissociation inhibitor 2, MRRF - mitochondrial ribosome recycling factor, PDIA5 - protein disulfide isomerase fam…
GO:0098798	mitochondrial protein complex	0.00289	-14.9245	0.348	0.8	nuclear part	GO:0098798	mitochondrial protein complex	1.19e-15	8.81e-14	2.89	12858	108	2309	56	[COX8C - cytochrome c oxidase subunit viiic, UQCRC2 - ubiquinol-cytochrome c reductase core protein ii, UQCRC1 - ubiquinol-cytochrome c reductase core protein i, UQCRB - ubiquinol-cytochrome c reductase binding protein, UQCRH - ubiquinol-cytochrome c reductase hinge protein, NDUFA3 - nadh dehydrogenase (ubiquinone) 1 alpha subcomplex, 3, 9kda, COX4I1 - cytochrome c oxidase subunit iv isoform 1, S…
GO:0098800	inner mitochondrial membrane protein complex	0.00235	-12.7825	0.337	0.896	nuclear part	GO:0098800	inner mitochondrial membrane protein complex	1.65e-13	1.04e-11	2.91	12858	90	2309	47	[UQCRC2 - ubiquinol-cytochrome c reductase core protein ii, COX8C - cytochrome c oxidase subunit viiic, UQCRC1 - ubiquinol-cytochrome c reductase core protein i, UQCRB - ubiquinol-cytochrome c reductase binding protein, PMPCB - peptidase (mitochondrial processing) beta, C19orf70 - chromosome 19 open reading frame 70, UQCRH - ubiquinol-cytochrome c reductase hinge protein, NDUFA3 - nadh dehydrogen…
GO:1902494	catalytic complex	0.03734	-21.7878	0.755	0	catalytic complex	GO:1902494	catalytic complex	1.63e-22	1.54e-20	1.68	12858	977	2309	295	[NCF2 - neutrophil cytosolic factor 2, DPM1 - dolichyl-phosphate mannosyltransferase polypeptide 1, catalytic subunit, EXOSC9 - exosome component 9, MCCC1 - methylcrotonoyl-coa carboxylase 1 (alpha), TADA1 - transcriptional adaptor 1, NDUFA3 - nadh dehydrogenase (ubiquinone) 1 alpha subcomplex, 3, 9kda, SUCLG2 - succinate-coa ligase, gdp-forming, beta subunit, NDUFA2 - nadh dehydrogenase (ubiquin…
GO:0043234	protein complex	0.06419	-27.9318	0.743	0.56	catalytic complex	GO:0043234	protein complex	1.17e-28	1.53e-26	1.47	12858	2257	2309	596	[PCGF5 - polycomb group ring finger 5, LHX1 - lim homeobox 1, TADA1 - transcriptional adaptor 1, COX4I1 - cytochrome c oxidase subunit iv isoform 1, CD2AP - cd2-associated protein, SEC61B - sec61 beta subunit, KPNA6 - karyopherin alpha 6 (importin alpha 7), COX15 - cytochrome c oxidase assembly homolog 15 (yeast), STIP1 - stress-induced-phosphoprotein 1, CNOT11 - ccr4-not transcription complex, s…
GO:1990204	oxidoreductase complex	0.00453	-7.4597	0.722	0.646	catalytic complex	GO:1990204	oxidoreductase complex	3.47e-08	1.32e-06	2.5	12858	78	2309	35	[UQCRC2 - ubiquinol-cytochrome c reductase core protein ii, NCF2 - neutrophil cytosolic factor 2, UQCRC1 - ubiquinol-cytochrome c reductase core protein i, UQCRB - ubiquinol-cytochrome c reductase binding protein, PMPCB - peptidase (mitochondrial processing) beta, UQCRH - ubiquinol-cytochrome c reductase hinge protein, PDHX - pyruvate dehydrogenase complex, component x, NDUFA3 - nadh dehydrogenas…
GO:1990234	transferase complex	0.01223	-9.2306	0.764	0.439	catalytic complex	GO:1990234	transferase complex	5.88e-10	2.71e-08	1.57	12858	559	2309	158	[DPM1 - dolichyl-phosphate mannosyltransferase polypeptide 1, catalytic subunit, CDK1 - cyclin-dependent kinase 1, KCTD10 - potassium channel tetramerization domain containing 10, TADA1 - transcriptional adaptor 1, DDOST - dolichyl-diphosphooligosaccharide--protein glycosyltransferase subunit (non-catalytic), KCTD5 - potassium channel tetramerization domain containing 5, MIB2 - mindbomb e3 ubiqui…
GO:1990904	ribonucleoprotein complex	0.05291	-26.5834	0.747	0.595	catalytic complex	GO:1990904	ribonucleoprotein complex	2.61e-27	3.18e-25	2	12858	611	2309	219	[WAC - ww domain containing adaptor with coiled-coil, NCL - nucleolin, RPL22L1 - ribosomal protein l22-like 1, LGALS3 - lectin, galactoside-binding, soluble, 3, NSUN2 - nop2/sun rna methyltransferase family, member 2, TXNL4A - thioredoxin-like 4a, RBM5 - rna binding motif protein 5, PLRG1 - pleiotropic regulator 1, EIF2S1 - eukaryotic translation initiation factor 2, subunit 1 alpha, 35kda, SECIS…
GO:0005829	cytosol	0.02553	-30.5834	0.643	0.186	nuclear part	GO:0005829	cytosol	2.61e-31	4.05e-29	1.36	12858	3592	2309	877	[GFER - growth factor, augmenter of liver regeneration, EXOSC9 - exosome component 9, OTUD5 - otu domain containing 5, TADA1 - transcriptional adaptor 1, GDI2 - gdp dissociation inhibitor 2, SEC61B - sec61 beta subunit, PPP1R9A - protein phosphatase 1, regulatory subunit 9a, RAB3IP - rab3a interacting protein, CNOT11 - ccr4-not transcription complex, subunit 11, NAGK - n-acetylglucosamine kinase,…	lation initiation factor 4a1, SORBS3 - sorbin and sh3 domain containing 3, MYO10 - myosin x, OLA1 - obg-like atpase 1, TUBA4A - tubulin, alpha 4a, TPX2 - tpx2, microtubule-associated, EIF2S1 - eukaryotic translation initiation factor 2, subunit 1 alpha, 35kda, EIF2B1 - eukaryotic translation initiation factor 2b, subunit 1 alpha, 26kda, EIF2S3 - eukaryotic translation initiation factor 2, subunit…
GO:0044445	cytosolic part	0.00496	-7.4698	0.681	0.402	nuclear part	GO:0044445	cytosolic part	3.39e-08	1.32e-06	1.99	12858	165	2309	59	[RPL26 - ribosomal protein l26, RPL23A - ribosomal protein l23a, RPL22 - ribosomal protein l22, TCP1 - t-complex 1, RPL19 - ribosomal protein l19, RPL17 - ribosomal protein l17, RPL12 - ribosomal protein l12, RPL9 - ribosomal protein l9, RPL7A - ribosomal protein l7a, RPL8 - ribosomal protein l8, RPL7 - ribosomal protein l7, RPL22L1 - ribosomal protein l22-like 1, LARP4 - la ribonucleoprotein dom…
GO:0070062	extracellular exosome	0.00682	-9.719	0.529	0.392	nuclear part	GO:0070062	extracellular exosome	1.91e-10	9.59e-09	1.28	12858	2020	2309	465	[EXOSC9 - exosome component 9, COX4I1 - cytochrome c oxidase subunit iv isoform 1, CD2AP - cd2-associated protein, UBL3 - ubiquitin-like 3, GDI2 - gdp dissociation inhibitor 2, LDHB - lactate dehydrogenase b, LDHA - lactate dehydrogenase a, COX7A2 - cytochrome c oxidase subunit viia polypeptide 2 (liver), SPAST - spastin, LGALS3 - lectin, galactoside-binding, soluble, 3, NAGK - n-acetylglucosamin…
GO:0043230	extracellular organelle	0.00688	-9.5544	0.584	0.859	nuclear part	GO:0043230	extracellular organelle	2.79e-10	1.36e-08	1.28	12858	2030	2309	466	[EXOSC9 - exosome component 9, COX4I1 - cytochrome c oxidase subunit iv isoform 1, CD2AP - cd2-associated protein, UBL3 - ubiquitin-like 3, GDI2 - gdp dissociation inhibitor 2, LDHB - lactate dehydrogenase b, LDHA - lactate dehydrogenase a, COX7A2 - cytochrome c oxidase subunit viia polypeptide 2 (liver), SPAST - spastin, LGALS3 - lectin, galactoside-binding, soluble, 3, NAGK - n-acetylglucosamin…
GO:1903561	extracellular vesicle	0.00686	-9.5544	0.529	0.992	nuclear part	GO:1903561	extracellular vesicle	2.79e-10	1.32e-08	1.28	12858	2030	2309	466	[EXOSC9 - exosome component 9, COX4I1 - cytochrome c oxidase subunit iv isoform 1, CD2AP - cd2-associated protein, UBL3 - ubiquitin-like 3, GDI2 - gdp dissociation inhibitor 2, LDHB - lactate dehydrogenase b, LDHA - lactate dehydrogenase a, COX7A2 - cytochrome c oxidase subunit viia polypeptide 2 (liver), SPAST - spastin, LGALS3 - lectin, galactoside-binding, soluble, 3, NAGK - n-acetylglucosamin…
GO:0005739	mitochondrion	0.02156	-22.4437	0.446	0.481	nuclear part	GO:0005739	mitochondrion	3.6e-23	3.62e-21	1.68	12858	1003	2309	303	[NDUFAF5 - nadh dehydrogenase (ubiquinone) complex i, assembly factor 5, GFER - growth factor, augmenter of liver regeneration, MCCC1 - methylcrotonoyl-coa carboxylase 1 (alpha), NDUFA3 - nadh dehydrogenase (ubiquinone) 1 alpha subcomplex, 3, 9kda, ATAD1 - atpase family, aaa domain containing 1, COX4I1 - cytochrome c oxidase subunit iv isoform 1, SUCLG2 - succinate-coa ligase, gdp-forming, beta s…
GO:0031974	membrane-enclosed lumen	0.02742	-8.3391	0.958	0	membrane-enclosed lumen	GO:0031974	membrane-enclosed lumen	4.58e-09	1.86e-07	1.44	12858	822	2309	212	[GFER - growth factor, augmenter of liver regeneration, MCCC1 - methylcrotonoyl-coa carboxylase 1 (alpha), SUCLG2 - succinate-coa ligase, gdp-forming, beta subunit, PDIA4 - protein disulfide isomerase family a, member 4, BCKDK - branched chain ketoacid dehydrogenase kinase, GDI2 - gdp dissociation inhibitor 2, MRRF - mitochondrial ribosome recycling factor, PDIA5 - protein disulfide isomerase fam…
GO:0032991	macromolecular complex	0.14008	-44.2676	0.963	0	macromolecular complex	GO:0032991	macromolecular complex	5.4e-45	2.31e-42	1.44	12858	3582	2309	925	[EXOSC9 - exosome component 9, TADA1 - transcriptional adaptor 1, CATSPER2 - cation channel, sperm associated 2, SEC61B - sec61 beta subunit, GCSH - glycine cleavage system protein h (aminomethyl carrier), STIP1 - stress-induced-phosphoprotein 1, CNOT11 - ccr4-not transcription complex, subunit 11, ASCC3 - activating signal cointegrator 1 complex subunit 3, TMED10 - transmembrane emp24-like traff…	31, MAP1A - microtubule-associated protein 1a, DR1 - down-regulator of transcription 1, tbp-binding (negative cofactor 2), VPS54 - vacuolar protein sorting 54 homolog (s. cerevisiae), ZYG11A - zyg-11 family member a, cell cycle regulator, ZCCHC17 - zinc finger, cchc domain containing 17, GJC3 - gap junction protein, gamma 3, 30.2kda, USP10 - ubiquitin specific peptidase 10, NUP43 - nucleoporin 43…
GO:0043226	organelle	0.20788	-31.3307	0.966	0	organelle	GO:0043226	organelle	4.67e-32	7.97e-30	1.18	12858	7815	2309	1649	[EXOSC9 - exosome component 9, UBL3 - ubiquitin-like 3, CATSPER2 - cation channel, sperm associated 2, SEC61B - sec61 beta subunit, PPP1R9A - protein phosphatase 1, regulatory subunit 9a, RAB3IP - rab3a interacting protein, STIP1 - stress-induced-phosphoprotein 1, CNOT11 - ccr4-not transcription complex, subunit 11, NAGK - n-acetylglucosamine kinase, ACADM - acyl-coa dehydrogenase, c-4 to c-12 st…	mily 16 (monocarboxylate transporter), member 1, PRPF31 - pre-mrna processing factor 31, DR1 - down-regulator of transcription 1, tbp-binding (negative cofactor 2), DPYS - dihydropyrimidinase, SKIL - ski-like oncogene, CHTOP - chromatin target of prmt1, ZNF518B - zinc finger protein 518b, WDR48 - wd repeat domain 48, DUSP1 - dual specificity phosphatase 1, POLDIP2 - polymerase (dna-directed), del…	ber 11, ALDH6A1 - aldehyde dehydrogenase 6 family, member a1, TBRG4 - transforming growth factor beta regulator 4, CMPK1 - cytidine monophosphate (ump-cmp) kinase 1, cytosolic, NSRP1 - nuclear speckle splicing regulatory protein 1, ANKRD27 - ankyrin repeat domain 27 (vps9 domain), MDH2 - malate dehydrogenase 2, nad (mitochondrial), ME1 - malic enzyme 1, nadp(+)-dependent, cytosolic, VAPB - vamp (…
GO:0044424	intracellular part	0.35654	-59.7328	0.723	0.232	nuclear part	GO:0044424	intracellular part	1.85e-60	1.05e-57	1.15	12858	10017	2309	2075	[EXOSC9 - exosome component 9, OTUD5 - otu domain containing 5, TADA1 - transcriptional adaptor 1, BTG3 - btg family, member 3, PPP1R9A - protein phosphatase 1, regulatory subunit 9a, SEC61B - sec61 beta subunit, PDIA5 - protein disulfide isomerase family a, member 5, RAB3IP - rab3a interacting protein, SERINC3 - serine incorporator 3, STIP1 - stress-induced-phosphoprotein 1, CNOT11 - ccr4-not tr…	olypeptide 3, 50kda, RBM17 - rna binding motif protein 17, PIGY - phosphatidylinositol glycan anchor biosynthesis, class y, SMARCC1 - swi/snf related, matrix associated, actin dependent regulator of chromatin, subfamily c, member 1, SNX6 - sorting nexin 6, SLN - sarcolipin, REPS1 - ralbp1 associated eps domain containing 1, LRRC6 - leucine rich repeat containing 6, SMARCA2 - swi/snf related, matr…	ase (conjugase, folylpolygammaglutamyl hydrolase), SECISBP2 - secis binding protein 2, NOC4L - nucleolar complex associated 4 homolog (s. cerevisiae), ALG12 - alg12, alpha-1,6-mannosyltransferase, ST3GAL5 - st3 beta-galactoside alpha-2,3-sialyltransferase 5, HOXD8 - homeobox d8, WDR77 - wd repeat domain 77, FASTKD3 - fast kinase domains 3, GGCT - gamma-glutamylcyclotransferase, TXLNA - taxilin al…	2 - nuclear receptor binding factor 2, NOP2 - nop2 nucleolar protein, TTI2 - telo2 interacting protein 2, CDIP1 - cell death-inducing p53 target 1, NME1 - nme/nm23 nucleoside diphosphate kinase 1, NME2 - nme/nm23 nucleoside diphosphate kinase 2, TIMM23 - translocase of inner mitochondrial membrane 23 homolog (yeast), PNP - purine nucleoside phosphorylase, CNOT2 - ccr4-not transcription complex, s…
GO:0044444	cytoplasmic part	0.12659	-39.5834	0.668	0.347	nuclear part	GO:0044444	cytoplasmic part	2.61e-40	7.44e-38	1.23	12858	6812	2309	1509	[GFER - growth factor, augmenter of liver regeneration, EXOSC9 - exosome component 9, OTUD5 - otu domain containing 5, TADA1 - transcriptional adaptor 1, GDI2 - gdp dissociation inhibitor 2, PPP1R9A - protein phosphatase 1, regulatory subunit 9a, SEC61B - sec61 beta subunit, PDIA5 - protein disulfide isomerase family a, member 5, SERINC3 - serine incorporator 3, RAB3IP - rab3a interacting protein…	esis 3, ARFGEF1 - adp-ribosylation factor guanine nucleotide-exchange factor 1 (brefeldin a-inhibited), IRAK2 - interleukin-1 receptor-associated kinase 2, RHBDF1 - rhomboid 5 homolog 1 (drosophila), CACYBP - calcyclin binding protein, IQGAP2 - iq motif containing gtpase activating protein 2, TRAPPC3 - trafficking protein particle complex 3, LRWD1 - leucine-rich repeats and wd repeat domain conta…	cdgsh iron sulfur domain 1, ITFG2 - integrin alpha fg-gap repeat containing 2, ZNF354A - zinc finger protein 354a, USE1 - unconventional snare in the er 1 homolog (s. cerevisiae), PPIP5K2 - diphosphoinositol pentakisphosphate kinase 2, OXA1L - oxidase (cytochrome c) assembly 1-like, PHLPP1 - ph domain and leucine rich repeat protein phosphatase 1, CASC4 - cancer susceptibility candidate 4, TMEM12…
GO:0044464	cell part	0.52385	-17.857	0.815	0.346	nuclear part	GO:0044464	cell part	1.39e-18	1.13e-16	1.06	12858	11393	2309	2160	[EXOSC9 - exosome component 9, OTUD5 - otu domain containing 5, TADA1 - transcriptional adaptor 1, BTG3 - btg family, member 3, UBL3 - ubiquitin-like 3, PPP1R9A - protein phosphatase 1, regulatory subunit 9a, CATSPER2 - cation channel, sperm associated 2, SEC61B - sec61 beta subunit, PDIA5 - protein disulfide isomerase family a, member 5, RAB3IP - rab3a interacting protein, SERINC3 - serine incor…	BP4 - gtp binding protein 4, SORD - sorbitol dehydrogenase, UBASH3B - ubiquitin associated and sh3 domain containing b, CREM - camp responsive element modulator, ATF6B - activating transcription factor 6 beta, CREBBP - creb binding protein, PRPF38A - prp38 pre-mrna processing factor 38 (yeast) domain containing a, SNX1 - sorting nexin 1, CRABP1 - cellular retinoic acid binding protein 1, SNRPN - …	BP - high density lipoprotein binding protein, HDAC1 - histone deacetylase 1, ZFAND5 - zinc finger, an1-type domain 5, ZNF207 - zinc finger protein 207, FYCO1 - fyve and coiled-coil domain containing 1, XPA - xeroderma pigmentosum, complementation group a, GOLGA2 - golgin a2, GOT1 - glutamic-oxaloacetic transaminase 1, soluble, XPNPEP2 - x-prolyl aminopeptidase (aminopeptidase p) 2, membrane-boun…	nding motif protein 8a, C11orf54 - chromosome 11 open reading frame 54, POLR2M - polymerase (rna) ii (dna directed) polypeptide m, SNX24 - sorting nexin 24, THYN1 - thymocyte nuclear protein 1, CKAP2L - cytoskeleton associated protein 2-like, UBE2T - ubiquitin-conjugating enzyme e2t (putative), SLC23A2 - solute carrier family 23 (ascorbic acid transporter), member 2, USP15 - ubiquitin specific pe…
GO:0098803	respiratory chain complex	0.00159	-7.7986	0.782	0.347	catalytic complex	GO:0098803	respiratory chain complex	1.59e-08	6.32e-07	2.83	12858	57	2309	29	[UQCRC2 - ubiquinol-cytochrome c reductase core protein ii, COX8C - cytochrome c oxidase subunit viiic, UQCRC1 - ubiquinol-cytochrome c reductase core protein i, UQCRB - ubiquinol-cytochrome c reductase binding protein, PMPCB - peptidase (mitochondrial processing) beta, UQCRH - ubiquinol-cytochrome c reductase hinge protein, NDUFA3 - nadh dehydrogenase (ubiquinone) 1 alpha subcomplex, 3, 9kda, CO…
OSeB6-10 vs MSeB6-10
REVIGO							GORILLA
Biological processes
term_ID	description	frequencyInDb	log10pvalue	uniqueness	dispensability	representative	GO Term	Description	P-value	FDR q-value	Enrichment	N	B	n	b	Genes
GO:0006396	RNA processing	0.0321	-19.4067	0.724	0	RNA processing	GO:0006396	RNA processing	3.92e-20	2.73e-16	2.08	12791	640	1486	155	[RBM27 - rna binding motif protein 27, DDX19B - dead (asp-glu-ala-asp) box polypeptide 19b, MTPAP - mitochondrial poly(a) polymerase, FMR1 - fragile x mental retardation 1, EXOSC9 - exosome component 9, WTAP - wilms tumor 1 associated protein, LUC7L3 - luc7-like 3 (s. cerevisiae), RBM39 - rna binding motif protein 39, BRDT - bromodomain, testis-specific, TRMT1L - trna methyltransferase 1 homolog …
GO:0034660	ncRNA metabolic process	0.03407	-13.2865	0.731	0.453	RNA processing	GO:0034660	ncRNA metabolic process	5.17e-14	7.2e-11	2.14	12791	403	1486	100	[EXOSC9 - exosome component 9, TRMT1L - trna methyltransferase 1 homolog (s. cerevisiae)-like, XRN1 - 5'-3' exoribonuclease 1, GTF2F2 - general transcription factor iif, polypeptide 2, 30kda, TEX10 - testis expressed 10, ADAT3 - adenosine deaminase, trna-specific 3, NARS - asparaginyl-trna synthetase, GTF2A2 - general transcription factor iia, 2, 12kda, GTF2B - general transcription factor iib, U…
GO:0070972	protein localization to endoplasmic reticulum	0.00187	-15.4295	0.573	0	protein localization to endoplasmic reticulum	GO:0070972	protein localization to endoplasmic reticulum	3.72e-16	1.04e-12	4.05	12791	85	1486	40	[RPL26 - ribosomal protein l26, RPS24 - ribosomal protein s24, RPS23 - ribosomal protein s23, UBA52 - ubiquitin a-52 residue ribosomal protein fusion product 1, RPL23A - ribosomal protein l23a, RPS27A - ribosomal protein s27a, RPL22 - ribosomal protein l22, SPCS2 - signal peptidase complex subunit 2 homolog (s. cerevisiae), RPS17 - ribosomal protein s17, RPL14 - ribosomal protein l14, RPS15A - ri…
GO:0006605	protein targeting	0.00694	-10.6478	0.533	0.896	protein localization to endoplasmic reticulum	GO:0006605	protein targeting	2.25e-11	1.16e-08	2.44	12791	212	1486	60	[RPL26 - ribosomal protein l26, RPL23A - ribosomal protein l23a, RPL22 - ribosomal protein l22, GOLGA1 - golgin a1, AKAP12 - a kinase (prka) anchor protein 12, RPL9 - ribosomal protein l9, RAB3IP - rab3a interacting protein, RPL10 - ribosomal protein l10, TIMM10B - translocase of inner mitochondrial membrane 10 homolog b (yeast), RPL8 - ribosomal protein l8, ZFAND6 - zinc finger, an1-type domain …
GO:0006612	protein targeting to membrane	0.00182	-9.1643	0.488	0.926	protein localization to endoplasmic reticulum	GO:0006612	protein targeting to membrane	6.85e-10	2.07e-07	2.87	12791	114	1486	38	[RPL26 - ribosomal protein l26, RPS24 - ribosomal protein s24, RPS23 - ribosomal protein s23, UBA52 - ubiquitin a-52 residue ribosomal protein fusion product 1, RPL23A - ribosomal protein l23a, RPS27A - ribosomal protein s27a, RPL22 - ribosomal protein l22, RPS17 - ribosomal protein s17, RPL14 - ribosomal protein l14, RPL13A - ribosomal protein l13a, RPS15A - ribosomal protein s15a, RPS10 - ribos…
GO:0006613	cotranslational protein targeting to membrane	0.00139	-10.6383	0.495	0.639	protein localization to endoplasmic reticulum	GO:0006613	cotranslational protein targeting to membrane	2.3e-11	1.14e-08	3.74	12791	69	1486	30	[RPS24 - ribosomal protein s24, RPL26 - ribosomal protein l26, RPS23 - ribosomal protein s23, UBA52 - ubiquitin a-52 residue ribosomal protein fusion product 1, RPL23A - ribosomal protein l23a, RPS27A - ribosomal protein s27a, RPL22 - ribosomal protein l22, RPS17 - ribosomal protein s17, RPL14 - ribosomal protein l14, RPL13A - ribosomal protein l13a, RPS15A - ribosomal protein s15a, RPL9 - riboso…
GO:0006614	SRP-dependent cotranslational protein targeting to membrane	0.00138	-11.4572	0.476	0.984	protein localization to endoplasmic reticulum	GO:0006614	SRP-dependent cotranslational protein targeting to membrane	3.49e-12	2.11e-09	3.97	12791	65	1486	30	[RPS24 - ribosomal protein s24, RPL26 - ribosomal protein l26, RPS23 - ribosomal protein s23, UBA52 - ubiquitin a-52 residue ribosomal protein fusion product 1, RPL23A - ribosomal protein l23a, RPS27A - ribosomal protein s27a, RPL22 - ribosomal protein l22, RPS17 - ribosomal protein s17, RPL14 - ribosomal protein l14, RPL13A - ribosomal protein l13a, RPS15A - ribosomal protein s15a, RPL9 - riboso…
GO:0006886	intracellular protein transport	0.01199	-8.2924	0.517	0.953	protein localization to endoplasmic reticulum	GO:0006886	intracellular protein transport	5.1e-09	1.29e-06	1.72	12791	551	1486	110	[AKAP12 - a kinase (prka) anchor protein 12, COPB2 - coatomer protein complex, subunit beta 2 (beta prime), KPNA6 - karyopherin alpha 6 (importin alpha 7), RAB3IP - rab3a interacting protein, SGSM3 - small g protein signaling modulator 3, RANBP3 - ran binding protein 3, DERL1 - derlin 1, ZFAND6 - zinc finger, an1-type domain 6, TMED10 - transmembrane emp24-like trafficking protein 10 (yeast), SNA…
GO:0008104	protein localization	0.02626	-9.8633	0.567	0.912	protein localization to endoplasmic reticulum	GO:0008104	protein localization	1.37e-10	4.91e-08	1.48	12791	1334	1486	229	[DNAJA1 - dnaj (hsp40) homolog, subfamily a, member 1, BET1 - bet1 golgi vesicular membrane trafficking protein, PDIA4 - protein disulfide isomerase family a, member 4, BRAF - v-raf murine sarcoma viral oncogene homolog b, SPDL1 - spindle apparatus coiled-coil protein 1, AKAP12 - a kinase (prka) anchor protein 12, RAB3IP - rab3a interacting protein, KPNA6 - karyopherin alpha 6 (importin alpha 7),…
GO:0015031	protein transport	0.02251	-10.5376	0.55	0.797	protein localization to endoplasmic reticulum	GO:0015031	protein transport	2.9e-11	1.3e-08	1.6	12791	969	1486	180	[TCP1 - t-complex 1, SNX25 - sorting nexin 25, BET1 - bet1 golgi vesicular membrane trafficking protein, PDIA4 - protein disulfide isomerase family a, member 4, AKAP12 - a kinase (prka) anchor protein 12, USE1 - unconventional snare in the er 1 homolog (s. cerevisiae), COPB2 - coatomer protein complex, subunit beta 2 (beta prime), KPNA6 - karyopherin alpha 6 (importin alpha 7), RAB3IP - rab3a int…
GO:0033365	protein localization to organelle	0.00609	-12.7033	0.55	0.721	protein localization to endoplasmic reticulum	GO:0033365	protein localization to organelle	1.98e-13	1.83e-10	2.08	12791	417	1486	101	[DNAJA1 - dnaj (hsp40) homolog, subfamily a, member 1, CDK1 - cyclin-dependent kinase 1, SPDL1 - spindle apparatus coiled-coil protein 1, KPNA6 - karyopherin alpha 6 (importin alpha 7), RANBP3 - ran binding protein 3, ZFAND6 - zinc finger, an1-type domain 6, CNTLN - centlein, centrosomal protein, ARF4 - adp-ribosylation factor 4, GOSR2 - golgi snap receptor complex member 2, UBAC2 - uba domain co…
GO:0034613	cellular protein localization	0.01546	-10.1605	0.517	0.89	protein localization to endoplasmic reticulum	GO:0034613	cellular protein localization	6.91e-11	2.92e-08	1.73	12791	655	1486	132	[DNAJA1 - dnaj (hsp40) homolog, subfamily a, member 1, CDK1 - cyclin-dependent kinase 1, SPDL1 - spindle apparatus coiled-coil protein 1, BRAF - v-raf murine sarcoma viral oncogene homolog b, SIN3A - sin3 transcription regulator family member a, KPNA6 - karyopherin alpha 6 (importin alpha 7), RAB3IP - rab3a interacting protein, RANBP3 - ran binding protein 3, CD63 - cd63 molecule, ZFAND6 - zinc f…
GO:0045047	protein targeting to ER	0.00164	-13.0448	0.553	0.799	protein localization to endoplasmic reticulum	GO:0045047	protein targeting to ER	9.02e-14	1.05e-10	4.01	12791	73	1486	34	[RPS24 - ribosomal protein s24, RPL26 - ribosomal protein l26, RPS23 - ribosomal protein s23, UBA52 - ubiquitin a-52 residue ribosomal protein fusion product 1, RPL23A - ribosomal protein l23a, RPS27A - ribosomal protein s27a, RPL22 - ribosomal protein l22, SPCS2 - signal peptidase complex subunit 2 homolog (s. cerevisiae), RPS17 - ribosomal protein s17, RPL14 - ribosomal protein l14, RPL13A - ri…
GO:0045184	establishment of protein localization	0.02407	-11.2958	0.558	0.943	protein localization to endoplasmic reticulum	GO:0045184	establishment of protein localization	5.06e-12	2.94e-09	1.59	12791	1053	1486	195	[BET1 - bet1 golgi vesicular membrane trafficking protein, PDIA4 - protein disulfide isomerase family a, member 4, BRAF - v-raf murine sarcoma viral oncogene homolog b, AKAP12 - a kinase (prka) anchor protein 12, RAB3IP - rab3a interacting protein, KPNA6 - karyopherin alpha 6 (importin alpha 7), DNAJC15 - dnaj (hsp40) homolog, subfamily c, member 15, DERL1 - derlin 1, TMED10 - transmembrane emp24…
GO:0046907	intracellular transport	0.01564	-10.1186	0.561	0.916	protein localization to endoplasmic reticulum	GO:0046907	intracellular transport	7.61e-11	3.12e-08	1.58	12791	973	1486	179	[DST - dystonin, DDX19B - dead (asp-glu-ala-asp) box polypeptide 19b, BET1 - bet1 golgi vesicular membrane trafficking protein, TBRG1 - transforming growth factor beta regulator 1, AKAP12 - a kinase (prka) anchor protein 12, COPB2 - coatomer protein complex, subunit beta 2 (beta prime), KPNA6 - karyopherin alpha 6 (importin alpha 7), RAB3IP - rab3a interacting protein, SGSM3 - small g protein sig…
GO:0051649	establishment of localization in cell	0.01679	-9.0367	0.564	0.925	protein localization to endoplasmic reticulum	GO:0051649	establishment of localization in cell	9.19e-10	2.66e-07	1.5	12791	1130	1486	197	[DST - dystonin, BET1 - bet1 golgi vesicular membrane trafficking protein, TBRG1 - transforming growth factor beta regulator 1, SPDL1 - spindle apparatus coiled-coil protein 1, AKAP12 - a kinase (prka) anchor protein 12, RAB3IP - rab3a interacting protein, KPNA6 - karyopherin alpha 6 (importin alpha 7), DERL1 - derlin 1, BANF1 - barrier to autointegration factor 1, TMED10 - transmembrane emp24-li…
GO:0070727	cellular macromolecule localization	0.01561	-10.0931	0.533	0.917	protein localization to endoplasmic reticulum	GO:0070727	cellular macromolecule localization	8.07e-11	3.21e-08	1.73	12791	663	1486	133	[DNAJA1 - dnaj (hsp40) homolog, subfamily a, member 1, CDK1 - cyclin-dependent kinase 1, SPDL1 - spindle apparatus coiled-coil protein 1, BRAF - v-raf murine sarcoma viral oncogene homolog b, SIN3A - sin3 transcription regulator family member a, RAB3IP - rab3a interacting protein, KPNA6 - karyopherin alpha 6 (importin alpha 7), RANBP3 - ran binding protein 3, CD63 - cd63 molecule, ZFAND6 - zinc f…
GO:0072594	establishment of protein localization to organelle	0.00492	-14.2984	0.541	0.875	protein localization to endoplasmic reticulum	GO:0072594	establishment of protein localization to organelle	5.03e-15	1.17e-11	2.5	12791	269	1486	78	[RPL26 - ribosomal protein l26, RPL23A - ribosomal protein l23a, RPL22 - ribosomal protein l22, GOLGA1 - golgin a1, NUP133 - nucleoporin 133kda, RPL9 - ribosomal protein l9, RPL10 - ribosomal protein l10, KPNA6 - karyopherin alpha 6 (importin alpha 7), TIMM10B - translocase of inner mitochondrial membrane 10 homolog b (yeast), RPL8 - ribosomal protein l8, NUP50 - nucleoporin 50kda, RANBP3 - ran b…
GO:0072599	establishment of protein localization to endoplasmic reticulum	0.00165	-13.8386	0.567	0.978	protein localization to endoplasmic reticulum	GO:0072599	establishment of protein localization to endoplasmic reticulum	1.45e-14	2.52e-11	4.02	12791	77	1486	36	[RPL26 - ribosomal protein l26, RPS24 - ribosomal protein s24, RPS23 - ribosomal protein s23, UBA52 - ubiquitin a-52 residue ribosomal protein fusion product 1, RPL23A - ribosomal protein l23a, RPS27A - ribosomal protein s27a, RPL22 - ribosomal protein l22, SPCS2 - signal peptidase complex subunit 2 homolog (s. cerevisiae), RPS17 - ribosomal protein s17, RPL14 - ribosomal protein l14, RPL13A - ri…
GO:0072657	protein localization to membrane	0.00387	-7.098	0.478	0.818	protein localization to endoplasmic reticulum	GO:0072657	protein localization to membrane	7.98e-08	1.71e-05	1.95	12791	282	1486	64	[RPL26 - ribosomal protein l26, RPL23A - ribosomal protein l23a, RPL22 - ribosomal protein l22, CAPN3 - calpain 3, (p94), FAM126A - family with sequence similarity 126, member a, BRAF - v-raf murine sarcoma viral oncogene homolog b, RPL9 - ribosomal protein l9, RPL10 - ribosomal protein l10, RAB3IP - rab3a interacting protein, PICK1 - protein interacting with prkca 1, RPL8 - ribosomal protein l8,…
GO:0090150	establishment of protein localization to membrane	0.00358	-8.9957	0.474	0.906	protein localization to endoplasmic reticulum	GO:0090150	establishment of protein localization to membrane	1.01e-09	2.86e-07	2.35	12791	198	1486	54	[RPL26 - ribosomal protein l26, RPL23A - ribosomal protein l23a, FAM126A - family with sequence similarity 126, member a, RPL22 - ribosomal protein l22, BRAF - v-raf murine sarcoma viral oncogene homolog b, RPL9 - ribosomal protein l9, RAB3IP - rab3a interacting protein, RPL10 - ribosomal protein l10, RPL8 - ribosomal protein l8, RAB3GAP2 - rab3 gtpase activating protein subunit 2 (non-catalytic)…
GO:0043933	macromolecular complex subunit organization	0.02371	-11.8268	0.807	0.045	macromolecular complex subunit organization	GO:0043933	macromolecular complex subunit organization	1.49e-12	1.04e-09	1.56	12791	1227	1486	222	[SMARCAD1 - swi/snf-related, matrix-associated actin-dependent regulator of chromatin, subfamily a, containing dead/h box 1, ANP32E - acidic (leucine-rich) nuclear phosphoprotein 32 family, member e, BET1 - bet1 golgi vesicular membrane trafficking protein, NDUFA3 - nadh dehydrogenase (ubiquinone) 1 alpha subcomplex, 3, 9kda, BRDT - bromodomain, testis-specific, BRAF - v-raf murine sarcoma viral …
GO:0065003	macromolecular complex assembly	0.01497	-8.9281	0.802	0.613	macromolecular complex subunit organization	GO:0065003	macromolecular complex assembly	1.18e-09	3.29e-07	1.52	12791	1041	1486	184	[SMARCAD1 - swi/snf-related, matrix-associated actin-dependent regulator of chromatin, subfamily a, containing dead/h box 1, SEPT7 - septin 7, HAT1 - histone acetyltransferase 1, ACOT13 - acyl-coa thioesterase 13, LUC7L3 - luc7-like 3 (s. cerevisiae), CDK1 - cyclin-dependent kinase 1, TCP1 - t-complex 1, BET1 - bet1 golgi vesicular membrane trafficking protein, NDUFA3 - nadh dehydrogenase (ubiqui…
GO:0071822	protein complex subunit organization	0.01287	-7.3615	0.808	0.854	macromolecular complex subunit organization	GO:0071822	protein complex subunit organization	4.35e-08	1.01e-05	1.5	12791	918	1486	160	[SMARCAD1 - swi/snf-related, matrix-associated actin-dependent regulator of chromatin, subfamily a, containing dead/h box 1, SEPT7 - septin 7, ACOT13 - acyl-coa thioesterase 13, CDK1 - cyclin-dependent kinase 1, TCP1 - t-complex 1, BET1 - bet1 golgi vesicular membrane trafficking protein, NDUFA3 - nadh dehydrogenase (ubiquinone) 1 alpha subcomplex, 3, 9kda, NDUFA2 - nadh dehydrogenase (ubiquinone…
GO:0022900	electron transport chain	0.00564	-7.2749	0.859	0.069	electron transport chain	GO:0022900	electron transport chain	5.31e-08	1.21e-05	3.11	12791	72	1486	26	[COX8C - cytochrome c oxidase subunit viiic, PMPCB - peptidase (mitochondrial processing) beta, UQCRH - ubiquinol-cytochrome c reductase hinge protein, NDUFA3 - nadh dehydrogenase (ubiquinone) 1 alpha subcomplex, 3, 9kda, COX4I1 - cytochrome c oxidase subunit iv isoform 1, NDUFA2 - nadh dehydrogenase (ubiquinone) 1 alpha subcomplex, 2, 8kda, NDUFA6 - nadh dehydrogenase (ubiquinone) 1 alpha subcom…
GO:0022904	respiratory electron transport chain	0.00367	-7.567	0.863	0.717	electron transport chain	GO:0022904	respiratory electron transport chain	2.71e-08	6.5e-06	3.2	12791	70	1486	26	[COX8C - cytochrome c oxidase subunit viiic, PMPCB - peptidase (mitochondrial processing) beta, UQCRH - ubiquinol-cytochrome c reductase hinge protein, NDUFA3 - nadh dehydrogenase (ubiquinone) 1 alpha subcomplex, 3, 9kda, COX4I1 - cytochrome c oxidase subunit iv isoform 1, NDUFA2 - nadh dehydrogenase (ubiquinone) 1 alpha subcomplex, 2, 8kda, NDUFA6 - nadh dehydrogenase (ubiquinone) 1 alpha subcom…
GO:0034641	cellular nitrogen compound metabolic process	0.34137	-12.8894	0.76	0.257	RNA processing	GO:0034641	cellular nitrogen compound metabolic process	1.29e-13	1.38e-10	1.3	12791	3500	1486	528	[PCGF5 - polycomb group ring finger 5, WTAP - wilms tumor 1 associated protein, EXOSC9 - exosome component 9, FSBP - fibrinogen silencer binding protein, RBM39 - rna binding motif protein 39, TBRG1 - transforming growth factor beta regulator 1, GFM2 - g elongation factor, mitochondrial 2, LIG3 - ligase iii, dna, atp-dependent, LDHB - lactate dehydrogenase b, COX15 - cytochrome c oxidase assembly …
GO:0006139	nucleobase-containing compound metabolic process	0.26547	-9.7235	0.714	0.597	RNA processing	GO:0006139	nucleobase-containing compound metabolic process	1.89e-10	6.41e-08	1.28	12791	3146	1486	466	[PCGF5 - polycomb group ring finger 5, WTAP - wilms tumor 1 associated protein, EXOSC9 - exosome component 9, FSBP - fibrinogen silencer binding protein, RBM39 - rna binding motif protein 39, TBRG1 - transforming growth factor beta regulator 1, LIG3 - ligase iii, dna, atp-dependent, LDHB - lactate dehydrogenase b, ASCC3 - activating signal cointegrator 1 complex subunit 3, PAPOLA - poly(a) polyme…
GO:0016070	RNA metabolic process	0.15951	-7.3862	0.694	0.577	RNA processing	GO:0016070	RNA metabolic process	4.11e-08	9.69e-06	1.28	12791	2398	1486	357	[PCGF5 - polycomb group ring finger 5, WTAP - wilms tumor 1 associated protein, EXOSC9 - exosome component 9, FSBP - fibrinogen silencer binding protein, RBM39 - rna binding motif protein 39, POLR3D - polymerase (rna) iii (dna directed) polypeptide d, 44kda, BRDT - bromodomain, testis-specific, TRMT1L - trna methyltransferase 1 homolog (s. cerevisiae)-like, CEBPZ - ccaat/enhancer binding protein …
GO:0090304	nucleic acid metabolic process	0.21449	-9.6757	0.703	0.444	RNA processing	GO:0090304	nucleic acid metabolic process	2.11e-10	6.99e-08	1.3	12791	2793	1486	421	[PCGF5 - polycomb group ring finger 5, FSBP - fibrinogen silencer binding protein, EXOSC9 - exosome component 9, WTAP - wilms tumor 1 associated protein, RBM39 - rna binding motif protein 39, TBRG1 - transforming growth factor beta regulator 1, LIG3 - ligase iii, dna, atp-dependent, ASCC3 - activating signal cointegrator 1 complex subunit 3, PAPOLA - poly(a) polymerase alpha, ARGFX - arginine-fif…
GO:0015833	peptide transport	0.00298	-10.0372	0.727	0.29	protein localization to endoplasmic reticulum	GO:0015833	peptide transport	9.18e-11	3.55e-08	1.58	12791	989	1486	181	[TCP1 - t-complex 1, SNX25 - sorting nexin 25, BET1 - bet1 golgi vesicular membrane trafficking protein, PDIA4 - protein disulfide isomerase family a, member 4, AKAP12 - a kinase (prka) anchor protein 12, USE1 - unconventional snare in the er 1 homolog (s. cerevisiae), COPB2 - coatomer protein complex, subunit beta 2 (beta prime), KPNA6 - karyopherin alpha 6 (importin alpha 7), RAB3IP - rab3a int…
GO:0042886	amide transport	0.00337	-9.7747	0.772	0.689	protein localization to endoplasmic reticulum	GO:0042886	amide transport	1.68e-10	5.83e-08	1.56	12791	1003	1486	182	[TCP1 - t-complex 1, SNX25 - sorting nexin 25, BET1 - bet1 golgi vesicular membrane trafficking protein, PDIA4 - protein disulfide isomerase family a, member 4, AKAP12 - a kinase (prka) anchor protein 12, USE1 - unconventional snare in the er 1 homolog (s. cerevisiae), COPB2 - coatomer protein complex, subunit beta 2 (beta prime), KPNA6 - karyopherin alpha 6 (importin alpha 7), RAB3IP - rab3a int…
GO:0006413	translational initiation	0.00518	-17.1158	0.767	0.3	RNA processing	GO:0006413	translational initiation	7.66e-18	3.56e-14	3.83	12791	108	1486	48	[RPS24 - ribosomal protein s24, RPL26 - ribosomal protein l26, RPS23 - ribosomal protein s23, UBA52 - ubiquitin a-52 residue ribosomal protein fusion product 1, RPS27A - ribosomal protein s27a, RPL23A - ribosomal protein l23a, RPL22 - ribosomal protein l22, RPS17 - ribosomal protein s17, PTBP1 - polypyrimidine tract binding protein 1, RPL14 - ribosomal protein l14, RPL13A - ribosomal protein l13a…
GO:0006412	translation	0.05686	-11.8794	0.699	0.887	RNA processing	GO:0006412	translation	1.32e-12	9.68e-10	2.91	12791	145	1486	49	[RPL26 - ribosomal protein l26, RPL23A - ribosomal protein l23a, RPL22 - ribosomal protein l22, GFM2 - g elongation factor, mitochondrial 2, RPL9 - ribosomal protein l9, RPL10 - ribosomal protein l10, RPL8 - ribosomal protein l8, RPL22L1 - ribosomal protein l22-like 1, LARP4 - la ribonucleoprotein domain family, member 4, RPS3A - ribosomal protein s3a, PDF - peptide deformylase (mitochondrial), M…
GO:0006518	peptide metabolic process	0.05961	-10.6038	0.727	0.895	RNA processing	GO:0006518	peptide metabolic process	2.49e-11	1.2e-08	2.29	12791	256	1486	68	[RPL26 - ribosomal protein l26, PSENEN - presenilin enhancer 2 homolog (c. elegans), RPL23A - ribosomal protein l23a, RPL22 - ribosomal protein l22, CHAC1 - chac, cation transport regulator homolog 1 (e. coli), GFM2 - g elongation factor, mitochondrial 2, RPL9 - ribosomal protein l9, RPL10 - ribosomal protein l10, RPL8 - ribosomal protein l8, ATP6AP2 - atpase, h+ transporting, lysosomal accessory…
GO:0043043	peptide biosynthetic process	0.0577	-12.8508	0.723	0.927	RNA processing	GO:0043043	peptide biosynthetic process	1.41e-13	1.41e-10	2.85	12791	166	1486	55	[RPL26 - ribosomal protein l26, RPL23A - ribosomal protein l23a, RPL22 - ribosomal protein l22, CHAC1 - chac, cation transport regulator homolog 1 (e. coli), GFM2 - g elongation factor, mitochondrial 2, RPL9 - ribosomal protein l9, RPL10 - ribosomal protein l10, RPL8 - ribosomal protein l8, RPL22L1 - ribosomal protein l22-like 1, LARP4 - la ribonucleoprotein domain family, member 4, RPS3A - ribos…
GO:0043604	amide biosynthetic process	0.06374	-13.1574	0.726	0.622	RNA processing	GO:0043604	amide biosynthetic process	6.96e-14	8.81e-11	2.61	12791	218	1486	66	[RPL26 - ribosomal protein l26, RPL23A - ribosomal protein l23a, RPL22 - ribosomal protein l22, CHAC1 - chac, cation transport regulator homolog 1 (e. coli), GFM2 - g elongation factor, mitochondrial 2, RPL9 - ribosomal protein l9, RPL10 - ribosomal protein l10, RPL8 - ribosomal protein l8, SLC25A15 - solute carrier family 25 (mitochondrial carrier; ornithine transporter) member 15, RPL22L1 - rib…
GO:0006401	RNA catabolic process	0.00395	-8.4597	0.703	0.344	RNA processing	GO:0006401	RNA catabolic process	3.47e-09	9.12e-07	2.38	12791	177	1486	49	[RPL26 - ribosomal protein l26, MTPAP - mitochondrial poly(a) polymerase, EXOSC9 - exosome component 9, RPL23A - ribosomal protein l23a, RPL22 - ribosomal protein l22, NUDT16 - nudix (nucleoside diphosphate linked moiety x)-type motif 16, RPL9 - ribosomal protein l9, XRN1 - 5'-3' exoribonuclease 1, RPL10 - ribosomal protein l10, RPL8 - ribosomal protein l8, EXOSC2 - exosome component 2, CNOT2 - c…
GO:0000956	nuclear-transcribed mRNA catabolic process	0.00137	-8.8097	0.709	0.871	RNA processing	GO:0000956	nuclear-transcribed mRNA catabolic process	1.55e-09	4.16e-07	2.58	12791	147	1486	44	[RPS24 - ribosomal protein s24, RPL26 - ribosomal protein l26, RPS23 - ribosomal protein s23, CNOT1 - ccr4-not transcription complex, subunit 1, MTPAP - mitochondrial poly(a) polymerase, UBA52 - ubiquitin a-52 residue ribosomal protein fusion product 1, EXOSC9 - exosome component 9, RPS27A - ribosomal protein s27a, RPL23A - ribosomal protein l23a, RPL22 - ribosomal protein l22, PAPD4 - pap associ…
GO:0006397	mRNA processing	0.00561	-7.684	0.719	0.852	RNA processing	GO:0006397	mRNA processing	2.07e-08	5.05e-06	1.93	12791	321	1486	72	[RBM27 - rna binding motif protein 27, MTPAP - mitochondrial poly(a) polymerase, WTAP - wilms tumor 1 associated protein, FMR1 - fragile x mental retardation 1, DHX32 - deah (asp-glu-ala-his) box polypeptide 32, RBM39 - rna binding motif protein 39, BRDT - bromodomain, testis-specific, CSTF3 - cleavage stimulation factor, 3' pre-rna, subunit 3, 77kda, SRSF10 - serine/arginine-rich splicing factor…
GO:0006402	mRNA catabolic process	0.00232	-8.8447	0.698	0.835	RNA processing	GO:0006402	mRNA catabolic process	1.43e-09	3.91e-07	2.52	12791	157	1486	46	[RPS24 - ribosomal protein s24, RPL26 - ribosomal protein l26, RPS23 - ribosomal protein s23, CNOT1 - ccr4-not transcription complex, subunit 1, MTPAP - mitochondrial poly(a) polymerase, UBA52 - ubiquitin a-52 residue ribosomal protein fusion product 1, EXOSC9 - exosome component 9, RPS27A - ribosomal protein s27a, RPL23A - ribosomal protein l23a, PNPT1 - polyribonucleotide nucleotidyltransferase…
GO:0034655	nucleobase-containing compound catabolic process	0.0076	-7.0264	0.722	0.867	RNA processing	GO:0034655	nucleobase-containing compound catabolic process	9.41e-08	1.99e-05	1.99	12791	259	1486	60	[RPL26 - ribosomal protein l26, MTPAP - mitochondrial poly(a) polymerase, EXOSC9 - exosome component 9, RPL23A - ribosomal protein l23a, RPL22 - ribosomal protein l22, NUDT16 - nudix (nucleoside diphosphate linked moiety x)-type motif 16, HMGB2 - high mobility group box 2, RPL9 - ribosomal protein l9, XRN1 - 5'-3' exoribonuclease 1, RPL10 - ribosomal protein l10, DNPH1 - 2'-deoxynucleoside 5'-pho…
GO:0044248	cellular catabolic process	0.03266	-7.1851	0.797	0.645	RNA processing	GO:0044248	cellular catabolic process	6.53e-08	1.47e-05	1.45	12791	1096	1486	184	[MTPAP - mitochondrial poly(a) polymerase, EXOSC9 - exosome component 9, CDK1 - cyclin-dependent kinase 1, SNX25 - sorting nexin 25, APOA2 - apolipoprotein a-ii, APOA1 - apolipoprotein a-i, CHAC1 - chac, cation transport regulator homolog 1 (e. coli), KCTD5 - potassium channel tetramerization domain containing 5, XRN1 - 5'-3' exoribonuclease 1, MAP1LC3B - microtubule-associated protein 1 light ch…
GO:0044265	cellular macromolecule catabolic process	0.01268	-7.1152	0.757	0.779	RNA processing	GO:0044265	cellular macromolecule catabolic process	7.67e-08	1.67e-05	1.66	12791	538	1486	104	[MTPAP - mitochondrial poly(a) polymerase, EXOSC9 - exosome component 9, CDK1 - cyclin-dependent kinase 1, KCTD5 - potassium channel tetramerization domain containing 5, XRN1 - 5'-3' exoribonuclease 1, RANBP3 - ran binding protein 3, PCBP2 - poly(rc) binding protein 2, ATXN3 - ataxin 3, DERL1 - derlin 1, RNF38 - ring finger protein 38, EIF4A1 - eukaryotic translation initiation factor 4a1, ANAPC1…
GO:0033036	macromolecule localization	0.0303	-10.3391	0.745	0.365	protein localization to endoplasmic reticulum	GO:0033036	macromolecule localization	4.58e-11	1.99e-08	1.49	12791	1348	1486	233	[DNAJA1 - dnaj (hsp40) homolog, subfamily a, member 1, BET1 - bet1 golgi vesicular membrane trafficking protein, PDIA4 - protein disulfide isomerase family a, member 4, SPDL1 - spindle apparatus coiled-coil protein 1, BRAF - v-raf murine sarcoma viral oncogene homolog b, AKAP12 - a kinase (prka) anchor protein 12, RAB3IP - rab3a interacting protein, KPNA6 - karyopherin alpha 6 (importin alpha 7),…
GO:0071702	organic substance transport	0.0498	-8.2684	0.728	0.423	protein localization to endoplasmic reticulum	GO:0071702	organic substance transport	5.39e-09	1.34e-06	1.4	12791	1520	1486	247	[BET1 - bet1 golgi vesicular membrane trafficking protein, PDIA4 - protein disulfide isomerase family a, member 4, BRAF - v-raf murine sarcoma viral oncogene homolog b, AKAP12 - a kinase (prka) anchor protein 12, SERINC3 - serine incorporator 3, RAB3IP - rab3a interacting protein, KPNA6 - karyopherin alpha 6 (importin alpha 7), SLC25A15 - solute carrier family 25 (mitochondrial carrier; ornithine…
GO:0016072	rRNA metabolic process	0.00965	-12.4789	0.744	0.382	RNA processing	GO:0016072	rRNA metabolic process	3.32e-13	2.89e-10	2.62	12791	204	1486	62	[RPL26 - ribosomal protein l26, EXOSC9 - exosome component 9, RPL23A - ribosomal protein l23a, KRR1 - krr1, small subunit (ssu) processome component, homolog (yeast), RPL22 - ribosomal protein l22, RPL9 - ribosomal protein l9, XRN1 - 5'-3' exoribonuclease 1, FRG1 - fshd region gene 1, RPL10 - ribosomal protein l10, TEX10 - testis expressed 10, RPL8 - ribosomal protein l8, EXOSC2 - exosome compone…
GO:0006364	rRNA processing	0.00952	-11.8013	0.637	0.787	RNA processing	GO:0006364	rRNA processing	1.58e-12	1.04e-09	2.63	12791	190	1486	58	[RPL26 - ribosomal protein l26, EXOSC9 - exosome component 9, RPL23A - ribosomal protein l23a, KRR1 - krr1, small subunit (ssu) processome component, homolog (yeast), RPL22 - ribosomal protein l22, RPL9 - ribosomal protein l9, FRG1 - fshd region gene 1, RPL10 - ribosomal protein l10, TEX10 - testis expressed 10, RPL8 - ribosomal protein l8, EXOSC2 - exosome component 2, UTP20 - utp20, small subun…
GO:0034470	ncRNA processing	0.02222	-10.9393	0.703	0.773	RNA processing	GO:0034470	ncRNA processing	1.15e-11	6.16e-09	2.22	12791	291	1486	75	[RPL26 - ribosomal protein l26, EXOSC9 - exosome component 9, FTSJ1 - ftsj rna methyltransferase homolog 1 (e. coli), RPL23A - ribosomal protein l23a, KRR1 - krr1, small subunit (ssu) processome component, homolog (yeast), RPL22 - ribosomal protein l22, TRMT1L - trna methyltransferase 1 homolog (s. cerevisiae)-like, RPL9 - ribosomal protein l9, RPL10 - ribosomal protein l10, FRG1 - fshd region ge…
GO:0006283	transcription-coupled nucleotide-excision repair	0.00038	-8.2976	0.833	0.214	RNA processing	GO:0006283	transcription-coupled nucleotide-excision repair	5.04e-09	1.3e-06	3.62	12791	57	1486	24	[UBA52 - ubiquitin a-52 residue ribosomal protein fusion product 1, RFC5 - replication factor c (activator 1) 5, 36.5kda, COPS5 - cop9 signalosome subunit 5, RPS27A - ribosomal protein s27a, POLR2K - polymerase (rna) ii (dna directed) polypeptide k, 7.0kda, POLR2L - polymerase (rna) ii (dna directed) polypeptide l, 7.6kda, ERCC3 - excision repair cross-complementing rodent repair deficiency, comp…
GO:0006725	cellular aromatic compound metabolic process	0.29628	-9.1085	0.837	0.26	RNA processing	GO:0006725	cellular aromatic compound metabolic process	7.79e-10	2.31e-07	1.26	12791	3295	1486	481	[PCGF5 - polycomb group ring finger 5, WTAP - wilms tumor 1 associated protein, EXOSC9 - exosome component 9, FSBP - fibrinogen silencer binding protein, RBM39 - rna binding motif protein 39, TBRG1 - transforming growth factor beta regulator 1, LIG3 - ligase iii, dna, atp-dependent, LDHB - lactate dehydrogenase b, MTPN - myotrophin, COX15 - cytochrome c oxidase assembly homolog 15 (yeast), ASCC3 …
GO:0006807	nitrogen compound metabolic process	0.38744	-11.4672	0.937	0.088	nitrogen compound metabolism	GO:0006807	nitrogen compound metabolic process	3.41e-12	2.16e-09	1.26	12791	3875	1486	567	[PCGF5 - polycomb group ring finger 5, WTAP - wilms tumor 1 associated protein, FSBP - fibrinogen silencer binding protein, EXOSC9 - exosome component 9, RBM39 - rna binding motif protein 39, TBRG1 - transforming growth factor beta regulator 1, GFM2 - g elongation factor, mitochondrial 2, LIG3 - ligase iii, dna, atp-dependent, SERINC3 - serine incorporator 3, LDHB - lactate dehydrogenase b, MTPN …
GO:0008152	metabolic process	0.75387	-17.104	0.992	0	metabolic process	GO:0008152	metabolic process	7.87e-18	2.74e-14	1.19	12791	6875	1486	952	[GFER - growth factor, augmenter of liver regeneration, EXOSC9 - exosome component 9, SERINC3 - serine incorporator 3, NUDT19 - nudix (nucleoside diphosphate linked moiety x)-type motif 19, GCSH - glycine cleavage system protein h (aminomethyl carrier), ACADL - acyl-coa dehydrogenase, long chain, ACADVL - acyl-coa dehydrogenase, very long chain, ASCC3 - activating signal cointegrator 1 complex su…	nt phosphatase 1, RAB14 - rab14, member ras oncogene family, SLC16A1 - solute carrier family 16 (monocarboxylate transporter), member 1, PRPF31 - pre-mrna processing factor 31, DR1 - down-regulator of transcription 1, tbp-binding (negative cofactor 2), PTGR2 - prostaglandin reductase 2, ZYG11A - zyg-11 family member a, cell cycle regulator, DPYS - dihydropyrimidinase, RGN - regucalcin, REV1 - rev…
GO:0009987	cellular process	0.6378	-7.1518	0.989	0	cellular process	GO:0009987	cellular process	7.05e-08	1.56e-05	1.06	12791	10229	1486	1263	[EXOSC9 - exosome component 9, GATSL3 - gats protein-like 3, CATSPER2 - cation channel, sperm associated 2, RAB3IP - rab3a interacting protein, SERINC3 - serine incorporator 3, NUDT19 - nudix (nucleoside diphosphate linked moiety x)-type motif 19, GCSH - glycine cleavage system protein h (aminomethyl carrier), ACADL - acyl-coa dehydrogenase, long chain, ACADVL - acyl-coa dehydrogenase, very long …	uperoxide dismutase 2, mitochondrial, BRE - brain and reproductive organ-expressed (tnfrsf1a modulator), SNRPD1 - small nuclear ribonucleoprotein d1 polypeptide 16kda, ADAMTS1 - adam metallopeptidase with thrombospondin type 1 motif, 1, PMPCB - peptidase (mitochondrial processing) beta, ANAPC5 - anaphase promoting complex subunit 5, SNRPF - small nuclear ribonucleoprotein polypeptide f, SPTLC2 - …
GO:0016071	mRNA metabolic process	0.00798	-13.3915	0.769	0.373	RNA processing	GO:0016071	mRNA metabolic process	4.06e-14	6.29e-11	2.03	12791	478	1486	113	[RBM27 - rna binding motif protein 27, MTPAP - mitochondrial poly(a) polymerase, EXOSC9 - exosome component 9, WTAP - wilms tumor 1 associated protein, FMR1 - fragile x mental retardation 1, RBM39 - rna binding motif protein 39, BRDT - bromodomain, testis-specific, XRN1 - 5'-3' exoribonuclease 1, GTF2F2 - general transcription factor iif, polypeptide 2, 30kda, HNRNPA3 - heterogeneous nuclear ribo…
GO:0019083	viral transcription	0.00012	-9.8665	0.822	0.248	RNA processing	GO:0019083	viral transcription	1.36e-10	4.98e-08	3.3	12791	86	1486	33	[RPL26 - ribosomal protein l26, RPS24 - ribosomal protein s24, RPS23 - ribosomal protein s23, UBA52 - ubiquitin a-52 residue ribosomal protein fusion product 1, RPL23A - ribosomal protein l23a, RPS27A - ribosomal protein s27a, RPL22 - ribosomal protein l22, NUP205 - nucleoporin 205kda, NUP133 - nucleoporin 133kda, SEH1L - seh1-like (s. cerevisiae), RPS17 - ribosomal protein s17, RPL14 - ribosomal…
GO:0043170	macromolecule metabolic process	0.39491	-9.2526	0.887	0.211	organic cyclic compound metabolism	GO:0043170	macromolecule metabolic process	5.59e-10	1.73e-07	1.18	12791	5295	1486	725	[PCGF5 - polycomb group ring finger 5, AMZ2 - archaelysin family metallopeptidase 2, WTAP - wilms tumor 1 associated protein, FSBP - fibrinogen silencer binding protein, EXOSC9 - exosome component 9, MKRN1 - makorin ring finger protein 1, MKRN2 - makorin ring finger protein 2, RBM39 - rna binding motif protein 39, TBRG1 - transforming growth factor beta regulator 1, GFM2 - g elongation factor, mi…	tide gene enhancer in b-cells inhibitor, alpha, QARS - glutaminyl-trna synthetase, PYGL - phosphorylase, glycogen, liver, GMNC - geminin coiled-coil domain containing, RRAGC - ras-related gtp binding c, IDE - insulin-degrading enzyme, PIK3R4 - phosphoinositide-3-kinase, regulatory subunit 4, RAD9A - rad9 homolog a (s. pombe), STOML2 - stomatin (epb72)-like 2, LYPD6B - ly6/plaur domain containing …
GO:0043603	cellular amide metabolic process	0.06879	-11.1421	0.79	0.31	RNA processing	GO:0043603	cellular amide metabolic process	7.21e-12	4.02e-09	2.08	12791	369	1486	89	[RPL26 - ribosomal protein l26, PSENEN - presenilin enhancer 2 homolog (c. elegans), RPL23A - ribosomal protein l23a, RPL22 - ribosomal protein l22, CHAC1 - chac, cation transport regulator homolog 1 (e. coli), GFM2 - g elongation factor, mitochondrial 2, RPL9 - ribosomal protein l9, RPL10 - ribosomal protein l10, RPL8 - ribosomal protein l8, ACER3 - alkaline ceramidase 3, ATP6AP2 - atpase, h+ tr…
GO:0044237	cellular metabolic process	0.53061	-20.3778	0.877	0.08	cellular metabolism	GO:0044237	cellular metabolic process	4.19e-21	5.84e-17	1.23	12791	6279	1486	899	[EXOSC9 - exosome component 9, SERINC3 - serine incorporator 3, NUDT19 - nudix (nucleoside diphosphate linked moiety x)-type motif 19, GCSH - glycine cleavage system protein h (aminomethyl carrier), ACADL - acyl-coa dehydrogenase, long chain, ACADVL - acyl-coa dehydrogenase, very long chain, ASCC3 - activating signal cointegrator 1 complex subunit 3, ACADSB - acyl-coa dehydrogenase, short/branche…	ation factor 2 alpha kinase 4, DMD - dystrophin, RSL1D1 - ribosomal l1 domain containing 1, DNA2 - dna replication helicase/nuclease 2, P4HA2 - prolyl 4-hydroxylase, alpha polypeptide ii, INTS1 - integrator complex subunit 1, TRMT6 - trna methyltransferase 6 homolog (s. cerevisiae), RBM4B - rna binding motif protein 4b, SMARCAD1 - swi/snf-related, matrix-associated actin-dependent regulator of ch…
GO:0044238	primary metabolic process	0.53743	-12.3028	0.936	0.12	cellular metabolism	GO:0044238	primary metabolic process	4.98e-13	4.08e-10	1.18	12791	6184	1486	848	[EXOSC9 - exosome component 9, SERINC3 - serine incorporator 3, NUDT19 - nudix (nucleoside diphosphate linked moiety x)-type motif 19, GCSH - glycine cleavage system protein h (aminomethyl carrier), ACADL - acyl-coa dehydrogenase, long chain, ACADVL - acyl-coa dehydrogenase, very long chain, ASCC3 - activating signal cointegrator 1 complex subunit 3, ACADSB - acyl-coa dehydrogenase, short/branche…	or, alpha-induced protein 8-like 3, C18orf25 - chromosome 18 open reading frame 25, PLA2G12A - phospholipase a2, group xiia, MYO5A - myosin va (heavy chain 12, myoxin), ABT1 - activator of basal transcription 1, CNOT1 - ccr4-not transcription complex, subunit 1, LAS1L - las1-like (s. cerevisiae), TPMT - thiopurine s-methyltransferase, ISG20L2 - interferon stimulated exonuclease gene 20kda-like 2,…
GO:0044260	cellular macromolecule metabolic process	0.34276	-11.9586	0.777	0.277	RNA processing	GO:0044260	cellular macromolecule metabolic process	1.1e-12	8.54e-10	1.22	12791	4795	1486	682	[PCGF5 - polycomb group ring finger 5, WTAP - wilms tumor 1 associated protein, FSBP - fibrinogen silencer binding protein, EXOSC9 - exosome component 9, MKRN1 - makorin ring finger protein 1, MKRN2 - makorin ring finger protein 2, RBM39 - rna binding motif protein 39, TBRG1 - transforming growth factor beta regulator 1, GFM2 - g elongation factor, mitochondrial 2, LIG3 - ligase iii, dna, atp-dep…	tin dependent regulator of chromatin, subfamily a, member 5, IGF1R - insulin-like growth factor 1 receptor, NSUN6 - nop2/sun domain family, member 6, SEC14L2 - sec14-like 2 (s. cerevisiae), UBE3C - ubiquitin protein ligase e3c, OGT - o-linked n-acetylglucosamine (glcnac) transferase, NDUFAB1 - nadh dehydrogenase (ubiquinone) 1, alpha/beta subcomplex, 1, 8kda, PLK4 - polo-like kinase 4, LAT - link…
GO:0046483	heterocycle metabolic process	0.29664	-9.6478	0.837	0.26	RNA processing	GO:0046483	heterocycle metabolic process	2.25e-10	7.28e-08	1.27	12791	3261	1486	480	[PCGF5 - polycomb group ring finger 5, WTAP - wilms tumor 1 associated protein, EXOSC9 - exosome component 9, FSBP - fibrinogen silencer binding protein, RBM39 - rna binding motif protein 39, TBRG1 - transforming growth factor beta regulator 1, LIG3 - ligase iii, dna, atp-dependent, LDHB - lactate dehydrogenase b, COX15 - cytochrome c oxidase assembly homolog 15 (yeast), ASCC3 - activating signal…
GO:0051641	cellular localization	0.02041	-10.0209	0.754	0.372	protein localization to endoplasmic reticulum	GO:0051641	cellular localization	9.53e-11	3.58e-08	1.47	12791	1394	1486	238	[DST - dystonin, DNAJA1 - dnaj (hsp40) homolog, subfamily a, member 1, BET1 - bet1 golgi vesicular membrane trafficking protein, TBRG1 - transforming growth factor beta regulator 1, SPDL1 - spindle apparatus coiled-coil protein 1, BRAF - v-raf murine sarcoma viral oncogene homolog b, AKAP12 - a kinase (prka) anchor protein 12, RAB3IP - rab3a interacting protein, KPNA6 - karyopherin alpha 6 (impor…
GO:0071704	organic substance metabolic process	0.58357	-13.8665	0.936	0.119	cellular metabolism	GO:0071704	organic substance metabolic process	1.36e-14	2.71e-11	1.18	12791	6482	1486	891	[EXOSC9 - exosome component 9, SERINC3 - serine incorporator 3, NUDT19 - nudix (nucleoside diphosphate linked moiety x)-type motif 19, GCSH - glycine cleavage system protein h (aminomethyl carrier), ACADL - acyl-coa dehydrogenase, long chain, ACADVL - acyl-coa dehydrogenase, very long chain, ASCC3 - activating signal cointegrator 1 complex subunit 3, ACADSB - acyl-coa dehydrogenase, short/branche…	ystrophin, RSL1D1 - ribosomal l1 domain containing 1, LONP2 - lon peptidase 2, peroxisomal, DNA2 - dna replication helicase/nuclease 2, P4HA2 - prolyl 4-hydroxylase, alpha polypeptide ii, INTS1 - integrator complex subunit 1, TRMT6 - trna methyltransferase 6 homolog (s. cerevisiae), RBM4B - rna binding motif protein 4b, SMARCAD1 - swi/snf-related, matrix-associated actin-dependent regulator of ch…
GO:0071705	nitrogen compound transport	0.01767	-10.5575	0.752	0.267	protein localization to endoplasmic reticulum	GO:0071705	nitrogen compound transport	2.77e-11	1.29e-08	1.51	12791	1277	1486	224	[BET1 - bet1 golgi vesicular membrane trafficking protein, PDIA4 - protein disulfide isomerase family a, member 4, AKAP12 - a kinase (prka) anchor protein 12, SERINC3 - serine incorporator 3, RAB3IP - rab3a interacting protein, KPNA6 - karyopherin alpha 6 (importin alpha 7), SLC25A15 - solute carrier family 25 (mitochondrial carrier; ornithine transporter) member 15, SLC7A14 - solute carrier fami…
GO:1901360	organic cyclic compound metabolic process	0.30324	-9.3799	0.891	0.097	organic cyclic compound metabolism	GO:1901360	organic cyclic compound metabolic process	4.17e-10	1.32e-07	1.25	12791	3442	1486	501	[PCGF5 - polycomb group ring finger 5, WTAP - wilms tumor 1 associated protein, EXOSC9 - exosome component 9, FSBP - fibrinogen silencer binding protein, RBM39 - rna binding motif protein 39, TBRG1 - transforming growth factor beta regulator 1, LIG3 - ligase iii, dna, atp-dependent, LDHB - lactate dehydrogenase b, MTPN - myotrophin, COX15 - cytochrome c oxidase assembly homolog 15 (yeast), ASCC3 …
Metabolic functions
term_ID	description	frequencyInDb	log10pvalue	uniqueness	dispensability	representative	GO Term	Description	P-value	FDR q-value	Enrichment	N	B	n	b	Genes
GO:0008135	translation factor activity, RNA binding	0.00909	-7.719	0.558	0.066	translation factor activity, RNA binding	GO:0008135	translation factor activity, RNA binding	1.91e-08	1.11e-05	3.24	12791	69	1486	26	[EEF1A1 - eukaryotic translation elongation factor 1 alpha 1, EEF1A2 - eukaryotic translation elongation factor 1 alpha 2, MTIF3 - mitochondrial translational initiation factor 3, CPEB4 - cytoplasmic polyadenylation element binding protein 4, EIF3D - eukaryotic translation initiation factor 3, subunit d, EIF3L - eukaryotic translation initiation factor 3, subunit l, EIF5A2 - eukaryotic translatio…
GO:0003743	translation initiation factor activity	0.00411	-7.308	0.57	0.546	translation factor activity, RNA binding	GO:0003743	translation initiation factor activity	4.92e-08	2.23e-05	3.89	12791	42	1486	19	[EIF4A1 - eukaryotic translation initiation factor 4a1, COPS5 - cop9 signalosome subunit 5, EIF4E2 - eukaryotic translation initiation factor 4e family member 2, EIF1AX - eukaryotic translation initiation factor 1a, x-linked, EIF2S1 - eukaryotic translation initiation factor 2, subunit 1 alpha, 35kda, EIF2B1 - eukaryotic translation initiation factor 2b, subunit 1 alpha, 26kda, MTIF3 - mitochondr…
GO:0003676	nucleic acid binding	0.21226	-10.2104	0.627	0.167	translation factor activity, RNA binding	GO:0003676	nucleic acid binding	6.16e-11	6.28e-08	1.31	12791	2754	1486	419	[EXOSC9 - exosome component 9, MKRN1 - makorin ring finger protein 1, MKRN2 - makorin ring finger protein 2, RBM39 - rna binding motif protein 39, PDIA4 - protein disulfide isomerase family a, member 4, LIG3 - ligase iii, dna, atp-dependent, MTPN - myotrophin, ASCC3 - activating signal cointegrator 1 complex subunit 3, CDC42EP4 - cdc42 effector protein (rho gtpase binding) 4, SOX15 - sry (sex det…
GO:0003723	RNA binding	0.05283	-26.0615	0.58	0.32	translation factor activity, RNA binding	GO:0003723	RNA binding	8.68e-27	3.54e-23	1.87	12791	1222	1486	266	[EXOSC9 - exosome component 9, MKRN1 - makorin ring finger protein 1, MKRN2 - makorin ring finger protein 2, RBM39 - rna binding motif protein 39, PDIA4 - protein disulfide isomerase family a, member 4, TRMT1L - trna methyltransferase 1 homolog (s. cerevisiae)-like, RBM18 - rna binding motif protein 18, CEBPZ - ccaat/enhancer binding protein (c/ebp), zeta, ASCC3 - activating signal cointegrator 1…
GO:0003735	structural constituent of ribosome	0.02679	-13.2604	0.795	0	structural constituent of ribosome	GO:0003735	structural constituent of ribosome	5.49e-14	1.12e-10	3.31	12791	117	1486	45	[RPL26 - ribosomal protein l26, RPS24 - ribosomal protein s24, RPS23 - ribosomal protein s23, UBA52 - ubiquitin a-52 residue ribosomal protein fusion product 1, MRPS18C - mitochondrial ribosomal protein s18c, RPS27A - ribosomal protein s27a, RPL23A - ribosomal protein l23a, MRPS33 - mitochondrial ribosomal protein s33, RPL22 - ribosomal protein l22, MRPL30 - mitochondrial ribosomal protein l30, R…
GO:0003824	catalytic activity	0.65827	-7.0841	0.926	0	catalytic activity	GO:0003824	catalytic activity	8.24e-08	3.36e-05	1.19	12791	4220	1486	581	[GFER - growth factor, augmenter of liver regeneration, AMZ2 - archaelysin family metallopeptidase 2, EXOSC9 - exosome component 9, MKRN1 - makorin ring finger protein 1, MKRN2 - makorin ring finger protein 2, ATAD1 - atpase family, aaa domain containing 1, COX4I1 - cytochrome c oxidase subunit iv isoform 1, PDIA4 - protein disulfide isomerase family a, member 4, GFM2 - g elongation factor, mitoc…
GO:0005488	binding	0.55656	-7.3546	0.904	0	binding	GO:0005488	binding	4.42e-08	2.25e-05	1.07	12791	10065	1486	1247	[GFER - growth factor, augmenter of liver regeneration, EXOSC9 - exosome component 9, BTG3 - btg family, member 3, GATSL3 - gats protein-like 3, CATSPER2 - cation channel, sperm associated 2, RAB3IP - rab3a interacting protein, NUDT19 - nudix (nucleoside diphosphate linked moiety x)-type motif 19, GCSH - glycine cleavage system protein h (aminomethyl carrier), ACADL - acyl-coa dehydrogenase, long…	lex, polypeptide 3, 50kda, TRAPPC4 - trafficking protein particle complex 4, RBM17 - rna binding motif protein 17, SNX6 - sorting nexin 6, POMP - proteasome maturation protein, SMARCD3 - swi/snf related, matrix associated, actin dependent regulator of chromatin, subfamily d, member 3, DPPA3 - developmental pluripotency associated 3, EIF4E2 - eukaryotic translation initiation factor 4e family memb…
GO:0005515	protein binding	0.0441	-10.4089	0.687	0	protein binding	GO:0005515	protein binding	3.9e-11	5.31e-08	1.12	12791	7987	1486	1041	[GFER - growth factor, augmenter of liver regeneration, EXOSC9 - exosome component 9, BTG3 - btg family, member 3, CATSPER2 - cation channel, sperm associated 2, GATSL3 - gats protein-like 3, RAB3IP - rab3a interacting protein, NUDT19 - nudix (nucleoside diphosphate linked moiety x)-type motif 19, GCSH - glycine cleavage system protein h (aminomethyl carrier), ASCC3 - activating signal cointegrat…	ouse), VPS29 - vacuolar protein sorting 29 homolog (s. cerevisiae), TIMM8A - translocase of inner mitochondrial membrane 8 homolog a (yeast), NLK - nemo-like kinase, UIMC1 - ubiquitin interaction motif containing 1, PLEKHG4 - pleckstrin homology domain containing, family g (with rhogef domain) member 4, DNAJB11 - dnaj (hsp40) homolog, subfamily b, member 11, MTA2 - metastasis associated 1 family,…
GO:0097159	organic cyclic compound binding	0.41137	-9.0921	0.688	0.213	translation factor activity, RNA binding	GO:0097159	organic cyclic compound binding	8.09e-10	6.6e-07	1.21	12791	4229	1486	596	[GFER - growth factor, augmenter of liver regeneration, EXOSC9 - exosome component 9, MKRN1 - makorin ring finger protein 1, MKRN2 - makorin ring finger protein 2, RBM39 - rna binding motif protein 39, ATAD1 - atpase family, aaa domain containing 1, PDIA4 - protein disulfide isomerase family a, member 4, GFM2 - g elongation factor, mitochondrial 2, LIG3 - ligase iii, dna, atp-dependent, FKBP11 - …
GO:1901363	heterocyclic compound binding	0.41115	-9.0595	0.688	0.292	translation factor activity, RNA binding	GO:1901363	heterocyclic compound binding	8.72e-10	5.93e-07	1.22	12791	4165	1486	588	[GFER - growth factor, augmenter of liver regeneration, EXOSC9 - exosome component 9, MKRN1 - makorin ring finger protein 1, MKRN2 - makorin ring finger protein 2, RBM39 - rna binding motif protein 39, ATAD1 - atpase family, aaa domain containing 1, PDIA4 - protein disulfide isomerase family a, member 4, GFM2 - g elongation factor, mitochondrial 2, LIG3 - ligase iii, dna, atp-dependent, FKBP11 - …
Cellular components
term_ID	description	frequencyInDb	log10pvalue	uniqueness	dispensability	representative	GO Term	Description	P-value	FDR q-value	Enrichment	N	B	n	b	Genes
GO:0044428	nuclear part	0.0312	-22.58	0.372	0	nuclear part	GO:0044428	nuclear part	2.63e-23	8.97e-21	1.43	12791	3226	1486	536	[PCGF5 - polycomb group ring finger 5, WTAP - wilms tumor 1 associated protein, EXOSC9 - exosome component 9, RBM39 - rna binding motif protein 39, LIG3 - ligase iii, dna, atp-dependent, KPNA6 - karyopherin alpha 6 (importin alpha 7), ACADVL - acyl-coa dehydrogenase, very long chain, ASCC3 - activating signal cointegrator 1 complex subunit 3, ERGIC2 - ergic and golgi 2, ACAT2 - acetyl-coa acetylt…
GO:0005654	nucleoplasm	0.01372	-20.0146	0.402	0.567	nuclear part	GO:0005654	nucleoplasm	9.67e-21	2.36e-18	1.51	12791	2316	1486	405	[EXOSC9 - exosome component 9, WTAP - wilms tumor 1 associated protein, RBM39 - rna binding motif protein 39, LIG3 - ligase iii, dna, atp-dependent, KPNA6 - karyopherin alpha 6 (importin alpha 7), ASCC3 - activating signal cointegrator 1 complex subunit 3, ACLY - atp citrate lyase, ACOX1 - acyl-coa oxidase 1, palmitoyl, PAPOLA - poly(a) polymerase alpha, TCERG1 - transcription elongation regulato…
GO:0005743	mitochondrial inner membrane	0.00623	-9.067	0.329	0.944	nuclear part	GO:0005743	mitochondrial inner membrane	8.57e-10	6.36e-08	2.04	12791	317	1486	75	[UQCRH - ubiquinol-cytochrome c reductase hinge protein, NDUFA3 - nadh dehydrogenase (ubiquinone) 1 alpha subcomplex, 3, 9kda, SFXN1 - sideroflexin 1, MRPL20 - mitochondrial ribosomal protein l20, COX4I1 - cytochrome c oxidase subunit iv isoform 1, CRLS1 - cardiolipin synthase 1, NDUFA2 - nadh dehydrogenase (ubiquinone) 1 alpha subcomplex, 2, 8kda, NDUFA6 - nadh dehydrogenase (ubiquinone) 1 alpha…
GO:0015935	small ribosomal subunit	0.00551	-7.7055	0.341	0.626	nuclear part	GO:0015935	small ribosomal subunit	1.97e-08	1.25e-06	3.64	12791	52	1486	22	[RPS24 - ribosomal protein s24, RPS3A - ribosomal protein s3a, RPS23 - ribosomal protein s23, MRPS28 - mitochondrial ribosomal protein s28, MRPS18C - mitochondrial ribosomal protein s18c, RPS27A - ribosomal protein s27a, MRPS33 - mitochondrial ribosomal protein s33, RPS17 - ribosomal protein s17, MRPS17 - mitochondrial ribosomal protein s17, RPS15A - ribosomal protein s15a, MRPS22 - mitochondrial…
GO:0019866	organelle inner membrane	0.0066	-9.1255	0.381	0.879	nuclear part	GO:0019866	organelle inner membrane	7.49e-10	5.82e-08	1.99	12791	346	1486	80	[UQCRH - ubiquinol-cytochrome c reductase hinge protein, NDUFA3 - nadh dehydrogenase (ubiquinone) 1 alpha subcomplex, 3, 9kda, SFXN1 - sideroflexin 1, MRPL20 - mitochondrial ribosomal protein l20, COX4I1 - cytochrome c oxidase subunit iv isoform 1, CRLS1 - cardiolipin synthase 1, NDUFA2 - nadh dehydrogenase (ubiquinone) 1 alpha subcomplex, 2, 8kda, NDUFA6 - nadh dehydrogenase (ubiquinone) 1 alpha…
GO:0030529	intracellular ribonucleoprotein complex	0.05291	-16.0325	0.497	0.748	nuclear part	GO:0030529	intracellular ribonucleoprotein complex	9.28e-17	1.44e-14	2.01	12791	600	1486	140	[DDX19B - dead (asp-glu-ala-asp) box polypeptide 19b, FMR1 - fragile x mental retardation 1, LUC7L3 - luc7-like 3 (s. cerevisiae), HNRNPA3 - heterogeneous nuclear ribonucleoprotein a3, PCBP2 - poly(rc) binding protein 2, RPL22L1 - ribosomal protein l22-like 1, LARP4 - la ribonucleoprotein domain family, member 4, UTP20 - utp20, small subunit (ssu) processome component, homolog (yeast), NAA38 - n(…
GO:0031966	mitochondrial membrane	0.00817	-10.0665	0.319	0.814	nuclear part	GO:0031966	mitochondrial membrane	8.58e-11	7.32e-09	1.89	12791	465	1486	102	[NDUFA3 - nadh dehydrogenase (ubiquinone) 1 alpha subcomplex, 3, 9kda, COX4I1 - cytochrome c oxidase subunit iv isoform 1, NDUFA2 - nadh dehydrogenase (ubiquinone) 1 alpha subcomplex, 2, 8kda, NDUFA6 - nadh dehydrogenase (ubiquinone) 1 alpha subcomplex, 6, 14kda, CISD1 - cdgsh iron sulfur domain 1, NDUFA5 - nadh dehydrogenase (ubiquinone) 1 alpha subcomplex, 5, COX15 - cytochrome c oxidase assemb…
GO:0043227	membrane-bounded organelle	0.14447	-13.1013	0.476	0.701	nuclear part	GO:0043227	membrane-bounded organelle	7.92e-14	7.96e-12	1.16	12791	6948	1486	940	[GFER - growth factor, augmenter of liver regeneration, EXOSC9 - exosome component 9, RAB3IP - rab3a interacting protein, NUDT19 - nudix (nucleoside diphosphate linked moiety x)-type motif 19, GCSH - glycine cleavage system protein h (aminomethyl carrier), ACADVL - acyl-coa dehydrogenase, very long chain, ASCC3 - activating signal cointegrator 1 complex subunit 3, ACADSB - acyl-coa dehydrogenase,…	5 (sodium/glucose cotransporter), member 1, GTPBP10 - gtp-binding protein 10 (putative), PNPT1 - polyribonucleotide nucleotidyltransferase 1, MRPS33 - mitochondrial ribosomal protein s33, LRP2 - low density lipoprotein receptor-related protein 2, RRP36 - ribosomal rna processing 36 homolog (s. cerevisiae), RPL14 - ribosomal protein l14, LRP6 - low density lipoprotein receptor-related protein 6, S…
GO:0043228	non-membrane-bounded organelle	0.08408	-7.3391	0.507	0.514	nuclear part	GO:0043228	non-membrane-bounded organelle	4.58e-08	2.6e-06	1.32	12791	1989	1486	304	[PCGF5 - polycomb group ring finger 5, DST - dystonin, EXOSC9 - exosome component 9, DNAJA1 - dnaj (hsp40) homolog, subfamily a, member 1, AKAP9 - a kinase (prka) anchor protein (yotiao) 9, RBM39 - rna binding motif protein 39, AKAP12 - a kinase (prka) anchor protein 12, RACGAP1 - rac gtpase activating protein 1, METTL22 - methyltransferase like 22, RAB3IP - rab3a interacting protein, TEX10 - tes…
GO:0043229	intracellular organelle	0.19917	-16.9788	0.389	0.626	nuclear part	GO:0043229	intracellular organelle	1.05e-17	2.24e-15	1.2	12791	6730	1486	935	[GFER - growth factor, augmenter of liver regeneration, EXOSC9 - exosome component 9, RAB3IP - rab3a interacting protein, NUDT19 - nudix (nucleoside diphosphate linked moiety x)-type motif 19, GCSH - glycine cleavage system protein h (aminomethyl carrier), ACADVL - acyl-coa dehydrogenase, very long chain, ASCC3 - activating signal cointegrator 1 complex subunit 3, ACADSB - acyl-coa dehydrogenase,…	NO1 - rad9-hus1-rad1 interacting nuclear orphan 1, POGK - pogo transposable element with krab domain, DNASE2 - deoxyribonuclease ii, lysosomal, MARCKS - myristoylated alanine-rich protein kinase c substrate, DYNC1H1 - dynein, cytoplasmic 1, heavy chain 1, DYNC1I2 - dynein, cytoplasmic 1, intermediate chain 2, DNMT1 - dna (cytosine-5-)-methyltransferase 1, LIMD1 - lim domains containing 1, DNMT3B …
GO:0043231	intracellular membrane-bounded organelle	0.1376	-15.6308	0.358	0.692	nuclear part	GO:0043231	intracellular membrane-bounded organelle	2.34e-16	3.34e-14	1.23	12791	5501	1486	786	[GFER - growth factor, augmenter of liver regeneration, EXOSC9 - exosome component 9, RAB3IP - rab3a interacting protein, NUDT19 - nudix (nucleoside diphosphate linked moiety x)-type motif 19, GCSH - glycine cleavage system protein h (aminomethyl carrier), ACADVL - acyl-coa dehydrogenase, very long chain, ASCC3 - activating signal cointegrator 1 complex subunit 3, TMED10 - transmembrane emp24-lik…	erevisiae), EPB41 - erythrocyte membrane protein band 4.1 (elliptocytosis 1, rh-linked), UBE2T - ubiquitin-conjugating enzyme e2t (putative), ATP11B - atpase, class vi, type 11b, NDUFAF4 - nadh dehydrogenase (ubiquinone) complex i, assembly factor 4, GOLGA5 - golgin a5, EPHA4 - eph receptor a4, MBD3L5 - methyl-cpg binding domain protein 3-like 5, UFD1L - ubiquitin fusion degradation 1 like (yeast…
GO:0043232	intracellular non-membrane-bounded organelle	0.07946	-7.3391	0.421	0.645	nuclear part	GO:0043232	intracellular non-membrane-bounded organelle	4.58e-08	2.52e-06	1.32	12791	1989	1486	304	[PCGF5 - polycomb group ring finger 5, DST - dystonin, EXOSC9 - exosome component 9, DNAJA1 - dnaj (hsp40) homolog, subfamily a, member 1, AKAP9 - a kinase (prka) anchor protein (yotiao) 9, RBM39 - rna binding motif protein 39, AKAP12 - a kinase (prka) anchor protein 12, RACGAP1 - rac gtpase activating protein 1, METTL22 - methyltransferase like 22, RAB3IP - rab3a interacting protein, TEX10 - tes…
GO:0044391	ribosomal subunit	0.0111	-13.2336	0.304	0.552	nuclear part	GO:0044391	ribosomal subunit	5.84e-14	6.23e-12	3.12	12791	135	1486	49	[RPL26 - ribosomal protein l26, RPL23A - ribosomal protein l23a, RPL22 - ribosomal protein l22, MRPL20 - mitochondrial ribosomal protein l20, RPL9 - ribosomal protein l9, RPL10 - ribosomal protein l10, RPL8 - ribosomal protein l8, RPL22L1 - ribosomal protein l22-like 1, LARP4 - la ribonucleoprotein domain family, member 4, RPS3A - ribosomal protein s3a, ICT1 - immature colon carcinoma transcript …
GO:0044422	organelle part	0.09427	-32.5157	0.501	0.427	nuclear part	GO:0044422	organelle part	3.05e-33	1.74e-30	1.28	12791	6566	1486	978	[GFER - growth factor, augmenter of liver regeneration, DNAJB14 - dnaj (hsp40) homolog, subfamily b, member 14, EXOSC9 - exosome component 9, SERINC3 - serine incorporator 3, NUDT19 - nudix (nucleoside diphosphate linked moiety x)-type motif 19, GCSH - glycine cleavage system protein h (aminomethyl carrier), ACADL - acyl-coa dehydrogenase, long chain, ACADVL - acyl-coa dehydrogenase, very long ch…	y a, polypeptide 1, DAB2 - dab, mitogen-responsive phosphoprotein, homolog 2 (drosophila), CD55 - cd55 molecule, decay accelerating factor for complement (cromer blood group), MSMO1 - methylsterol monooxygenase 1, KIAA1429 - kiaa1429, CTAGE5 - ctage family, member 5, HNRNPA1L2 - heterogeneous nuclear ribonucleoprotein a1-like 2, MGST2 - microsomal glutathione s-transferase 2, CYP26A1 - cytochrome…
GO:0044429	mitochondrial part	0.01203	-15.1463	0.341	0.558	nuclear part	GO:0044429	mitochondrial part	7.14e-16	9.39e-14	1.86	12791	751	1486	162	[GFER - growth factor, augmenter of liver regeneration, NDUFA3 - nadh dehydrogenase (ubiquinone) 1 alpha subcomplex, 3, 9kda, COX4I1 - cytochrome c oxidase subunit iv isoform 1, SUCLG2 - succinate-coa ligase, gdp-forming, beta subunit, NDUFA2 - nadh dehydrogenase (ubiquinone) 1 alpha subcomplex, 2, 8kda, CISD1 - cdgsh iron sulfur domain 1, NDUFA6 - nadh dehydrogenase (ubiquinone) 1 alpha subcompl…
GO:0044446	intracellular organelle part	0.08938	-36.0841	0.322	0.727	nuclear part	GO:0044446	intracellular organelle part	8.24e-37	1.41e-33	1.3	12791	6426	1486	974	[GFER - growth factor, augmenter of liver regeneration, DNAJB14 - dnaj (hsp40) homolog, subfamily b, member 14, EXOSC9 - exosome component 9, SERINC3 - serine incorporator 3, NUDT19 - nudix (nucleoside diphosphate linked moiety x)-type motif 19, GCSH - glycine cleavage system protein h (aminomethyl carrier), ACADL - acyl-coa dehydrogenase, long chain, ACADVL - acyl-coa dehydrogenase, very long ch…	group), MSMO1 - methylsterol monooxygenase 1, KIAA1429 - kiaa1429, CTAGE5 - ctage family, member 5, HNRNPA1L2 - heterogeneous nuclear ribonucleoprotein a1-like 2, MGST2 - microsomal glutathione s-transferase 2, CYP26A1 - cytochrome p450, family 26, subfamily a, polypeptide 1, ATRIP - atr interacting protein, VTA1 - vesicle (multivesicular body) trafficking 1, RABEP1 - rabaptin, rab gtpase binding…
GO:0044451	nucleoplasm part	0.00895	-7.8601	0.423	0.82	nuclear part	GO:0044451	nucleoplasm part	1.38e-08	9.4e-07	1.55	12791	826	1486	149	[RBM27 - rna binding motif protein 27, FMR1 - fragile x mental retardation 1, WTAP - wilms tumor 1 associated protein, PNISR - pnn-interacting serine/arginine-rich protein, LUC7L3 - luc7-like 3 (s. cerevisiae), SMC6 - structural maintenance of chromosomes 6, RBM39 - rna binding motif protein 39, POLR3D - polymerase (rna) iii (dna directed) polypeptide d, 44kda, TCF12 - transcription factor 12, CD…
GO:0044455	mitochondrial membrane part	0.00382	-7.4089	0.352	0.9	nuclear part	GO:0044455	mitochondrial membrane part	3.9e-08	2.3e-06	2.39	12791	151	1486	42	[COX8C - cytochrome c oxidase subunit viiic, MICU1 - mitochondrial calcium uptake 1, C19orf70 - chromosome 19 open reading frame 70, BAK1 - bcl2-antagonist/killer 1, PMPCB - peptidase (mitochondrial processing) beta, UQCRH - ubiquinol-cytochrome c reductase hinge protein, NOA1 - nitric oxide associated 1, NDUFA3 - nadh dehydrogenase (ubiquinone) 1 alpha subcomplex, 3, 9kda, COX4I1 - cytochrome c …
GO:0098798	mitochondrial protein complex	0.00289	-7.7878	0.321	0.82	nuclear part	GO:0098798	mitochondrial protein complex	1.63e-08	1.07e-06	2.76	12791	106	1486	34	[COX8C - cytochrome c oxidase subunit viiic, PMPCB - peptidase (mitochondrial processing) beta, C19orf70 - chromosome 19 open reading frame 70, UQCRH - ubiquinol-cytochrome c reductase hinge protein, NDUFA3 - nadh dehydrogenase (ubiquinone) 1 alpha subcomplex, 3, 9kda, COX4I1 - cytochrome c oxidase subunit iv isoform 1, SUCLG2 - succinate-coa ligase, gdp-forming, beta subunit, TOMM22 - translocas…
GO:0098800	inner mitochondrial membrane protein complex	0.00235	-7.4989	0.307	0.86	nuclear part	GO:0098800	inner mitochondrial membrane protein complex	3.17e-08	1.93e-06	2.9	12791	89	1486	30	[COX8C - cytochrome c oxidase subunit viiic, C19orf70 - chromosome 19 open reading frame 70, PMPCB - peptidase (mitochondrial processing) beta, UQCRH - ubiquinol-cytochrome c reductase hinge protein, NDUFA3 - nadh dehydrogenase (ubiquinone) 1 alpha subcomplex, 3, 9kda, COX4I1 - cytochrome c oxidase subunit iv isoform 1, NDUFA2 - nadh dehydrogenase (ubiquinone) 1 alpha subcomplex, 2, 8kda, NDUFA6 …
GO:1902494	catalytic complex	0.03734	-11.163	0.716	0	catalytic complex	GO:1902494	catalytic complex	6.87e-12	6.18e-10	1.62	12791	967	1486	182	[DDX19B - dead (asp-glu-ala-asp) box polypeptide 19b, DNAJA1 - dnaj (hsp40) homolog, subfamily a, member 1, EXOSC9 - exosome component 9, WTAP - wilms tumor 1 associated protein, CDK1 - cyclin-dependent kinase 1, POLR3D - polymerase (rna) iii (dna directed) polypeptide d, 44kda, NDUFA3 - nadh dehydrogenase (ubiquinone) 1 alpha subcomplex, 3, 9kda, DDOST - dolichyl-diphosphooligosaccharide--protei…
GO:0043234	protein complex	0.06419	-11.5638	0.704	0.595	catalytic complex	GO:0043234	protein complex	2.73e-12	2.59e-10	1.38	12791	2246	1486	360	[PCGF5 - polycomb group ring finger 5, ANP32E - acidic (leucine-rich) nuclear phosphoprotein 32 family, member e, WTAP - wilms tumor 1 associated protein, RFC5 - replication factor c (activator 1) 5, 36.5kda, BET1 - bet1 golgi vesicular membrane trafficking protein, NDUFA3 - nadh dehydrogenase (ubiquinone) 1 alpha subcomplex, 3, 9kda, COX4I1 - cytochrome c oxidase subunit iv isoform 1, SUCLG2 - s…
GO:1990234	transferase complex	0.01223	-8.0209	0.739	0.439	catalytic complex	GO:1990234	transferase complex	9.53e-09	6.78e-07	1.7	12791	557	1486	110	[WTAP - wilms tumor 1 associated protein, DNAJA1 - dnaj (hsp40) homolog, subfamily a, member 1, CDK1 - cyclin-dependent kinase 1, POLR3D - polymerase (rna) iii (dna directed) polypeptide d, 44kda, DDOST - dolichyl-diphosphooligosaccharide--protein glycosyltransferase subunit (non-catalytic), KCTD5 - potassium channel tetramerization domain containing 5, DDB2 - damage-specific dna binding protein …
GO:1990904	ribonucleoprotein complex	0.05291	-16.3625	0.708	0.543	catalytic complex	GO:1990904	ribonucleoprotein complex	4.34e-17	7.42e-15	2.02	12791	601	1486	141	[DDX19B - dead (asp-glu-ala-asp) box polypeptide 19b, FMR1 - fragile x mental retardation 1, LUC7L3 - luc7-like 3 (s. cerevisiae), HNRNPA3 - heterogeneous nuclear ribonucleoprotein a3, PCBP2 - poly(rc) binding protein 2, RPL22L1 - ribosomal protein l22-like 1, UTP20 - utp20, small subunit (ssu) processome component, homolog (yeast), LARP4 - la ribonucleoprotein domain family, member 4, NAA38 - n(…
GO:0005829	cytosol	0.02553	-16.767	0.577	0.186	nuclear part	GO:0005829	cytosol	1.71e-17	3.25e-15	1.34	12791	3572	1486	556	[GFER - growth factor, augmenter of liver regeneration, EXOSC9 - exosome component 9, AKAP12 - a kinase (prka) anchor protein 12, SPG21 - spastic paraplegia 21 (autosomal recessive, mast syndrome), GATSL3 - gats protein-like 3, RAB3IP - rab3a interacting protein, KPNA6 - karyopherin alpha 6 (importin alpha 7), LDHB - lactate dehydrogenase b, MTPN - myotrophin, ASCC3 - activating signal cointegrat…
GO:0005739	mitochondrion	0.02156	-14.5935	0.432	0.481	nuclear part	GO:0005739	mitochondrion	2.55e-15	2.9e-13	1.71	12791	996	1486	198	[GFER - growth factor, augmenter of liver regeneration, DNAJA1 - dnaj (hsp40) homolog, subfamily a, member 1, NDUFA3 - nadh dehydrogenase (ubiquinone) 1 alpha subcomplex, 3, 9kda, ATAD1 - atpase family, aaa domain containing 1, COX4I1 - cytochrome c oxidase subunit iv isoform 1, SUCLG2 - succinate-coa ligase, gdp-forming, beta subunit, BRAF - v-raf murine sarcoma viral oncogene homolog b, LIG3 - …
GO:0032991	macromolecular complex	0.14008	-23.1487	0.943	0	macromolecular complex	GO:0032991	macromolecular complex	7.1e-24	3.03e-21	1.41	12791	3557	1486	581	[PCGF5 - polycomb group ring finger 5, WTAP - wilms tumor 1 associated protein, EXOSC9 - exosome component 9, COX4I1 - cytochrome c oxidase subunit iv isoform 1, GATSL3 - gats protein-like 3, CATSPER2 - cation channel, sperm associated 2, KPNA6 - karyopherin alpha 6 (importin alpha 7), MTPN - myotrophin, GCSH - glycine cleavage system protein h (aminomethyl carrier), COX15 - cytochrome c oxidase …
GO:0043226	organelle	0.20788	-14.857	0.948	0	organelle	GO:0043226	organelle	1.39e-15	1.7e-13	1.15	12791	7771	1486	1041	[GFER - growth factor, augmenter of liver regeneration, EXOSC9 - exosome component 9, CATSPER2 - cation channel, sperm associated 2, RAB3IP - rab3a interacting protein, NUDT19 - nudix (nucleoside diphosphate linked moiety x)-type motif 19, GCSH - glycine cleavage system protein h (aminomethyl carrier), ACADVL - acyl-coa dehydrogenase, very long chain, ASCC3 - activating signal cointegrator 1 comp…	owth arrest and dna-damage-inducible, gamma interacting protein 1, RAB4B - rab4b, member ras oncogene family, SCNN1D - sodium channel, non-voltage-gated 1, delta subunit, CSNK1G1 - casein kinase 1, gamma 1, SCP2 - sterol carrier protein 2, FAM32A - family with sequence similarity 32, member a, MEN1 - multiple endocrine neoplasia i, DARS - aspartyl-trna synthetase, WDR75 - wd repeat domain 75, S10…
GO:0044424	intracellular part	0.35654	-35.284	0.667	0.232	nuclear part	GO:0044424	intracellular part	5.2e-36	4.44e-33	1.15	12791	9960	1486	1332	[GFER - growth factor, augmenter of liver regeneration, DNAJB14 - dnaj (hsp40) homolog, subfamily b, member 14, EXOSC9 - exosome component 9, BTG3 - btg family, member 3, GATSL3 - gats protein-like 3, RAB3IP - rab3a interacting protein, SERINC3 - serine incorporator 3, NUDT19 - nudix (nucleoside diphosphate linked moiety x)-type motif 19, GCSH - glycine cleavage system protein h (aminomethyl carr…	ly 7, member 14, COX7C - cytochrome c oxidase subunit viic, RAB11FIP4 - rab11 family interacting protein 4 (class ii), COX6C - cytochrome c oxidase subunit vic, CDC42EP4 - cdc42 effector protein (rho gtpase binding) 4, ERGIC2 - ergic and golgi 2, COA4 - cytochrome c oxidase assembly factor 4 homolog (s. cerevisiae), CXCL14 - chemokine (c-x-c motif) ligand 14, SOX15 - sry (sex determining region y…	dehydrogenase (ubiquinone) 1 alpha subcomplex, 9, 39kda, N4BP1 - nedd4 binding protein 1, NDUFA8 - nadh dehydrogenase (ubiquinone) 1 alpha subcomplex, 8, 19kda, PARD3 - par-3 partitioning defective 3 homolog (c. elegans), RPL10A - ribosomal protein l10a, SEPT2 - septin 2, WDR26 - wd repeat domain 26, FOS - fbj murine osteosarcoma viral oncogene homolog, TTI1 - telo2 interacting protein 1, CCBL2 -…
GO:0044444	cytoplasmic part	0.12659	-22.3737	0.604	0.347	nuclear part	GO:0044444	cytoplasmic part	4.23e-23	1.2e-20	1.22	12791	6776	1486	964	[GFER - growth factor, augmenter of liver regeneration, DNAJB14 - dnaj (hsp40) homolog, subfamily b, member 14, EXOSC9 - exosome component 9, GATSL3 - gats protein-like 3, RAB3IP - rab3a interacting protein, SERINC3 - serine incorporator 3, NUDT19 - nudix (nucleoside diphosphate linked moiety x)-type motif 19, GCSH - glycine cleavage system protein h (aminomethyl carrier), ACADL - acyl-coa dehydr…	family a, polypeptide 1, PDCD5 - programmed cell death 5, DAB2 - dab, mitogen-responsive phosphoprotein, homolog 2 (drosophila), CD55 - cd55 molecule, decay accelerating factor for complement (cromer blood group), MSMO1 - methylsterol monooxygenase 1, KIAA1429 - kiaa1429, CTAGE5 - ctage family, member 5, MGST2 - microsomal glutathione s-transferase 2, CYP26A1 - cytochrome p450, family 26, subfami…
GO:0044464	cell part	0.52385	-10.054	0.775	0.346	nuclear part	GO:0044464	cell part	8.83e-11	7.18e-09	1.05	12791	11330	1486	1386	[GFER - growth factor, augmenter of liver regeneration, DNAJB14 - dnaj (hsp40) homolog, subfamily b, member 14, EXOSC9 - exosome component 9, BTG3 - btg family, member 3, GATSL3 - gats protein-like 3, CATSPER2 - cation channel, sperm associated 2, SERINC3 - serine incorporator 3, RAB3IP - rab3a interacting protein, NUDT19 - nudix (nucleoside diphosphate linked moiety x)-type motif 19, GCSH - glyc…	se, CUL1 - cullin 1, CKS2 - cdc28 protein kinase regulatory subunit 2, POLD3 - polymerase (dna-directed), delta 3, accessory subunit, CHMP4B - charged multivesicular body protein 4b, DHX29 - deah (asp-glu-ala-his) box polypeptide 29, RBMS2 - rna binding motif, single stranded interacting protein 2, CERS1 - ceramide synthase 1, FAM136A - family with sequence similarity 136, member a, PCGF5 - polyc…	1 - peptidylprolyl isomerase domain and wd repeat containing 1, PNP - purine nucleoside phosphorylase, EXOSC2 - exosome component 2, CNOT2 - ccr4-not transcription complex, subunit 2, TTYH2 - tweety homolog 2 (drosophila), LMCD1 - lim and cysteine-rich domains 1, TSPAN6 - tetraspanin 6, NFYB - nuclear transcription factor y, beta, CADPS2 - ca++-dependent secretion activator 2, ATPIF1 - atpase inh…
